# Supplementary material for: Severe COVID-19 Shares a Common Neutrophil Activation Signature with Other Acute Inflammatory States
Source: Cells. 2022 Mar 1;11(5):847. doi: 10.3390/cells11050847 (PMC8909161; doi:10.3390/cells11050847)
Supplement: Supplementary file 1 [file cells-11-00847-s001.zip]

Archive with 7 entries (6 files):
- cells-1613665-supplementary.xlsx
- Key resource table Methods LF Schimke 2022.pdf
- SupplementalFigures and Legends_07 Feb 2022 LSchimke.pptx
- __MACOSX/
- __MACOSX/._Key resource table Methods LF Schimke 2022.pdf
- __MACOSX/._SupplementalFigures and Legends_07 Feb 2022 LSchimke.pptx
- __MACOSX/._SupplementalTables S1_S14_LSchimke.xlsx
