# Supplementary material for: Severe COVID-19 Shares a Common Neutrophil Activation Signature with Other Acute Inflammatory States
Source: Cells. 2022 Mar 1;11(5):847. doi: 10.3390/cells11050847 (PMC8909161; doi:10.3390/cells11050847)
Supplement: Supplementary file 1 [file cells-11-00847-s001.zip › cells-1613665-supplementary.xlsx]

## Sheet: S1 Up and Down DEGs of datasets
A			B				C			D			E			F			G			H
GSE152418 COVID19_PBMCs_DEGs_up	GSE152418 COVID19_PBMCs_DEGs_down		GSE157103 COVID19_PBL_DEGs up	GSE157103 COVID19_PBL_DEGs_down			GSE152075 COVID19_swab_DEGs_up	GSE152075 COVID19_swab_DEGs_down		GSE156063 COVID19_swab2 NIRD_DEGs_up	GSE156063 COVID19_swab2 NIRD_DEGs_down		GSE156063 COVID19_swab2 OIRD_DEGs_up	GSE156063 COVID19_swab2 OIRD_DEGs_down		EGAS00001004571 COVID19_scRNA cohort1_DEGs LogFC>1	EGAS00001004571 COVID19_scRNA cohort1_DEGs LogFC<1		EGAS00001004571 COVID19_scRNA cohort2_DEGs LogFC >1	EGAS00001004571 COVID19_scRNA cohort2_DEGs LogFC<1		GSE26050 fHLH_DEGs_up	GSE26050 fHLH_DEGs_down
ABCA13	AC000078.1		ABCA1	PIDD1			ABCA1	SCGB3A1		HBA1	AADAC		ABCA1	ACE2		DEFA3	POLR2J3.1		LTF	SORL1		ABCA1	CPED1
ACSL1	AC002094.4		ABCA13	GSTP1			ACOD1	IGHG1		IL1R2	ABCA4		ACOD1	ACOD1		PPBP	PAX5		IGHA1	HMGN2		ABCA13	GNLY
ADGRG3	AC004832.5		AZU1	CFP			ACSL1	RPS21		HBB	ABCB4		ACSL1	AL669918.1		IGHA1	CD63		DEFA3	PCED1B-AS1		ACOD1	LINC00339
ADM	AC007278.1		BPI	CORO7			ADAMDEC1	RPLP1		IL1A	ABCC6		ADGRG3	ANXA10		IGLC3	TRAC		CLC	AAK1		ACSL1	MYOM2
AHSP	AC007342.5		CA1	ZNF385A			ADGRG3	GCHFR		IL1B	AC007906.2		ADM	APOL1		IGKC	IRF1		IGHG1	FCRLA		ADAMDEC1	SLC15A2
ALAS2	AC008105.2		CAMP	FFAR3			ALOX5AP	AC004556.3		LIPN	AC008537.1		ALOX5AP	APOL3		IGLC2	ADA2		IGLC2	R3HDM4		ADGRG3
ANKRD22	AC008555.1		CCL20	CLCN1			ANKRD22	ROMO1		SLC11A1	AC010255.3		ANKRD22	ATP10A		PF4	MMP25		LCN2	ARID1B		ADM
ANXA3	AC009509.1		CD274	MMP9			AQP9	AC007325.4		THBD	AC013470.2		AQP9	BACH2		LTF	HSP90AA1		IGHGP	GLUL		AHSP
AQP9	AC011611.5		CDCA5	GPR162			BEST1	MRPL53		ADGRE3	AC078864.2		ARG1	BANK1		NRGN	PCSK7		PF4	ABTB1		ALAS2
ARG1	AC016582.2		CDK1	RCN3			BTBD19	MT3		CXCL8	AC090360.1		BEST1	BATF2		JCHAIN	CR1		IGLC3	LGALS8		ALOX5AP
BEX1	AC016737.2		CEACAM6	SYTL1			C3AR1	MB		CSNK1A1L	AC091167.6		BTBD19	BATF3		LCN2	SIGLEC1		PPBP	BIRC6		ANKRD22
BPGM	AC016757.1		CEACAM8	SIGIRR			CCL2	TSPAN7		MUC22	AC093899.2		C3AR1	BCL2L14		IGHG1	CCNL1		CAMP	SERPINB10		ANXA3
CA1	AC022075.1		CKAP2L	BOP1			CCL22	IGHG4		PROK2	ACOX2		CCL2	BOLL		CAMP	TMEM50A		BPI	CHST11		AQP9
CAMP	AC022400.2		CRISP3	SSNA1			CCL4	COPS9		PLEK	ADAMTS12		CCL20	BST2		CAVIN2	FKBP1A		IGHG3	TCF12		AREG
CCL7	AC023906.4		CTSG	B4GALNT4			CCRL2	HES6		C5orf58	ADAMTS3		CCL4	BTN3A2		IGHG3	RPLP0		IGHA2	ATXN1		ARG1
CD109	AC025031.4		DEFA4	UBALD1			CD274	CRIP1		DGAT2	ADGB		CCRL2	BTN3A3		GNG11	BID		DEFA4	ETS1		ARL5B
CD177	AC026117.1		DNAAF1	TRABD			CEACAM1	GADD45G		CD93	ADGRL3		CD177	C19orf66		TUBB1	POU2AF1		PGLYRP1	CXCL2		ATP2B1AS1
CD63	AC040160.2		ELANE	SAC3D1			CLEC5A	IGFBP2		CA4	ADH6		CD274	C1orf54		RETN	TXNIP		TUBB1	PLEKHG1		AZU1
CDCA5	AC063977.1		ELL2	TWF2			DCUN1D3	AL928654.3		PDE4B	ADH7		CEACAM1	C1QA		DEFA4	BLVRA		HDC	ANP32A		B4GALT5
CDK1	AC068050.1		GYPA	EPHA2			DOCK4	AC011448.1		SRSF12	ADPRHL1		CRISP3	C4A		MZB1	TRAPPC1		IGHG2	GOLGA4		BCL2A1
CEACAM6	AC083843.3		GYPB	MAPK8IP1			DUSP5	TUBB2B		PLAUR	AGR3		DCUN1D3	C4B		MYL9	KDELR2		FCGR3B	SGPP1		BEST1
CEACAM8	AC084018.1		IFI27	LIMS2			EGR2	EIF3CL		BEST1	AJAP1		DOCK4	CAMK4		HIST1H2AC	TAX1BP3		CEACAM8	RAB30		BEX1
CKAP2L	AC093890.1		INAVA	QTRT1			FCAR	TMEM141		RUBCNL	AKAP14		DUSP5	CCDC194		IGHG2	TSPOAP1-AS1		AC068234.1	MZB1		BPGM
CRISP3	AC097375.1		INHBA	C16orf86			FFAR2	RPS5		NLRP3	AKAP6		EDN1	CCL2		GP9	S100A4		MS4A1	IL2RA		BPI
CTNNAL1	AC104695.3		LCN2	CRIP1			GAS2L3	IGHA2		MMP9	AKR1C3		EGR2	CCL8		PRKAR2B	MBOAT7		MPIG6B	AQP3		BRAF
CTSG	AC104809.2		LIF	AHNAK2			GPR84	ANAPC11		DPPA5	AL162231.1		EMP1	CCR5		CLU	COBLL1		MMP8	CPA3		BTBD19
DAAM2	AC105265.2		LONRF3	ASPSCR1			HCAR3	UCHL1		TKTL1	AL163636.2		FCAR	CD22		IGHM	PLP2		CD79A	CD83		C15orf48
DCSTAMP	AC105265.4		LTF	MAFA			IL10	C11orf97		OR2B11	AL359736.1		FFAR2	CD38		TREML1	HVCN1		CAVIN2	COL17A1		C3AR1
DEFA4	AC112255.1		MMP8	RPS2			IL1B	RPL35		S100A12	ALG1L		GPR84	CD72		FCGR3B	LILRB4		SPARC	ZCCHC11		CA1
EDN1	AC116337.3		MPO	CAMSAP3			IL1RAP	RRAD		RGPD2	ALOX15		HCAR3	CD80		CD24	EREG		AZU1	RSAD2		CAMP
ELANE	AC138304.1		NCR3LG1	FNDC11			IL1RN	ALKBH7		HAL	AMACR		IL10	CDCA7		ACRBP	ADGRG1		IGHG4	NCR1		CCL2
ELL2	AC245060.6		NEIL3	METRN			INHBA	ECRG4		ACSL1	ANG		IL1B	CMKLR1		RGS18	YBX3		ITGA2B	GMDS-AS1		CCL20
EMP1	ADAMTS10		OASL	DPM3			IVNS1ABP	RPS19		PTX3	ANGPTL3		IL1R2	CMPK2		PGLYRP1	GFI1B		MS4A2	KAT6A		CCL22
EPB42	ADAMTS5		OLFM4	CHCHD5			KCNJ15	IGHG3		CHI3L1	ANGPTL5		IL1RN	COL4A3		IFITM2	AP000547.3		IGHM	ALPK1		CCL4
F3	ADGRD1		OLR1	RPL13A			MCEMP1	TCTEX1D2		PFKFB3	ANKDD1B		INHBA	COL5A1		CMTM5	HM13		IGHD	SPOCK2		CCL7
FFAR2	ADGRE3		PHACTR1	GPAA1			MPP1	MRPL54		AL121758.1	ANKRD18A		IVNS1ABP	CPLX2		S100A8	OFD1		CRISP3	MAP3K5		CCRL2
GRB10	ADGRE4P		PRC1	ARL6IP4			MXD1	RPL13A		RHCG	ANKRD31		KCNJ15	CTLA4		SPARC	ISCA1		CD24	NORAD		CD109
GYPA	ADORA1		PTX3	REELD1			NAMPT	TSTD1		BMP6	ANKRD66		LIF	CX3CL1		RP11-1143G9.4	PPIA		AC244205.1	NRP1		CD177
GYPB	AL031666.3		RGS16	NRXN2			NEIL3	RPS28		CXCL5	ANOS1		MCEMP1	CXCL10		OLFM4	OASL		AKAP12	NCOA1		CD274
HBD	AL034550.2		RNASE3	TNFRSF8			NLRP3	CHCHD1		LPCAT1	AOX1		MPO	CXCL11		HSP90B1	SNHG7		PRKAR2B	NABP1		CD44
HBM	AL035446.1		SERPINB10	TYMP			NR4A3	CCN1		HAS1	AP000812.5		MPP1	CXCL13		HBG2	AGPAT1		FCER1A	KCTD12		CD55
HBQ1	AL137779.3		SPTA1	MAP1S			OASL	OAZ1		TMEM71	APOBEC4		MXD1	CXCL14		MMP8	CDKN1A		CCR3	RUNX1		CD63
IFI27	AL161644.1		SUCNR1	FCER1A			OLR1	UQCR11		AL928654.3	APOD		NAMPT	CXCL9		RUFY1	AQP10		RUFY1	LAMP5		CD83
IL10	AL353622.2		TCN1	PLA2G7			PDE4B	EDF1		SAMSN1	ARL6		NEIL3	DDX58		ITGA2B	BIN2		MPO	HSPA6		CDCA5
IL1R2	AL354718.1		TCTEX1D1	ENG			PLAUR	TCTEX1D4		PGLYRP1	ARMC3		NLRP3	DDX60		IFI27	HBA2		CXCR2	DEK		CDK1
INAVA	AL354719.2		TLCD4	GCAT			PTGS2	RPLP2		AMPD2	ARX		NR4A3	DEFB1		NAMPT	STX7		TCN1	RIPOR2		CDKN1A
KLF1	AL356215.1		TMEM52B	TNNT1			RGS1	CCDC107		ITGAX	ASCL3		OLR1	DHX58		F13A1	MCM7		TCF4	NKTR		CEACAM1
KLF5	AL356234.1		ABCB9	AIFM3			SAMSN1	RPS10-NUDT3		PTGS2	ASIC1		PDE4B	DTX3L		S100P	CD36		MYL9	BTG1		CEACAM6
LCN2	AL357143.1		ABCC11	RTN4RL1			SEMA6B	FBXW9		SIRPB2	ATP2A1		PGLYRP1	EIF2AK2		TSC22D1	TST		CHI3L1	PTEN		CEACAM8
LTF	AL589880.1		ACER2	PNMA8B			SLC25A37	TMEM160		ARHGEF40	ATP5IF1		PHACTR1	ENDOD1		AZU1	RAB4A		ELANE	CCDC91		CHI3L1
MCEMP1	AL604028.1		ACOXL	ARHGAP4			SLC2A3	IGLL5		FGR	B9D1		PI3	EPSTI1		TLN1	ANP32E		RNASE3	HDLBP		CKAP2L
MMP1	ALDH1A1		ADAM17	SLC15A3			SLC43A3	NDUFB7		TMPRSS11B	BBS12		PLAUR	ETV7		LIMS1	OGT		DEFA1B	COMMD10		CLEC5A
MMP8	AMIGO1		ADAMTS6	SHF			SLC7A11	IGHV3-33		UNC5A	BDNF		PTGS2	EXOC3L4		IFITM3	PIP4K2A		MS4A3	CD63		CREM
MPO	ANGPTL5		AFF2	SORBS3			SLC7A5	SEC61B		TGM3	BEND5		PTX3	FAM83A		CXCL8	CD3D		MTURN	AIF1		CRISP3
MPP1	AP000904.1		AIF1L	MFSD3			SPP1	MRPL23		SPRR1A	BEX3		SAMSN1	FAP		G0S2	STEAP4		CDKN1C	C1QA		CSF3
MYL4	AP001646.1		ALDH1L2	TRMT61A			SUCNR1	PRDX5		CASS4	BICC1		SEMA6B	FBXO39		IGHGP	KLF10		SERPINF1	BABAM2		CSRNP1
NEIL3	AP001962.1		AMPD1	UBXN11			TMEM52B	MIF		SLC22A13	BMP7		SLC25A37	FBXO6		CD9	JMJD1C		BANK1	SLC12A6		CTNNAL1
OASL	AP005059.2		ANKRD18A	SYCE1L			TNFAIP6	C9orf24		TREML4	BOC		SLC2A3	FGF23		TPM4	SWAP70		C1orf186	BIRC5		CTSG
OLFM4	ARL4D		ANKRD34B	SLC27A5			TNFSF15	RPS8		APOA2	BORCS7		SLC43A3	FPR3		TUBA4A	MAP3K8		ATP10D	CCDC186		CTSL
PGLYRP1	ARL5B		ANKRD36C	EXOSC5			TNIP3	CIB1		MRC1	BTG4		SLC7A11	GABBR2		MPO	TGFB1I1		ARG1	RPS18		CXCL1
PI3	ATF3		ANKRD45	MAL			TREM1	EFNA4		OSM	BTNL9		SLC7A5	GBP1		SNCA	LEPROT		IL1R2	PDE7A		CXCL16
PLEK2	B3GNT3		ANLN	SAP25			UPB1	ATAD3A		NAMPT	C11orf52		SOD2	GBP4		GNLY	RTN3		CD1C	ADK		CXCL2
RAB13	B4GALT4AS1		ANO7	CKB			ZNF267	CKB		ITGAD	C11orf70		SPHK1	GDF7		MTURN	RIOK3		MMD	SRM		CXCL3
RETN	BBS10		ANTXRL	SLC22A18			ABCA6	IGLC1		SCGB3A1	C11orf74		SPP1	GIMAP4		BPI	PROS1		TREML1	IGF2R		CXCL8
RHCE	BEGAIN		ANXA8L1	DECR2			ABCA9	FIS1		SPRR3	C11orf88		SUCNR1	GIMAP5		STMN1	LAT		CD177	ARL4C		CYP4F3
RHD	BIRC7		APOBEC3B	TMEM161A			ABCB5	URGCP-MRPS24		G0S2	C11orf97		TMEM158	GIMAP7		ELANE	CD27		OLFM4	CYBB		CYSTM1
RNASE3	BMP4		APOL6	PLPP7			ABCC9	RPL13		DYSF	C12orf75		TMEM52B	GIMAP8		YWHAH	ATP5EP2		TRIM58	CFLAR		DAAM2
SDC2	BTG2		ARFGEF3	SLC66A2			ABCD1	KRT10		CAMK1G	C14orf39		TNFAIP6	GRAP		TCF4	UBL4A		IGLL5	NUCKS1		DCSTAMP
SELENBP1	C20orf202		ARHGAP11A	TMEM134			ABCG8	ATP5ME		EREG	C16orf71		TNFSF15	GSDMB		CD79A	MAP1A		DMTN	IL1RN		DCUN1D3
SLC25A37	CACHD1		ARHGAP11B	SLC25A6			ABHD1	DPM3		IL1R1	C16orf89		TNIP3	GZMA		PTGDS	MAP1LC3B		STOM	ERG		DEFA4
SLC4A1	CACNA2D3		ARHGAP23	LRRC56			ABLIM3	FXYD1		NECAB2	C19orf18		TREM1	GZMB		MS4A1	ANP32B		ACRBP	CIB2		DGAT2
SLC6A8	CASS4		ARHGAP42	PGLS			AC001226.2	TMEM9		SRGN	C1orf141		UPB1	GZMH		NCOA4	GOLGA8A		GNG11	CSGALNACT1		DNAAF1
SLC7A11	CCDC144NLAS1		ARHGEF12	MXRA8			AC005515.1	PLPPR3		TNFRSF10C	C1orf158		ZNF267	HAPLN3		IGHG4	ALDOA		RGCC	GAS6		DOCK4
SLPI	CCDC184		ARHGEF35	PSMB10			AC005865.1	ENKD1		SPRR2D	C1orf189		2020-09-14	HERC5		PTCRA	DNMT1		CEACAM6	HLA-DOA		DUSP5
SMIM24	CCL20		ARHGEF37	POTEI			AC006001.3	DLL1		HCAR3	C1orf194		A2ML1	HERC6		BEX3	NPR3		PTGS1	PRKCQ-AS1		EDN1
SNCA	CCL4		ARNTL2	NUDT22			AC007068.1	FAM166B		RNASE7	C1orf87		AANAT	HESX1		ITM2C	SLC15A4		LILRA4	PIK3IP1		EGR1
SPHK1	CCRL2		ART4	PKIB			AC007342.3	EFNA1		PADI4	C1QTNF5		AATK	HIST1H1B		IRF8	TSC22D3		CCL5	EGR1		EGR2
SPP1	CD200R1		ASAP2	RPS15			AC008072.1	TOMM7		IL18RAP	C1QTNF8		ABHD5	HIST1H2AB		TPM1	HBA1		CD22	SMCHD1		EGR3
SPRY2	CD207		ASB4	CFD			AC009299.1	RPL18A		C17orf107	C20orf85		ABLIM3	HIST1H2AH		TAGLN2	HCK		CCL2	TMEM2		ELANE
SPTA1	CD209		ASPM	C1QA			AC015688.4	TIMM13		SLCO4A1	C20orf96		ABTB1	HIST1H2AI		ISG15	LRP1		TSC22D1	USP47		ELL2
SUCNR1	CD248		ATAD2	SHARPIN			AC018638.4	RPS18		CREB5	C22orf15		ABTB2	HIST1H2AJ		PGRMC1	JPT1		GZMB	CPQ		EMP1
TCN1	CD83		ATAD5	HSPA1B			AC024405.2	CYP2G2P		SPRR2A	C2CD6		AC011498.4	HIST1H2AL		FERMT3	GABARAPL2		CD247	OAS1		EPB42
TCTEX1D1	COL18A1		ATF3	ZNF775			AC060766.1	ELMO3		TEDDM1	C2orf40		AC018755.2	HIST1H2AM		MAP3K7CL	CEACAM1		CDK6	COG5		EPOP
TMEM158	COL5A3		AURKA	VPREB3			AC066616.2	GADD45GIP1		TULP2	C2orf73		AC024592.3	HIST1H2BB		CRISP3	CCDC186		TSHZ2	XRN1		EREG
TPST1	COLGALT2		AURKB	FAM155B			AC069368.1	BLOC1S1		RNF175	C2orf81		AC051649.2	HIST1H2BI		CTSA	PTTG1		SMPD3	MAPK8		ETS2
YOD1	COX6CP14		BAMBI	PGLYRP2			AC073065.1	KCNH3		ICAM5	C3orf67		AC069368.1	HIST1H2BJ		VCL	IFI35		ALPL	HLA-DQA2		F3
A1CF	CREM		BCL2L15	FBXW9			AC087359.1	TMEM190		SLA	C4orf47		AC097637.1	HIST1H2BL		RGS10	MT-ATP8		CD8A	CXCR3		FCAR
A2ML1	CRIP2		BEND7	C16orf96			AC087894.1	ENDOG		TREM1	C5orf49		AC099489.1	HIST1H2BM		APOBEC3A	HGD		MME	CLASP2		FFAR2
AADACL3	CROCC2		BHLHA15	MPG			AC090527.3	S100A6		IL1RL2	C6orf118		ACSL4	HIST1H2BO		PROK2	BCL6		ENAM	SLC2A5		FNDC3B
AB015752.1	CTH		BHLHE41	FKBP8			AC092053.2	HAGHL		MPP1	C6orf52		ACTB	HIST1H3F		ODC1	AKR1C3		PAX5	KREMEN1		FOSB
ABCA12	CXCR4		BIRC5	MZT2A			AC092474.1	TRAPPC2B		MGAM	C7orf57		ACTR3	HIST1H3G		CLEC1B	GOLGA8B		RALGPS2	ATP2B1		FOSL1
ABCA4	CYCSP38		BIVMERCC5	NUCB1			AC099489.1	SLC25A25		IVNS1ABP	C8orf37		ADAM19	HIST1H3H		PLD4	LTA4H		TSPAN13	IFIT1		FOSL2
ABCA8	CYSLTR2		BNIP5	TMEM191C			AC117529.1	NAT14		ADGRG3	C9orf116		ADAM8	HIST1H3J		GZMB	CFP		CD9	MSL1		FURIN
ABCB10P1	DCHS1		BRCA2	UNC5A			AC134669.1	TMED9		PHOSPHO1	C9orf135		ADAMTS2	HIST1H4L		MPP1	WARS		GP1BA	CLN8		G0S2
ABCB11	DCLK2		BTN1A1	C1orf54			AC138827.1	FAU		CYP1B1	C9orf24		ADAMTSL4	HIST2H4A		TMEM40	CKLF		CD34	KANSL1		GADD45B
ABCB9	DGKK		BTN3A1	FLYWCH2			AC139495.1	H1-5		RPTN	CABCOCO1		ADCY3	HLA-DOB		PDLIM1	RUNX2		IL7R	CYTL1		GAS2L3
ABCC12	DSC1		BUB1	SCGB3A2			AC139495.2	IGLC2		PADI2	CACNA1B		ADCY7	HLA-G		NKG7	RAN		CEACAM1	TLR7		GK
ABCC13	DUSP4		BUB1B	GTPBP6			AC233702.6	AP001931.1		LSMEM1	CACNA1C		ADGRE1	HRASLS2		MPIG6B	CSF1R		C2orf88	PTGDR		GK3P
ABCC3	EDAR		C12orf75	ATG9B			ACE2	TMA7		CSGALNACT1	CACNA2D1		ADGRE2	ICOS		PPP1R14B	NFKBIA		KCNJ15	KLRD1		GLUL
ABCC8	EEF1A1P10		C12orf77	POLR2L			ACO1	NDUFA13		PDGFRB	CACNG6		ADGRE3	IDO1		S100A12	SLC25A5		LIMK2	KDELR2		GPR84
ABCC9	EEF1A1P14		C2CD4A	HSD17B14			ACP3	CCDC153		ALOX5AP	CALML4		ADGRE5	IFI27		HLA-DPA1	AC092683.1		CXCR1	DAB2		GRB10
ABCG4	EIF2S3B		C4BPA	TRAPPC6A			ACSL4	RPS15		ITPRIP	CAPS		ADORA2A	IFI35		SEC11C	HIST2H2BE		TCF7	TTC17		GYPA
ABCG5	ELOVL4		C5orf47	SYN1			ACSM2A	C1orf53		GPR84	CAPSL		ADRA2B	IFI44		CMTM2	CRHBP		LINC-PINT	RPL13		GYPB
ABCG8	EPPK1		CA12	TCAP			ACSM2B	RPL10A		SPINK7	CASC1		ADRB3	IFI44L		BASP1	ADI1		TPM1	GBP5		HBD
ABI3BP	ERRFI1		CA3	BCAS4			ADAM32	OXLD1		SIRPB1	CASKIN1		AFF2	IFI6		MMP9	CEMIP2		FAM129A	ITK		HBEGF
ABLIM3	FAM222A-AS1		CABLES1	A1BG			ADAMTSL4	MRPL41		SEMA6B	CATSPERD		AGAP2	IFIH1		IFI6	B4GALT1		ZBTB20	AL357143.1		HBM
ABO	FASLG		CADM1	RNA18SN2			ADAP2	FDXR		PPIF	CATSPERE		AGTPBP1	IFIT1		HLA-DPB1	BLK		CPNE3	TGFBR3		HBQ1
AC000077.1	FBXO30		CADPS2	RNA18SN3			ADAT2	NDUFS6		CNFN	CBLN2		AGXT	IFIT2		PRF1	FCGRT		MAML2	USP15		HCAR3
AC002070.1	FDPSP3		CAGE1	RNA18SN4			ADCY10P1	C22orf15		CD207	CCDC103		AIF1L	IFIT3		LILRA4	PYHIN1		OSM	NR3C2		ICAM1
AC002454.1	FEM1C		CALN1	MICOS13			ADCY7	MRPL14		SLC2A3	CCDC112		AL121758.1	IFIT5		IRF7	DUSP2		HIST1H3H	FAM49B		IER3
AC002464.1	FGF9		CAMK2A	MATK			ADD2	NDUFAF8		RELT	CCDC113		AL160272.2	IFITM1		BCL2A1	SPX		UGCG	ATP9B		IFI27
AC002511.1	FILIP1L		CARD17	STK32C			ADGRE1	CHCHD6		MCTP1	CCDC138		AL590764.2	IFITM3		PARVB	RRM2		MYLK	ARIH1		IFNG
AC003973.2	FOSB		CAV1	GLI4			ADGRE2	RPS3A		ECM1	CCDC144NL		AL928654.3	IFNG		CEACAM8	ID2		AL160400.1	FBXO9		IL10
AC004130.1	FOXJ1		CAV2	OLFM1			ADGRE3	NDUFAB1		SPRR1B	CCDC151		ALDH1A2	IGLL5		S100A9	NUP214		AC024909.1	PHACTR2		IL1A
AC004160.1	GAL3ST4		CCDC110	CDC42EP2			ADIPOQ	TST		SPECC1LADORA2A	CCDC170		ALOX5	IL4I1		TNFSF10	CTSZ		ITGB3	FOS		IL1B
AC004453.2	GIMAP8		CCDC150	VPS51			ADORA3	LAMTOR4		TMCC3	CCDC178		ALPL	INMT		SLPI	VSIR		ANK3	NAMPT		IL1R1
AC004528.1	GJB2		CCDC173	PNPLA7			ADRB3	COMMD6		IFRD1	CCDC181		AMDHD2	IQSEC3		CCDC50	CCR1		MAF	SHD		IL1R2
AC004706.4	GOLGA2P10		CCDC80	DGCR6L			AIM2	SELENOH		MUC7	CCDC190		AMPD2	IRF7		MTRNR2L12	BCL7A		FAXDC2	TFDP2		IL1RAP
AC004784.1	GPM6A		CCL25	PUSL1			AL022578.1	PHPT1		GPR65	CCDC33		AMPD3	ISG15		C2orf88	SEC61G		ABCA13	DNAJC9		IL1RN
AC004846.2	GPR132		CCNA1	CDC42EP1			AL137161.1	DDT		FLG	CCDC34		ANTXR2	ISG20		SLC25A37	VEGFB		IRF4	VCAN		IL6
AC004852.2	GPR174		CCNA2	MGMT			AL138709.1	RPL10P9		FCAR	CCDC81		ANXA2R	JCHAIN		GRAP2	ELOB		BEX3	ARID4B		INAVA
AC004862.1	GPR18		CCNB1	C16orf74			AL353625.1	MRPL55		GNAT2	CCDC89		AOAH	KCNA3		ILK	P2RX1		FCRL1	SLC9A9		INHBA
AC004941.1	GPR20		CCNB2	ROBO3			AL354822.1	ZMYND10			CCL14		AP5B1	KCNJ3		MARCKS	CEP78		SMYD3	GAS5		IRAK3
AC004947.1	GRAP		CCNE1	RASD1			AL356273.4	ITPA		PRDM8	CCL15		APBB1IP	KLF15		RAP1B	CRELD2		PTGDS	STAP1		ITPRIP
AC004988.1	HCAR2		CCNE2	JUNB			AL390719.1	CDC34		HEPHL1	CCL15-CCL14		APH1B	KLHDC7B		FGFBP2	TNFRSF1B		FAM129C	FOXO1		IVNS1ABP
AC005005.4	HCAR3		CD24	SH3TC1			AL391987.2	ATP5IF1		CD163L1	CCL17		APLP1	KLRC2		HLA-DRA	HDLBP		LTB	OFD1		JOSD1
AC005009.2	HERC2P2		CD38	BRICD5			AL589743.1	RPS10		AREG	CCNB3		APOA2	KRT39		SOD2	RNASET2		LINC00926	NFAT5		KCNJ15
AC005082.1	HES1		CD80	ZNF414			AL669831.1	GATD3B		PIK3R5	CD200R1L		APOBEC3A	LAG3		HLA-DQA1	IVNS1ABP		SLC15A4	PLEK		KLF1
AC005165.1	HKDC1		CDC14B	PCOTH			AL669831.3	C12orf57		NEDD9	CDH12		APOBEC3B	LAMP3		HIST1H3H	UNC93B1		MAX	DGAT2		KLF5
AC005186.1	HLADQA2		CDC20	FBP1			AL732372.2	SMIM22		ADRB3	CDK20		APOBR	LAP3		IGHD	SLFN12L		CMTM2	PPP6R3		LAMB3
AC005224.2	HLADQB2		CDC25A	PAXX			ALDH1A2	CD79B		TMPRSS11E	CDNF		AREG	LGALS3BP		SPON2	CSTB		SLPI	GNLY		LCN2
AC005336.2	HSPA12B		CDC25C	MAPK11			ALG11	ATP5F1E		ALPL	CENPS		ARHGAP15	LGR6		FCGR3A	GBP2		PTPRS	CD84		LGALS3
AC005394.2	HSPA1A		CDC42BPA	TRPM4			ALOX15P1	NME3		C5AR2	CES1		ARHGAP26	LKAAEAR1		MMD	SH3BGRL		LINC01619	ABHD15		LIF
AC005537.1	HSPA1B		CDC45	CCER2			ALPK2	RPL36		GK3P	CETN2		ARHGAP31	LRRN2		HLA-DRB1	CCPG1		GZMH	NFATC3		LIMK2
AC005730.2	HTR6		CDC6	CCDC124			ANKRD20A19P	SDF2L1		MYZAP	CFAP126		ARHGAP9	LY6E		GNAS	PLA2G12A		KLF12	CAMK2D		LONRF3
AC005736.1	ID3		CDC7	STMN3			ANKRD30BP2	SSR4		NR1I3	CFAP206		ARHGEF40	MDK		SERPINF1	NAGK		RAB27B	RPS3		LRG1
AC005840.2	IGLV313		CDCA2	RNH1			ANKRD55	ID3		ADORA2A	CFAP47		ARID5A	MGAT3		CTTN	RASGEF1B		RNASE2	LENG8		LTF
AC005865.1	IL18RAP		CDCA3	HTR6			ANTXR2	HSD17B8		GK	CFAP52		ARL11	MMP13		NEAT1	ATP5MPL		CMTM5	SCFD2		MCEMP1
AC005865.2	IL1A		CDCA7	COL4A2			ANXA13	RPS7		COL4A2	CFAP53		ARL5B	MS4A1		ANXA3	SAMHD1		CTTN	ARL5A		METRNL
AC005899.8	IL1B		CDCA7L	RTN4RL2			AOAH	TUBB2A		DUSP1	CFAP57		ARRB2	MT2A		KIF2A	VSTM1		TNFRSF10C	IQGAP2		MGAM
AC005906.2	IL23A		CDCA8	LDHD			AP006285.2	JUN		C5AR1	CFAP58		ASAP1	MUC13		SAT1	RABGAP1L		ENPP3	LINC00927		MMP1
AC005915.1	IL23R		CDKN3	SYT17			APOA2	MYC		CHRNE	CFAP70		ASGR1	MX1		CALM3	TK1		TXNDC5	TGFBI		MMP8
AC006004.1	IRF6		CDO1	THAP7			APOBEC3A	SPINT2		DNAH17	CFAP73		ASPRV1	MYBL2		TUBA1B	CD160		LYZ	USP34		MMP9
AC006064.3	KBTBD8		CDT1	SLC51A			APOBEC3B	ILVBL		GPCPD1	CH25H		ASTL	NMI		MS4A3	ZYX		AC111000.4	IGSF6		MPO
AC006116.8	KCNA5		CENPA	PRSS27			APOBR	CES1		DSC2	CHST9		ATF3	NRSN1		CYP4F3	HNRNPU		ESAM	OXNAD1		MPP1
AC006148.1	KL		CENPE	SLC16A11			APOL1	C16orf91		FPR2	CIB2		ATG16L2	NT5C3A		SOX4	SRM		PRKCA	MGEA5		MXD1
AC006329.1	KLRC4		CENPF	GPBAR1			APOL2	IGHG2		CEP295NL	CLDN8		ATG2A	NUPR1		KLRF1	VAMP8		APOBEC3A	ERC1		MYL4
AC006965.1	KLRK1		CENPI	SMOC1			APOL3	CFAP73		ARG1	CLGN		ATG3	NUSAP1		UGCG	CERS2		CLEC10A	BPTF		NAMPT
AC007016.1	KNDC1		CENPK	D2HGDH			APOL4	IGFBP7		NLRP6	CMBL		ATG7	OAS1		RGS2	GSTP1		MAFB	KAT6B		NBN
AC007041.1	KRT73AS1		CENPM	SLC2A6			APOL6	RARRES2		ADAMTSL4	CNGA3		ATP11B	OAS2		LST1	APMAP		PPP1R14B	SRPRB		NCR3LG1
AC007159.1	LEKR1		CENPU	DOHH			ARHGAP11A	NDUFA2		SERPINA1	CNGA4		ATP2B1	OAS3		CD79B	CLEC4E		SPIB	IL1RAP		NEIL3
AC007179.2	LINC00402		CEP128	CBR3			ARHGAP20	PRADC1		KLF2	CNTN1		ATP6V1B2	OASL		TGFB1	LRG1		TXNDC11	PLEKHA2		NFIL3
AC007182.2	LINC00877		CEP55	DMKN			ARHGAP30	MTLN		MCEMP1	CNTN4		B3GNT6	OTOF		TSPAN33	HMGA1		PTGDR2	ERN1		NFKB1
AC007221.1	LINC01355		CEP97	GADD45GIP1			ARL10	NHP2		ICAM3	CNTN5		B3GNT8	P2RX5		NAP1L1	JAK1		ATP8B4	RPL36		NFKBIA
AC007326.2	LINC01395		CFAP43	ADIRF			ARSB	RPL17-C18orf32		GIF	CNTNAP5		BACH1	PARP12		IGHA2	HLA-DOB		CTSG	RPS27		NFKBID
AC007368.1	LINC01451		CFAP54	C1orf159			ASAH2B	EEF2		NPHS1	COA3		BATF2	PARP14		MNDA	CNST		MAL	MBNL1		NINJ1
AC007376.2	LINC01644		CFAP77	HAPLN3			ASAP1	RPL34		IFNK	COL12A1		BAZ1A	PARP9		CSF3R	SSX2IP		DOCK10	ZNF292		NLRP3
AC007383.4	LINC01685		CGN	RIN1			ASPRV1	RAMP1		PLAU	COL16A1		BBC3	PAX5		PPIB	MCEMP1		MMP25	CBX4		NR4A3
AC007389.1	LINC01801		CHAC1	CYSTM1			ASZ1	RPS29		CEACAM4	COL20A1		BCDIN3D	PCDHA5		OST4	AC007032.1		LRBA	CLSPN		OASL
AC007424.1	LINC02295		CHAC2	SLC12A9			ATP6V1B2	CLDN3		MMP25	COL21A1		BCL2A1	PCSK5		IFIT1	SNHG8		CLEC1B	ETFA		OLFM4
AC007493.1	LINC02506		CHEK1	C19orf73			AURKA	LAMTOR2		AQP9	COL4A4		BCL3	PLLP		TIMP1	PTMS		ITGB8	NPR3		OLR1
AC007495.1	lncGPAT4 2		CHIT1	TPO			B3GAT1	TMEM191A		BTBD19	COL4A6		BCL6	PLVAP		MTRNR2L8	FAM117A		TNFRSF17	CTSW		OSM
AC007614.1	LRRN3		CHST1	TSSC4			BACH1	SMDT1		EGR3	COL6A1		BEND2	PML		GPX1	ANKRD36		TNFRSF21	MCU		PDE4B
AC007656.2	LYPD3		CHST8	FKBP10			BATF2	TRAPPC6A		CTDSP1	COLCA2		BID	PPM1J		MAFB	HCST		CYB561A3	CUL3		PGLYRP1
AC007790.1	MBLAC2		CIBAR2	CYBA			BCL2L14	NDUFC1		ST20	COPRS		BIN2	PRF1		AC020656.1	ICAM2		MMP9	GPR160		PHACTR1
AC007920.1	MIR5684		CIP2A	ODF3B			BCL2L15	C1QTNF5		SCN2A	COPS9		BIRC5	PRLR		MS4A7	IMPDH2		SH3BGRL2	HIVEP3		PHLDA1
AC008074.1	MIR6859-1		CIT	PAGE5			BEAN1	TMED1		KCNH7	CORO2B		BMP6	PRRX2		FCER1A	CMIP		BTBD9	NLRP3		PI3
AC008109.1	MLF1		CLDN18	FLT3LG			BEGAIN	FAM166A		SIRPA	COX7A1		BST1	PSMB9		PRDX6	BRI3		WWOX	IL32		PIM3
AC008163.1	MMP2-AS1		CLSPN	RNPEPL1			BEST3	ACTR1B		BTNL8	CRIP1		BTG2	PSME2		BANK1	EFHD2		IL1RL1	NCAM1		PLAU
AC008448.1	MPZL3		CMPK2	FXYD5			BLOC1S3	ADIRF		TMEM88	CRISPLD1		BTK	PTPRCAP		CDKN1C	IDH2		C5AR1	NT5DC2		PLAUR
AC008505.1	MXRA8		CNTF	TMUB1			BRCA2	CAPS		TSPAN16	CSRNP3		BTNL8	PTPRO		NEXN	GIMAP4		NKG7	HLA-DPA1		PLEK2
AC008533.1	NFE2L2		COBLL1	TMIE			BRIP1	COMTD1		RNF149	CT62		C10orf105	RAPGEF4		HLA-DQB1	H1FX		JCHAIN	DCK		PNPLA8
AC008534.1	NHS		COL10A1	FOXH1			BTN3A1	GUK1		HCAR2	CTAGE4		C10orf128	RBM11		VCAN	SMAP2		ELL2	SMC6		PPIF
AC008567.1	NOG		COL17A1	INAFM1			BTN3A3	NUDT16L1		OLR1	CTNNA2		C10orf55	RGS16		BCL11A	UCP2		SH2D1B	JAK1		PPP1R15A
AC008591.1	NR4A2		COL24A1	CNFN			BUB1	SCGB2A1		ATP2B1	CTNNAL1		C13orf42	RHEX		S100A11	YPEL5		TRGC2	NAB2		PRC1
AC008691.1	NR4A3		COL4A4	DEGS2			BVES	CYP26A1		ZNF442	CTXN1		C15orf39	RORB		AC147651.1	OPN3		HPGD	GADD45A		PROK2
AC008753.3	NRARP		CRACD	NR4A1			BX004987.1	NACA3P		MGAM2	CWH43		C15orf48	RSAD2		CTSW	IRF4		CA8	VTI1A		PTGS2
AC008813.1	NRCAM		CRISP2	VEGFB			C12orf50	MPG		KCNJ15	CXXC4		C17orf107	RTP4		FKBP11	ARHGAP24		KLRB1	HNRNPA2B1		PTX3
AC008938.1	OLFM1		CRYM	SHOX2			C13orf46	FAM183A		ITGA5	CYB5A		C19orf38	RUFY4		IFI44L	ATP5D		XPO6	TSPAN3		RAB13
AC009044.1	OLR1		CSNK2A3	ANO9			C1orf162	BUB1B-PAK6		CD44	CYGB		C1orf162	SAA2-SAA4		RSU1	PECAM1		TOP2A	DUT		RASGEF1B
AC009063.2	OR2B11		CTAGE15	SLC27A1			C1orf61	AC011295.1		KNCN	CYP11A1		C1QTNF7	SAA4		PTPRS	FBXO9		OLR1	IFIT2		RETN
AC009063.3	OSM		CTAGE8	TREX2			C1QA	H2AC19		NDEL1	CYP2A13		C5AR1	SAMD9		KLRD1	GPR183		CD37	TYROBP		RGL4
AC009120.5	PARS2		CTHRC1	TEDC1			C1QB	CCDC96		ALDH1A2	CYP2C18		C5AR2	SAMD9L		TCL1A	LAMP5		ARHGAP6	ATAD2B		RGS1
AC009163.3	PART1		CXCL10	LRRC24			C1QC	CRYL1		CENPU	CYP2C8		C5orf58	SERPING1		GZMA	TMPO		GZMA	EZH2		RGS16
AC009227.1	PFN1P6		CXCL11	ADAMTS7			C1QTNF1	ARC		CYTH4	CYP39A1		C7orf49	SIGLEC1		C12orf75	SMC2		PITPNC1	THADA		RHCE
AC009229.2	PGAM1P7		CXCL13	PPDPF			C1QTNF6	PRDX4		TNFRSF1B	DAB1		C9orf153	SLC38A5		FPR1	SNRPB		SLC24A3	RPL3		RHD
AC009242.1	PHEX		CYP1A1	GFRA2			C1QTNF7	CD164L2		BTG2	DCDC2		C9orf84	SLC43A1		HP	SAMD9		TNFRSF13C	PSAP		RIPK2
AC009264.1	PILRB		CYP26A1	ABHD17A			C2orf91	SELENOM		AIF1L	DCDC2B		CA4	SLC8A2		ACTN1	MCM3		RUNX2	RHOC		RNASE3
AC009271.1	PKD1P5		CYP2C8	RPL36			C3orf70	GDF15		NPB	DDO		CACNA1E	SLITRK2		CD74	ADSS		G0S2	ZNF703		RNF19B
AC009313.2	PLA2G7		CYP7A1	MIF			C5AR2	RPLP0		PHACTR1	DGCR6		CACNG2	SMTNL1		AREG	IFI27L2		FKBP11	SVIP		S100P
AC009468.2	PLK2		DAW1	MRPL41			C6orf223	PROS1		FLNA	DLX4		CADM2	SPATS2L		MKI67	MGST1		THBD	RPS14		SAMSN1
AC009542.2	PMP22		DCC	ZG16B			CA2	AC010422.3		RGS2	DMRT2		CALHM6	STAP1		HIST1H2BJ	UBE2L6		TNFSF11	RPSA		SDC2
AC009779.7	PPFIA4		DCLK3	B3GNT8			CA5A	FAM187A		GCNT7	DNER		CAMK1G	STAT1		MAX	PGS1		PLAUR	POU2AF1		SELENBP1
AC009971.1	PPP1R17		DDAH1	FAM20C			CABP1	RIPK4		GPR27	DNPH1		CAMK2B	TBCE		CLIC3	VASP		GAS2L1	CCSER2		SEMA6B
AC010127.1	PRRT1		DDN	FOLR2			CACNA1E	RPL32		HBEGF	DPCD		CAMK2N1	TBX18		LYZ	SLC39A3		AL662899.2	LRP10		SERPINB10
AC010235.1	PRSS21		DDR2	EXD3			CACNG8	NDUFV1		LIN7A	DPM3		CAMKK2	TFEC		CDK6	LCP1		LTBP1	LIN7A		SLC25A37
AC010307.3	PRSS35		DDX60	RNA28SN1			CALB1	RPS27		SCARF1	DPYS		CAPN14	TICAM2		CCL5	LRRC75A		C12orf75	RPS25		SLC2A3
AC010328.1	PTGDR2		DEFA1	DBNDD1			CALHM5	CCNQ		CAMK2N1	DPYSL3		CARD10	TLR3		GCA	BIRC3		S100P	CSTA		SLC39A8
AC010329.1	PTGER4		DEFA1B	H2AC20			CARD16	RPL26		NLRP12	DRD2		CARD16	TNFSF10		NT5C3A	AGFG1		APMAP	MLLT3		SLC43A3
AC010542.4	PTX3		DEFA3	APRT			CARD6	STUB1		PILRA	DTHD1		CARD17	TPSAB1		DERL3	VIM-AS1		SNCA	ITCH		SLC4A1
AC010615.2	QRSL1P3		DEFA5	CLEC10A			CASP1	RPL26L1		TAGAP	DUSP19		CARD19	TPSB2		TCN1	ADIPOR1		BLK	PBX1		SLC6A8
AC010620.1	RBKS		DEFB1	FBXL15			CASP10	NDUFB6		FAM171A2	DYDC1		CASP1	TPX2		PRSS57	RPA1		SLC7A5	USP3		SLC7A11
AC010638.1	RF00569		DENND5B	EXOSC4			CASP17P	GTPBP6		RTP2	DYNC2LI1		CASP4	TRIM22		GSTO1	PHB		NEAT1	RPL5		SLC7A5
AC010980.1	RIPK4		DEPDC1	RPL13			CASP4	MACROD1		CRISP3	DYNLL1		CASP5	TRO		PTGS1	FPR2		CBLB	LINC00861		SLPI
AC011008.2	RN7SKP271		DEPDC1B	TELO2			CASP5	POLR2L		GLT1D1	DYNLRB2		CASS4	UBD		CD151	TTC38		LINC01835	HLA-DMB		SMIM24
AC011043.1	RN7SKP70		DEPP1	CLEC4G			CASS4	RPL3		TNFAIP6	EBF3		CBARP	UBE2L6		AP001189.1	CARD16		EMP1	DNASE1L3		SNCA
AC011247.1	RN7SL124P		DERL3	RPUSD1			CC2D2B	TFF3		HSPB8	ECT2L		CBSL	UBQLNL		ABCA13	DDIT4		NUCB2	RAN		SOD2
AC011266.1	RN7SL388P		DGKH	DENND6B			CCDC13	ALDH3A1		CLEC4E	EFCAB1		CCDC141	USP18		CCL4	AL034397.3		PLPP5	CPNE5		SPHK1
AC011287.1	RN7SL555P		DHCR24	ZNF579			CCDC141	C2orf76		PAG1	EFCAB10		CCDC154	VAMP5		CXCR4	PCSK6		LAPTM4B	AC012236.1		SPINK1
AC011306.1	RND1		DIAPH3	RABEP2			CCDC144B	UQCRQ		LITAF	EFCAB2		CCDC71L	WARS		LMNA	C10orf54		AKT3	PACS1		SPP1
AC011365.1	RNU2-6P		DLGAP5	SDSL			CCDC169	CLDN4		EPGN	EFHB		CCIN	WDR74		ARHGAP18	ATP5MC3		ENDOD1	RFX3		SPRY2
AC011471.2	RORC		DNA2	KLC3			CCL3	AK1		DENND5A	EFHC2		CCL18	XAF1		IER2	TMED9		HSH2D	GUCY1A3		SPTA1
AC011481.2	RPS15AP27		DNAH10	FBXL8			CCL8	AURKAIP1		IL18R1	EGFL6		CCL3	ZNF302		SNN	HCAR3		TSPAN33	NCF2		SUCNR1
AC011481.3	RTN1		DNAH11	BCL7C			CCN4	RPS17		SOCS3	ELF5		CCL3L1			IL1R2	ANXA2		TNRC6B	STXBP5		TCN1
AC011491.2	SEC1P		DNAH8	REX1BD			CCN5	YIPF2		OXSR1	EML5		CCL4L2			SRGN	DDX21		PRSS23	CDK17		TCTEX1D1
AC011498.6	SEMA4C		DOC2B	ID3			CCND2	C20orf85		ATG2A	ENAM		CCL5			LAMTOR1	ARAP2		MAP1A	TBC1D5		THBS1
AC011632.1	SEZ6L		DOCK1	SNAPC2			CCR1	DNPH1		RASGRP4	ENKUR		CCNJL			ANP32A	LILRA5		PGRMC1	SERPING1		TIMP1
AC011899.1	SLC16A10		DPEP1	WNT6			CCR2	TEN1		VIL1	ENO4		CCNL1			CST7	PMAIP1		FCER2	DOCK9		TLCD4
AC011995.2	SLC18A1		DSCC1	DPPA2			CCR3	RPL7		TRIM58	ENPP3		CCR1			LINC00926	DNAJC9		CDC42SE2	DNMT1		TMEM158
AC012100.2	SLC19A2		DSP	PLEKHA4			CCR5	NDUFB10		TLR8	ENPP5		CCR2			HMGB2	NDUFB1		LEF1	EOMES		TMEM52B
AC012150.1	SLC35F3		DTL	CYP4F22			CCSER1	RPL9		GYS1	EPHX1		CCR5			PLBD1	CALM1		MS4A4A	DENND4C		TMEM88
AC012213.2	SLC47A1		DUSP13	MOSPD3			CD101	TPM2		CHIT1	ERBB4		CD14			MT2A	S1PR5		PHLDA1	B3GNT5		TNF
AC012236.1	SLC4A10		DYNC1I1	GPER1			CD163	TSPO		PDE2A	ERICH2		CD163L1			MX1	AKIRIN2		TRAC	RPS6KA5		TNFAIP3
AC012409.5	SLC4A5		DYRK3	RPL8			CD209	COX5B		SOD2	ERICH3		CD247			IFIT3	RBP7		RCAN3	AC084033.3		TNFAIP6
AC012447.1	SLC5A4-AS1		DZIP1L	MCRIP2			CD226	SCRN2		ICAM4	ERICH5		CD300A			RFLNB	CFLAR		ZFAT	ABLIM1		TNFRSF21
AC012464.2	SMG1P1		E2F1	TPRN			CD300E	PCED1A		KIRREL3	ESR1		CD300E			RALGPS2	BLVRB		GATA2	EREG		TNFSF15
AC012494.1	SMIM10L2A		E2F7	MZT2B			CD300LF	RPL18		ITGAM	EVA1A		CD300LB			MYDGF	NPTN		LRG1	RPS21		TNIP3
AC012508.1	SNORA5A		E2F8	C12orf57			CD40LG	DEGS2		GP5	FABP6		CD300LD			GMPR	ZCCHC7		TRDC	HEMGN		TPST1
AC012560.1	SNORA80A		EGF	HAAO			CD53	SURF2		TNFRSF8	FAIM2		CD300LF			CPNE3	PSME2		ANKRD44	RPLP2		TREM1
AC012593.1	SNORD99		EIF2AK2	PRR22			CD68	EIF3FP3		AFF2	FAM107A		CD44			SPINK2	TNFRSF10C		SERINC5	NCOR1		TRIB1
AC012613.2	SOD1P3		EIF2AK3	LTB			CD69	MT1E		SH2B2	FAM13C		CD48			AP003068.2	NFIL3		CYP4F3	HERC4		TUBB6
AC012668.3	SORCS3		EME1	C9orf16			CD80	KRT17		PREX1	FAM166B		CD53			HSPA5	BST2		SPINK2	SSH2		UPB1
AC013399.1	SPDYA		EMILIN3	SLC18A1			CD84	FBXL15		ZSWIM4	FAM174A		CD55			ESAM	SMC3		ELMO1	GPATCH8		UPP1
AC013457.1	SRSF12		EPAS1	BEST2			CD86	AC007325.2		CHSY1	FAM183A		CD68			PKM	RABAC1		FGL2	TESPA1		VIM
AC013470.3	TAGAP		EPB41L4B	TMEM238			CD93	CATSPERD		RFLNB	FAM184A		CD69			CLDN5	RAB8A		MGAM	TSC22D3		YOD1
AC013565.1	TDRD6		EPSTI1	ELOB			CD96	CAVIN3		MAL	FAM187A		CD7			LGALS2	MT-ND4L		ARL15	RPL10		ZC3H12A
AC013652.1	TGFBR1		ERCC6L	RHPN1			CD99P1	CTU1		CST7	FAM189A2		CD80			AIF1	CPD		LINC02458	ST6GALNAC4		ZNF267
AC015468.3	TGIF1		ERG	MMP23B			CDC20B	CHCHD2		CCRL2	FAM216B		CD83			APP	PNMA1		HBEGF	EAF1		AK4
AC015574.1	THAP10		ERICH3	VWCE			CDC27P1	POLR2I		IL4R	FAM217A		CD84			TRDC	MYOM2		IFITM3	GMDS		ARL4A
AC015660.1	TIFAB		ESCO2	FXYD2			CDC6	IGKV4-1		GSTO2	FAM229B		CD86			TPM2	VMO1		EML4	TNRC6C		ASAP1IT1
AC015813.3	TMEM256P2		ESPL1	TSPAN4			CDH6	DYNLRB2		ANPEP	FAM241B		CD8B			PTGS2	CD3G		YPEL3	OGFRL1		ATP13A3
AC015849.5	TMEM272		ETV7	KISS1R			CDH7	FAM50B		ADGRE2	FAM81B		CD93			PLEK	MIR4435-2HG		MBD5	AMPD3		ATXN1
AC015912.3	TMEM52B		EXO1	CCL3L1			CDH8	RUVBL2		LCP2	FAM90A1		CDA			CDKN2D	ATP5MC2		SMIM24	CD36		B3GNT5
AC015987.1	TNF		EYA2	PRRT1			CDK15	CALML3		CR1	FAM92B		CDC42EP2			CXCL10	ASPM		STAT4	SMG6		BABAM2-AS1
AC016205.1	TNFAIP3		EYS	KCNK17			CEACAM3	RPL21		TLR4	FASTKD3		CDC42EP3			HOPX	TPM3		PRNP	DPY19L1P1		BCAT1
AC016251.2	TNFAIP6		FA2H	METTL26			CFAP97D1	LGALS7		SERPINA3	FAT2		CDH23			HIST1H4C	STRBP		CDKAL1	RNF130		BHLHE40
AC016687.2	TPM3P7		FAM106C	RPL18A			CGAS	TMEM205		TREML2	FAT4		CDH4			STOM	ZFAT		LDHB	RPL4		BTG3
AC016705.2	TRAJ14		FAM111B	PPAN-P2RY11			CHRDL1	SLC25A6		CCL20	FBXO36		CDKN2D			SCT	ANXA5		VEGFB	EEF1A1		C11orf96
AC016708.1	TRAJ2		FAM47E	TGM3			CHRNA7	H1-4		AC011498.4	FBXW9		CDYL2			PADI4	RRAS		BEX1	MYCBP2		CDC42
AC016723.1	TRAJ3		FAM47ESTBD1	NUBP2			CICP27	C1orf122		GLYATL1	FGF14		CEACAM3			GPX4	KCNJ15		SPCS1	AP3S1		CHIC2
AC016738.1	TRAJ32		FAM72A	POMC			CLDN11	CLDN7		FPR1	FHOD3		CEACAM4			CXCR2	NAIP		IMMP2L	PIBF1		CHMP4B
AC016745.2	TRAJ33		FAM72B	RASSF7			CLEC12A	TUBB4B		SLC7A5	FILIP1		CEBPB			CST3	XCL2		CD200R1	ZWINT		CPD
AC016866.1	TRAJ38		FAM72C	BRAT1			CLEC1A	ANKRD65		ADM	FMN2		CELF2			CEBPB	IQGAP1		ARHGAP18	NAMPTP1		CPEB4
AC016924.1	TRAJ41		FAM72D	CARD9			CLEC2B	UBTD1		HRH2	FMO4		CEMIP			XAF1	TMEM219		MS4A6A	NREP		CRLF2
AC017002.3	TRAJ42		FAM83D	EEF1A2			CLEC4A	LRRC45		SBSN	FOXI2		CENPU			GAS2L1	UBE2D1		STARD4	CAMK1D		CTSLP8
AC017079.2	TRAJ44		FANCI	HAGHL			CLEC4E	C9orf116		DAAM2	FPGT-TNNI3K		CEP295NL			TUBA1C	IDH3A		CTSS	TLE3		DDIT3
AC017101.1	TRAJ54		FAP	IER5L			CLEC7A	MGMT		NCR1	FSIP1		CEP68			MGAT4B	XPO6		CXCL16	ARID2		DDIT4L
AC018475.1	TRAJ56		FAT4	C2orf81			CLIC2	AKR7A2		PCDHB9	FXYD1		CETP			KLRB1	HNRNPA2B1		AC023590.1	WDR70		DUSP10
AC018521.7	TRAPPC12-AS1		FBXL13	RPLP1			CLN3	NPM3		C9orf153	FZD6		CFD			DUSP6	CD3E		SCAMP5	TTC38		DUSP4
AC018697.1	TRBV16		FBXO16	ARHGEF4			CLSPN	ECI1		CDC42EP2	GABRB2		CFLAR			CA2	LIMK2		AP1S2	CTSL		FERMT2
AC018904.2	TRBV6-4		FBXO39	GZMM			CMKLR1	SIVA1		MME	GAD2		CGAS			MTPN	PLXNC1		PLA2G12A	KMT2C		FHDC1
AC019155.2	TRDV2		FBXO43	MBD3			CMPK2	ARL6IP4		PPP1R3B	GAS2		CGB7			LY6E	CCL3		TNIK	MKLN1		GABARAPL1
AC019181.1	TRGV5P		FBXO5	SCNN1D			CMYA5	RPS14		PNPLA1	GIPC2		CHAC1			RAB32	RUNX3		TRBC2	MCEMP1		GADD45A
AC020658.6	TRPC1		FCRL4	CATIP			COL14A1	SAP30		FTH1	GJB5		CHI3L1			AQP9	NAAA		IL5RA	S100A12		GEM
AC020658.7	WDR5B		FIGN	ATOH8			COLEC12	VPS51		FOS	GLI3		CHRNA10			IGLL5	MDK		PELI1	FCRL2		GJB2
AC020912.1	XCL1		FN1	NAPSA			COMP	PKIG		RELN	GLRB		CHRNA2			FGL2	ARL6IP5		MCM4	TMEM131L		GJB6
AC020978.4	ZBTB10		FOXC1	SIVA1			CPA4	CD99		CLEC4D	GLS2		CHRNB2			CD7	HINT1		EXOC4	COBLL1		GNA15
AC021074.3	ZBTB21		FOXD4L5	SCAND1			CPED1	PWWP2B		FCGR2A	GNA14		CHRNE			SH3BGRL2	ATP2B1		PLCL1	SOS1		GOS2
AC021151.1	ZNF10		FOXM1	ADAT3			CPM	TRAPPC2L		ASPRV1	GON7		CHST1			DMTN	STX3		TCL1A	MCM5		GPR146
AC022031.2	ZNF14		FRAS1	EEF1D			CR1	POLR2J		NCF2	GPC4		CHST15			LMAN1	GNG7		PAPSS1	MCTP2		GPRC5A
AC022126.1	ZNF165		FREM2	OSGIN1			CR1L	WFS1		ABTB1	GPM6B		CHST5			TYMP	LDHB		P2RY14	SPIDR		GRASP
AC022387.1	ZNF239		FRMD3	NOP53			CREB5	RPL37		CNNM1	GPR156		CHST7			CLEC10A	ZNF185		ADGRG1	TRGC1		GSDME
AC022424.1	ZNF252PAS1		FUT9	ALKBH7			CRISPLD2	RPS9		UPP1	GRM5		CISH			ISG20	TMEM176B		EPHB1	FBXL20		H3C3
AC022568.1	ZNF284		GAD1	LIME1			CRX	CD9		TRIB1	GRM7		CLCN7			RAB11A	AP2M1		CHIT1	NR4A1		HBBP1
AC022639.1	ZNF304		GALM	METRNL			CSF1	ABHD11-AS1		GPBAR1	GSTA1		CLEC10A			RNF11	UBE2E3		CACNG6	RAF1		HEY1
AC022730.4	ZNF331		GALNT18	GPR35			CSF2RA	EEF1D		FOSL2	GSTA2		CLEC1A			SSR3	CREB5		STAG1	MCM2		HILPDA
AC022784.1	ZNF419		GAREM1	CCDC85B			CSF2RB	HSPBP1		AC051649.2	GSTA3		CLEC4A			PYGL	MAN1A1		CLPTM1L	GNPTAB		HIVEP1
AC022819.1	ZNF540		GBP1	DES			CSF3R	GPX1		GNG2	GSTT2B		CLEC4D			MX2	ATAD2		S1PR5	FNDC3B		HMGN2P46
AC022905.1	ZNF543		GBP4	ANKRD35			CSGALNACT1	BIK		CXCR2	HEPACAM		CLEC4E			TSPAN13	DAP		NCALD	SEMA4B		IL36G
AC022919.1	ZNF547		GBP5	C19orf33			CSGALNACT2	MRPL28		TG	HEPACAM2		CLEC7A			CTDSPL	HNRNPAB		RAD51B	RNF38		INSIG1
AC023024.1	ZNF563		GBP6	PI16			CSMD2	RWDD3		AC099489.1	HEY1		CLEC9A			IL3RA	LMAN2		MPEG1	NCOA2		IRGQ
AC023024.2	ZNF571		GBP7	TP53I13			CTCFL	TSPAN15		UPB1	HEY2		CLIC3			TNFRSF17	PARK7		DERL3	CYLD		ITLN1
AC023034.1	ZNF572		GGH	KRT86			CX3CR1	CCDC78		TLE3	HHLA2		CMTM1			C5AR1	SNX2		SMPDL3A	TRIB1		JAG1
AC023128.1	ZNF597		GHSR	CDKN1C			CXCL10	IFT43		ADGRE1	HIBADH		CNFN			FCGR2A	OSTC		CPVL	ATR		JUN
AC023154.1	ZNF600		GINS1	GBGT1			CXCL11	RPS12		METRNL	HINT2		CNGB1			RSAD2	PRSS23		ILK	NPC2		KCNK5
AC023157.1	ZNF607		GINS2	SARDH			CXCL12	TUBB3		ALOX5	HMGN3		CNN2			ITGB3	EEF1B2		DEFA1	MIDN		KDM6B
AC023245.2	ZNF702P		GINS4	CD7			CXCL13	BAD		SCEL	HMGN5		COL18A1			FOS	DDAH2		TEX30	SLC22A15		KIF1B
AC023632.5	ZNF835		GLDC	KRT7			CXCL9	JOSD2		BCL2A1	HS3ST6		COL4A2			CD69	2001-03-01		INAFM2	CLEC5A		KRT1
AC023796.1	ZSCAN12P1		GLDN	SPNS3			CXCR1	DPCD		DOK3	HSD17B13		COL6A3			FLNA	CLPTM1L		CDC14A	TMEM55A		KRT23
AC023830.2			GLI1	BATF3			CXCR2	NTMT1		ARRB2	HSD17B3		COTL1			TUBB	PTEN		PACSIN1	HSP90AA1		LINC00513
AC023886.2			GNA14	CD248			CXCR2P1	IGHD		TXNDC2	HSD17B8		CR1			EPSTI1	DPYD		FAM117A	CENPU		LINC01366
AC023906.5			GOLGA8Q	LRRC36			CXorf21	RPP25L		NHLH1	HSPB11		CRCT1			SDF2L1	CARHSP1		ZFAS1	IFI6		LINC01465
AC024132.1			GPR63	PSD			CYBB	DGCR6		SWT1	IFT27		CREB5			ALOX5AP	LDLRAP1		FTX	UBE2B		LOC100506098
AC024475.4			GPR75	DOK7			CYP19A1	CBR1		GCK	IFT57		CREM			RAB27B	FABP5		ZEB1	ADAM8		LOC114224
AC024600.1			GPRC5D	FAM174C			CYP2C9	DLK2		IL6R	IGFBP2		CRNN			CD247	NOP10		ANXA3	ALDH2		LOC145474
AC024610.2			GRK1	NUDT14			CYP4F8	ARF5		TIMP1	IGFBP5		CRYBG2			LINC01272	RARRES3		ALDH1A2	SPATS2		LYPD3
AC024933.1			GTSE1	S1PR4			CYRIB	IFI27L2		NR4A3	IGFBP7		CSF1			MCUR1	C4orf48		ANO6	MON2		MAFF
AC025040.1			H16	GNB1L			CYSLTR2	H2AJ		CDC42EP3	IGSF3		CSF2RB			MYL12A	LPCAT2		AC245128.3	PRRC2C		MAFG
AC025280.2			H2AC15	NDUFB7			DAB2	IGHM		PNPLA3	IL17D		CSF3			SNAP23	ELL2		FAR2	RPS28		MAMLD1
AC025300.1			H2AC17	ETV2			DACT3	TAGLN3		CXCL3	IL5RA		CSF3R			DAPP1	SLC43A2		CAMKMT	DLG1		MAP1LC3A
AC025419.1			H2BC11	FUT7			DCC	S100A2		SLC24A2	INHBB		CSGALNACT1			HLA-DRB5	CD2AP		PRKCQ	MICU2		MAP3K20
AC025423.1			H2BC13	FAAH			DDIAS	CLDN9		CEBPB	IQCA1		CSGALNACT2			AVP	TET2		MX1	TRAPPC9		MAP3K20-AS1
AC025470.2			H2BC14	FAM229A			DDX10P1	RPL8		VNN2	IQUB		CSNK1A1L			FCN1	METTL9		EMB	TYMS		MAPK6
AC025574.1			H2BC15	RPS28			DDX58	MEIS3P2		CLEC1A	ISLR		CSRNP1			EGR1	NFE2		P2RX5	PPA1		MIR155HG
AC025822.1			H2BC17	SYNC			DDX60	RIIAD1		SHE	JAM3		CST7			PLEKHO1	CALM2		BACH2	AREG		MIR22HG
AC025857.2			H2BC5	TSPO			DDX60L	PTPRN2		EGR1	KCNA1		CTDSP1			NCK2	FCHSD2		HLA-DOB	DYM		MIR3945HG
AC025887.2			H2BC7	PPARGC1A			DELEC1	RNF103-CHMP3		KCNS1	KCNIP4		CTLA4			SEC61B	IGLV3-1		ITFG1	CRBN		MMP10
AC026124.1			H2BC8	LOC101928120			DENND5A	PSMG3		SLC25A37	KCNRG		CTSL			SYNE2	MEGF9		CASK	CD14		MN1
AC026310.3			H2BC9	NAT8L			DGKA	EEF1G		SCN1B	KCTD15		CXCL16			VNN2	LGALS9		VPS13B	CD3D		MROCKI
AC026368.1			H3C1	TNNI2			DGKG	MCRIP1		LRG1	KIAA1211		CXCL2			GZMK	RANBP1		FAF1	TMED10		NFE4
AC026461.3			H3C8	ASGR1			DHRS2	C11orf88		PLB1	KIF9		CXCL3			GLUL	ETS1		CD19	UBR1		NOCT
AC026471.6			H4C4	ZNHIT2			DIAPH3	ZNF511		PDLIM7	KLHDC8A		CXCL5			ANKRD28	ARHGEF40		PAN3	CELF2		NR4A2
AC026523.2			H4C8	LTC4S			DIPK2B	RPL27		PLXNC1	KLHDC9		CXCL8			IFIT2	ACTR2		TPM2	CCDC92		NRARP
AC026894.1			HASPIN	RPLP2			DIRC1	WFDC6		HK3	KLHL13		CXCR1			GZMH	COQ7		RASGEF1B	TPST2		NRIP3
AC027544.3			HBE1	MCRIP1			DISP2	SCGB1A1		MUC21	KLHL14		CXCR2			PLCG2	SLC8A1		FRY	CSRNP1		ORM1
AC027613.1			HBG2	NME3			DLGAP3	RPS13		KLK6	KLHL23		CXCR3			NPC2	KCTD12		FAM172A	GLIPR1		PDE4D
AC034105.1			HELB	GPSM1			DNM1P51	ARL3		LPAR2	KLHL41		CXCR4			HBB	RPA3		BCAS3	CDK13		PLK2
AC034234.1			HELLS	CAPS			DOCK2	NBL1		FGD4	LARP6		CXorf21			SMOX	MCM4		ZNF185	USP32		PMAIP1
AC036108.1			HEMGN	LENG9			DOCK5	GADD45A		VSIG4	LCA5		CXorf65			CYSTM1	IRS2		CCR7	FCRL6		PNP
AC036108.4			HERC5	GLTPD2			DOK6	SPEF1		ELL	LMCD1		CYBB			HERPUD1	YPEL3		ACOX1	GRAMD1B		PRG2
AC040173.1			HERC6	ANTKMT			DPP4	METRN		PLIN4	LPAR3		CYP1B1			RNASE2	KIFC3		HIST2H2BE	ST8SIA6		PTGES
AC041040.1			HESX1	PCSK4			DPPA4	TCEAL3		PTPRE	LPAR4		CYP21A2			TYROBP	ANPEP		CD8B	RPS15A		RRAGD
AC044802.1			HFM1	GPT			DPY19L1P1	CCDC74B		RABGEF1	LRP1B		CYSRT1			COTL1	IFIH1		EPB41	KDM4C		RYBP
AC044802.2			HJURP	KLF14			DSG3	RHOB		NFIL3	LRRC10B		CYTH4			PDIA6	USF2		SIK3	RPL14		SDC4
AC044839.2			HMCN1	KREMEN2			DTX3L	SMIM4		C10orf55	LRRC23		CYTIP			LITAF	LYST		HERC1	ZCCHC7		SERPINB2
AC046195.2			HMMR	P3H3			DUOXA2	CENPX		SEC14L6	LRRC61		DCHS1			MGLL	ASPH		FCHSD2	ZNF644		SERPINB8
AC055876.4			HPDL	C7orf50			DUX4	TCEA2		PLEKHG4B	LRRC73		DCX			CD37	IL1RN		ADGRG3	RXRA		SERTAD1
AC058823.1			HTR2B	CKLF-CMTM1			DUX4L19	MAGEH1		ZFP36	LRRIQ1		DDX39A			TPST2	WRB		RASA2	TKT		SESN2
AC063976.2			HTRA3	C10orf82			DUX4L26	RPL27A		AATK	LRRIQ3		DDX60L			DNASE1L3	C1orf21		PPIF	PPP3CC		SESN3
AC064853.3			IFI44	ZNF358			DUXAP9	EEF1A1P38		IL1RAP	LY6H		DEFB4A			TNFRSF13C	GLRX		CST3	COTL1		SIPA1L1
AC064875.1			IFI44L	ZASP			DYSF	CYP27A1		MCF2L2	MAGI2		DENND3			FAM129A	RAB37		SELENOS	NDRG2		SKIL
AC067750.1			IFIH1	PRSS3			EIF2AK2	MRPL12		LCP1	MAOB		DENND5A			ATP5E	BLNK		CLEC4C	ZHX2		SLC22A1
AC067931.2			IFIT1	KCNK10			ELF1	INHBB		CXCR4	MAP1B		DGAT2			ARHGAP6	QKI		TRAF4	PIK3R5		SLC22A4
AC067956.1			IFIT2	PTPRCAP			ELMO1	PSMA7		FOSB	MAP2		DHH			HMGN2	NUDT1		ARHGEF12	SARAF		SLC3A2
AC068234.2			IFIT3	SLC39A4			ELMOD1	SEC14L3		PGS1	MAP3K19		DLL4			ARF1	SAMD3		CENPF	SRSF11		SLC41A2
AC068389.1			IFIT5	CD200R1L			ELOVL7	KRT5		KATNBL1	MAP6		DLX6			CMC1	TXNDC11		AC023157.3	RFWD2		SLC6A6
AC068580.1			IGF1	CACNG6			EMILIN2	FAM174A		GLA	MAP9		DMBX1			TREM1	R3HDM4		HIST1H2AC	CEP85L		SMAD7
AC068620.3			IGF2BP3	SNCG			ENTPD1	KRT19		ALOX15B	MB		DMXL2			TNFAIP2	CD46		NASP	CIITA		SNX9
AC068631.1			IGHA1	MRGPRX2			EPB41L2	DPY30		ITGB3	MDH1B		DNAH17			ACSL1	MBOAT2		VPREB3	UBAC2		SOWAHC
AC068722.2			IGHA2	TNNC1			EPB41L3	NRSN1		KLF7	MED31		DNAJB1			DAB2	BEX1		CXCL8	RPL12		SRXN1
AC068733.1			IGHG1	ABHD16B			EPS15P1	S100A13		RNF222	MEGF10		DNAJC25GNG10			TYMS	LMO2		RRM2	CYTH1		SYAP1
AC068733.3			IGHG2	CRB2			EPSTI1	TEF		NLRC4	MEIG1		DOCK11			ANKRD9	PELI1		ERLEC1	FCGRT		TFPI2
AC068769.1			IGHG3	CPLX1			ERC2	IGHA1		S100A7	METAP1D		DOCK2			DYNLL1	IKZF3		RETN	PPM1J		TGIF1
AC068987.3			IGHG4	ARC			ETV5	RPL39		KRT81	METTL7A		DOCK8			SYNE1	UBE2B		LGMN	GBE1		TIPARP
AC068987.5			IGKC	TAGLN			EVI2A	PUSL1		GAB2	MFAP2		DOK3			TENT5A	SNRPN		SEC61B	SERPINA1		TP53BP2
AC069120.1			IGLC1	JOSD2			EVI2B	MCEE		CSRNP1	MICU3		DOT1L			AP1S2	USP15		TXK	CLEC12A		TP53INP2
AC069218.1			IGLC2	CLRN3			F13A1	RNASEH2C		P2RX1	MIPEP		DPPA5			CALD1	ASGR1		DENND4A	TRAM2		TRIP10
AC069235.1			IGLC3	TENM4			F5	WFDC21P		ZEB2	MKX		DRAXIN			TUBA1A	CD55		MNDA	CAMK4		TTC25
AC073130.1			IGLC7	KRT81			FAM110D	SURF1		CCL3L1	MLF1		DSC2			ATP2B1-AS1	EZR		LITAF	MS4A7		TUBB2A
AC073257.1			IGLL5	SELENOM			FAM135B	CFAP97D2		NFE2L3	MMP28		DSE			SPIB	HBEGF		PLAC8	PTTG1		VEGFA
AC073316.1			IGSF11	ZNF524			FAM155A	UBXN1		SIGLEC7	MOBP		DSG3			AC084033.3	LDHA		IRF2BP2	CKS2		YPEL4
AC073320.1			IL12A	LILRA4			FAM157A	CDH2		SOD2	MORN2		DUSP1			CSTA	MAPK14		SCAPER	IFRD1		ZBTB43
AC073342.2			IL1RL2	BEGAIN			FAM163A	MED30		JOSD1	MORN4		DUSP2			NDUFAF3	SWI5		CCL3	ARHGEF3		ZDBF2
AC073365.1			IL21	DPP7			FAM169B	IGKC		ARHGAP26	MORN5		DUSP6			ALPL	GADD45A		GPHN	MDK		ZMIZ1AS1
AC073539.1			ILDR1	FUOM			FAM180B	TM7SF2		STK10	MROH9		DYSF			ARPC1B	TFPI		CD3E	GPR183		ZNF165
AC073592.2			ILDR2	ZBTB7C			FAM78B	NENF		CD55	MRPL41		EBI3			SPCS3	CCR7		CD2AP	SCN9A
AC078878.2			INHBC	AIRE			FAM83A	CYB561D2		MPP3	MS4A8		ECE1			EIF2AK1	CD44		MAP3K8	ATP13A2
AC078962.4			IQGAP3	NDUFA4L2			FAP	PRR18		PAPSS2	MSH5-SAPCD1		ECM1			SERPINB1	TCOF1		S1PR1	FRYL
AC079062.1			IRAK2	FXYD1			FASLG	AC090004.1		BCL6	MSMB		EDEM1			SSR4	MTSS1		ASH1L	CD3G
AC079210.1			IRF4	NPDC1			FBLN1	JMJD4		LPCAT2	MT3		EDNRB			CDA	HSPD1		GPR65	NINJ1
AC079341.2			ISG15	PNMA6A			FBXO39	RPL13P12		SPDYA	MTTP		EGR1			VIM	POU2F2		HLA-DRA	TEX14
AC079354.1			ITGA8	NDUFS7			FCER1G	MALSU1		TMEM121B	MUC15		EGR3			TLK1	GNB5		LINC01934	PHACTR1
AC079465.1			ITGA9	SLC9A3R2			FCGR1A	AAMP		CSF3R	MYCT1		EHBP1L1			MYLK	NCR3		GZMK	TNKS
AC079466.1			ITM2C	NUP210L			FCGR1B	NDUFA4		ATOH8	MYRIP		EHD1			EMB	RNF130		LPP	DYRK1A
AC079584.2			JCHAIN	GGTLC2			FCGR2A	CD59		IER3	NAT14		EID3			RGL4	APEX1		LINC00996	ADSS
AC079760.2			KCNA2	HBA1			FCGR2C	RPS15A		TAS1R1	NBEA		ELF4			GSN	MYBL2		AC245427.1	CHD1
AC079907.2			KCNJ1	TTC9			FCGR3A	GJB3		TLR2	NCAM2		ELL			EIF2AK2	EAF2		PHEX	HCST
AC079950.1			KCNN3	ETV3L			FCGR3B	MZT1		SPTBN4	NCS1		EMILIN2			PTPN18	INF2		CEP63	STK38
AC080023.1			KCNQ5	EDN3			FERMT3	AGPAT2		PNPLA8	NDN		EMP3			WBP2	TGFBI		ZFP36L1	N4BP2L2
AC082651.1			KCNT2	PLD4			FGF13	ANTKMT		EHD1	NDNF		EMX2			C14orf2	MLEC		FBXL17	PTMA
AC083805.2			KCTD14	CLEC4F			FIGN	CAVIN1		GCA	NDUFC2-KCTD14		ENPP2			TMEM140	PYCARD		CD160	SSR4
AC083865.1			KIAA1549	SEZ6L			FLI1	GPX4		DENND3	NEXMIF		EPB41L3			FCER1G	HMGN1		ARHGAP26	ANKRD11
AC083902.2			KIAA1614	WDR86			FLT1	PMVK		SLC45A4	NGFR		EPG5			DUT	CD34		CD27	TSPAN2
AC084083.1			KIAA1958	NAPRT			FNIP2	DEPP1		P2RY13	NLRP14		EPHX3			CFD	CENPM		TNFAIP2	CD74
AC084752.1			KIF11	UPK3A			FOXD4L5	KLF15		FAM209A	NME5		EPOP			IL1B	PRELID1		PIM2	PARK7
AC084759.3			KIF14	CALY			FPR2	APRT		ABHD5	NME9		EREG			NKTR	CCDC92		CITED4	USP25
AC084816.1			KIF15	DNASE1L3			FPR3	OGFOD2			NPHP1		ERN1			MXD1	MIDN		OAS2	LST1
AC084871.1			KIF18A	CYP11A1			FRMD3	TXNL4A			NPIPA3		ETS2			WDR1	SNX10		EZR	IFT57
AC084876.2			KIF18B	FCER2			FRMPD3	GPR162			NR2E1		EVI2B			CD14	GNB2L1		NSMCE2	VWA8
AC087280.2			KIF20A	PNMA8A			FSIP2	H1-10			NR2F1		F13A1			XBP1	ENHO		IFIT3	ANKRD36BP2
AC087286.1			KIF23	FNDC10			FUT10	CCDC34			NRCAM		FAM110B			ANO6	IKBKG		LIMD2	GYS1
AC087359.1			KIF24	MARCO			FUT9	CBX8			NTRK2		FAM129A			S100A10	ATP2A3		RPS12	AJ009632.2
AC087386.2			KIF2C	RPRM			FYB1	TRIM8			NTS		FAM171A2			CLEC4C	PIP4P2		MCM3	LEPROTL1
AC087392.3			KIF4A	CHADL			GAB3	C12orf75			NUCB2		FAM184B			LINC00996	XPNPEP1		DGKA	DDHD1
AC087430.1			KIFC1	PSPN			GABRA2	FBXO2			NUDT12		FAM196B			CAPN1	AIG1		TPX2	DIP2B
AC087564.1			KIR2DS4	ATP5F1D			GABRA4	ID1			NUP62CL		FAM198B			ZEB2	PPM1A		FOSB	PTCRA
AC087636.1			KLHDC8A	SIGLEC12			GABRE	ZNF428			NXF2B		FAM19A2			TRIB1	PLEKHA2		KLRG1	SLMAP
AC087752.3			KLHL14	TEX101			GADL1	ANKRD35			NXF3		FAM209A			LYPD2	JUN		CLCN3	EIF2AK3
AC087762.2			KNL1	ZNF703			GAL3ST4	DVL1			OMG		FAM20C			PLAUR	TRBC2		BCL11B	RALGAPA1
AC087893.1			LAMC1	KCNG1			GALR1	SNCG			OR2T10		FAM46B			CPVL	CALHM6		CNOT6L	PDE4D
AC090164.3			LAX1	BCAM			GAPT	LAMB2			OVCH2		FAM49A			CD300E	SELENOT		ZFAND3	RUBCNL
AC090192.2			LCA5	SCX			GASK1B	TUFM			OVGP1		FAM49B			CALR	GATA2		FHL1	SCML4
AC090193.1			LCE5A	GSTA1			GBP1	YIF1A			OVOL2		FAM53C			NABP1	REL		BLNK	TIMP1
AC090229.1			LCT	CD207			GBP1P1	NAGLU			PALM3		FAM71A			LRRC26	C1orf162		FGFBP2	SLC7A7
AC090376.1			LDLR	IL34			GBP2	AL157935.3			PALMD		FAM71D			ITM2B	NENF		NAP1L1	BAZ2B
AC090409.1			LEFTY2	KCNG2			GBP4	TXNDC17			PAPPA		FAM9B			NT5M	CHST12		PATJ	CHEK1
AC090502.1			LEP	TMEM191B			GBP5	RPL31			PCDH19		FAP			HSP90AB1	UBB		RUNX3	CRYBG1
AC090515.5			LETM2	TPGS1			GDF6	PRR29			PCDH7		FASLG			RNF149	LYPLAL1		BRAF	ZNF385A
AC090541.1			LHX4	PGA5			GFI1B	MORN5			PCSK1N		FBXO40			GAPT	APOBEC3G		RGL4	ARID5B
AC090568.2			LIFR	NEURL1			GIMAP2	LRRC10B			PCYT1B		FCER1G			FHL1	CHST2		SRPK2	BCL7A
AC090826.1			LMAN1	ZDHHC1			GIMAP4	POSTN			PDE1A		FCER2			PCNA	DOK2		TRABD2A	PA2G4
AC090844.2			LOC283710	C4orf48			GIMAP6	STEAP3			PDE8B		FCGR1A			TNFSF13B	USP1		HSP90B1	PPT1
AC090983.1			LOC389831	CACNA2D3			GIMAP7	LMNA			PDGFD		FCGR1B			C1QA	CCDC85B		HLA-DRB5	PRF1
AC091013.1			LPO	SOAT2			GIMAP8	PRXL2B			PET117		FCGR2A			UBE2J1	ABI3		COL19A1	JAML
AC091078.1			LURAP1	LYNX1			GJC1	ALDH4A1			PEX5L		FCGR2B			DUSP1	SP140		HLA-DRB1	TTN-AS1
AC091100.1			LY6E	GGN			GLI1	RPS3			PGRMC1		FCGR3A			CTSS	TIMP2		STX3	RAP2B
AC091114.1			LY6G6C	SLC4A3			GLRA3	COMT			PHGDH		FCGR3B			LAPTM4B	STK17B		ARHGAP9	ICAM3
AC091173.1			LYG2	OBSL1			GLT1D1	ELOB			PHYHIPL		FCN1			FAM30A	IRAK3		TLK1	RPL35A
AC091925.1			MACC1	ARPIN-AP3S2			GNLY	GCAT			PIFO		FERMT3			RNASE6	PTGDR		FCN1	MCM6
AC091939.1			MACIR	PRSS33			GOLGA2P11	PLTP			PIH1D2		FFAR1			PPP1R15A	BCL2		SEL1L3	SLC4A7
AC092118.1			MAD2L1	IGFBP6			GOLGA6L22	PARD6A			PIH1D3		FGD3			PPM1K	STAT4		EBF1	CALU
AC092132.2			MAGEB10	RBAK-RBAKDN			GPR141	NOP53			PKHD1L1		FGD4			CYB561A3	TCF7		PALLD	RBM6
AC092135.3			MAGI1	TUBB2B			GPR171	PPOX			PKIB		FGR			ARG1	CD2		HSDL2	DUSP6
AC092155.1			MAMDC2	CPA5			GPR82	JTB			PKIG		FHL3			FCER2	RNF24		RAB11A	STK39
AC092171.5			MANEA	UPK2			GPR85	BORCS7			PLAG1		FLG			ITGB5	CTSB		MBOAT2	EGFL7
AC092198.1			MAOA	SFTPD			GPRIN3	LRRC75A			PLCH1		FLNA			PARP14	DCK		INHBA	GLG1
AC092364.1			MAOB	ZDHHC19			GREB1	RGL2			PLEKHB1		FLOT1			AC090409.1	CAMTA1		CDCA7L	RGS1
AC092447.8			MAP3K15	TNFRSF6B			GREM1	VMO1			PMFBP1		FMNL1			HERC5	JAK2		PRDX4	ORM1
AC092490.1			MASP2	RASIP1			GRIA4	GAS1			POMGNT2		FNDC3B			TMEM154	CIITA		CD302	TAGAP
AC092570.2			MATN2	SEMA6B			GRIN2A	RPL7A			POSTN		FNIP2			H2AFZ	CBLB		CDKN1A	GRAP2
AC092641.1			MCM10	SPEGNB			GRIP2	RFXANK			POU2AF1		FOS			PLAC8	PNRC1		AL157895.1	FAM126B
AC092675.1			MCM2	MMP17			GSG1L	FGFR3			PPIL6		FOSL1			SELP	TLR2		SMC2	KLF6
AC092718.4			MCM4	PGA4			GSTO2	FAM92B			PPP1R14C		FOSL2			CD226	TRBC1		CD59	GADD45B
AC092811.1			MCM6	PRR36			GZMA	PC			PPP1R32		FPR1			MFSD1	FCRLA			NIPBL
AC092849.1			MED12L	DCANP1			GZMB	UBL5			PPP1R42		FPR2			PCLAF	ABTB1			PCED1B
AC092919.2			MEIOC	PALM			H4C8	COX4I1			PPP4R4		FTH1			PDIA4	FAM3C			PHF21A
AC092957.1			MELK	S100A3			HAL	SSNA1			PRCD		FTL			SGK1	GK			BCL2A1
AC092958.1			MET	ADORA1			HAMP	MAGED2			PRDM6		FURIN			MMRN1	CKS1B			ZBTB38
AC093536.1			MINAR1	LYPD1			HAVCR2	RPL24			PRDX5		FUT7			RAB31	HSH2D			SATB1
AC093580.1			MIXL1	KCNA5			HDX	VWA7			PRKD1		FYB1			CENPF	LILRB1			THBS1
AC093582.1			MKI67	TGFBR3L			HELB	HRAS			PRMT7		G0S2			CKAP4	DDOST			ANKRD17
AC093627.3			MLNR	LOC102724770			HELZ2	TRMT2A			PROS1		G6PC			LGALSL	HDGF			ASPM
AC093700.1			MME	CROCC2			HERC2P4	RPL19			PRR15		GAB2			FFAR2	C1orf186			POLB
AC093821.1			MMP2	GGTLC1			HERC3	ITGB4			PRR18		GAB3			CYBB	LGALS3BP			PCLAF
AC093843.1			MMP27	LOC114841035			HERC5	DMAC1			PRRG3		GADD45B			VPREB3	DERL1			CLASP1
AC093879.1			MND1	FXYD7			HERC6	GAS2L2			PSG2		GALK1			CD38	TNFRSF21			PPP4R1
AC093908.1			MNS1	CARD10			HHIP	TPPP3			PTGFR		GAS7			HLA-DMA	JAML			MKI67
AC096577.1			MOXD1	TNFRSF4			HHLA1	CITED2			PTN		GBGT1			RHOC	SFT2D2			PCM1
AC096719.1			MPDZ	SRMS			HIP1	BEND5			RAB6B		GBP1			NORAD	ASAH1			PDZD8
AC096992.1			MRAP2	RNA28SN4			HLX	SWI5			RAMP1		GBP2			ITGB1	CLN8			EBLN3P
AC097375.3			MS4A3	COL26A1			HMGA2	TMEM238			RARRES2		GBP4			FAXDC2	MYCBP2			HIVEP2
AC097467.3			MSTN	TPPP3			HNRNPA1P54	COX7B			RASGRF1		GBP5			SP110	CAPG			ZNF148
AC097478.1			MUC19	IL4			HOXB13	ZNHIT2			RASSF10		GCA			RORA	FCGR1A			FUT4
AC097512.1			MX1	HSPB1			HRH2	C9orf135			RBM24		GCH1			SMPD3	PCDH9			NPM1
AC097518.1			MYB	SHD			HS3ST3B1	UPF3AP2			RBP2		GCM1			PDZK1IP1	CTSC			TAPT1
AC098487.1			MYBL2	HBA2			HSD17B2	PFDN4			REM1		GCNT7			CYP1B1	QPCT			SLCO3A1
AC098864.1			MYH15	TBX5			HSH2D	LGALS3			RGS4		GGTLC2			SERPINA1	GNPTAB			TNRC6A
AC098934.1			MYLK	TMEM121			HTN3	PTRHD1			RGS5		GHSR			GNAZ	LILRA1			TACSTD2
AC099062.1			MYO1B	LYPD2			IDO1	ASL			RIBC1		GIF			SUB1	ITGAX			CD40
AC099511.1			MYO1D	CRIP2			IDO2	GSTA2			RIDA		GIMAP4			IL2RB	AC090498.1			PGS1
AC099521.1			MYO3B	NOXA1			IFI16	SPAG7			RIMBP2		GK			P2RX5	CORO1C			GFOD1
AC099689.1			MYO5B	CFAP46			IFI44	PRR7			RNF128		GK3P			CD22	CCSER1			MEGF9
AC100771.2			MYOZ3	PKP3			IFI44L	THAP7			ROM1		GLA			NASP	TAPT1			RPL38
AC100801.1			MYRFL	NPBWR1			IFI6	MRPL2			ROPN1B		GLIPR1			TXN	NLRP3			CBX3
AC100803.3			MYZAP	FAM221B			IFIH1	APBB1			ROPN1L		GLT1D1			HLA-DQA2	CHCHD2			CAV1
AC100810.2			MZB1	ZNF837			IFIT1	THAP11			RRAD		GLYATL1			SERPING1	SNX29			GLCCI1
AC100818.1			NAT8	FAM3D			IFIT2	HIRIP3			RSPH1		GNA13			GP1BA	ATP5MF			ANKIB1
AC100858.3			NAV2	HOTS			IFIT3	ST6GALNAC2			RSPH10B2		GNAT2			GBP5	TXK			RPL19
AC102941.1			NAV3	PCSK1N			IFIT5	ST6GALNAC6			RSPH4A		GNG10			GUCY1B1	SCIMP			APBB1IP
AC102945.2			NBPF10	COX7A1			IFITM1	PDLIM4			RSPH9		GNG2			ANXA1	UBA7			PPP2R5C
AC102953.1			NBPF19	BOLA2			IFITM2	CTSF			RUNX1T1		GNLY			CEBPD	CACYBP			RNF115
AC103563.3			NBPF20	FAM71E1			IFITM3	SF3B5			RYR3		GP1BA			GRN	NMI			CLIC2
AC103691.1			NCAPG	PPP1R17			IGF1	FUZ			S100A13		GP5			PLSCR1	UVRAG			DENND5B
AC103718.1			NCAPG2	SHC2			IGF2BP1	SIL1			SALL2		GPBAR1			SPINT2	AL445524.1			TNFSF13B
AC103740.1			NCAPH	NLRP4			IGFBPL1	ISOC2			SAMD13		GPCPD1			LRRK2	SET			NLRP1
AC103792.1			NCOA7	TBC1D3			IGFL4	C19orf53			SAXO2		GPR132			GZMM	C12orf45			APLP2
AC103855.2			NDC80	RAB17			IGLON5	PSMB10			SCARF2		GPR141			SMIM3	MYO1F			FAM213A
AC103876.1			NDUFC2KCTD14	RNA5S1			IGSF6	TFPT			SCGB1A1		GPR27			NCF1	ATF7IP			MSRA
AC104046.1			NEBL	RNA5S10			IL10RA	S100A4			SCGB2A1		GPR65			PRDX4	CXXC5			ITPR1
AC104123.1			NEK2	RNA5S11			IL17RD	CCDC33			SCGB2B2		GPR85			SPCS1	2006-09-01			NLRC5
AC104211.3			NES	RNA5S12			IL18RAP	KLHDC9			SEC14L3		GPSM3			TRIM22	PARP15			RHBDD2
AC104623.2			NET1	RNA5S13			IL1RL1	DNALI1			SEC14L5		GPX3			ATP5G2	RPL22L1			RFX7
AC104651.1			NEXN	RNA5S14			IL2RA	TXNRD3			SERP2		GRAMD1A			ZFP36	NOSIP			SCFD1
AC104692.2			NID2	RNA5S15			IL2RG	NOXA1			SERPINI2		GRIN2A			UTRN	NPDC1			PLXNA4
AC104695.1			NKAIN2	RNA5S16			IL7R	KLHDC8A			SGCB		GRINA			TSPO	CD40			SIGLEC1
AC104699.1			NLRP14	RNA5S17			IPCEF1	OCIAD2			SHC3		GRM3			KLF4	UBAC2			ARAP2
AC105031.3			NNMT	RNA5S2			IRF7	H2AC8			SHISA6		GSTO2			SNX3	BCL2L1			CHST12
AC105046.1			NODAL	RNA5S3			IRF8	CHADL			SLC12A5		GSTT4			IGSF6	LEF1			INPP4B
AC105101.1			NR5A2	RNA5S4			ISG15	IFT140			SLC16A9		GTPBP1			TCEB2	MSANTD3			CWF19L2
AC105105.2			NSG2	RNA5S5			ITGA1	FBL			SLC22A16		GYG1			RNF213	SEL1L3			PNRC1
AC105277.1			NUF2	RNA5S6			ITGA11	HDAC11			SLC22A17		GYPC			PPP1R14A	STAT2			GMNN
AC105339.1			NUGGC	RNA5S7			ITGA5	NTHL1			SLC23A1		GYS1			ATM	TMEM91			MBP
AC105342.1			NUSAP1	RNA5S8			ITGAM	KRT15			SLC25A27		GZMA			LGALS1	GMFG			RLF
AC105383.1			OAS1	ENHO			ITGAX	FAM174C			SLC25A36		GZMB			RACK1	NFKBID			ZNRF1
AC105411.1			OAS2	VMO1			ITK	AC124947.2			SLC26A7		HAL			EMC3	ALDH2			NCOA4
AC105415.1			OAS3	MLXIPL			JAK3	CELSR1			SLC27A2		HAMP			EGFL7	DBNL			ASCC3
AC106038.1			OIP5	TMPRSS11E			JAKMIP2	RPS2			SLC6A13		HAPLN3			FKBP2	HNRNPR			ITGA6
AC106820.4			OR2A4	ZP1			KANTR	YIF1B			SLC6A15		HAS1			MS4A6A	HIST1H1E			RNF216
AC106869.1			OR2B2	SCT			KCNK10	NUDT14			SLC7A2		HAVCR2			CEACAM6	MSRB3			FEN1
AC107029.2			OR2B6	RFPL4A			KCNK3	MZT2B			SLC9C2		HBA1			LTB	ZFP36L2			ASF1B
AC107067.1			OR2H2	RFPL4AL1			KCNMA1	CLU			SLPI		HBEGF			HIST1H1D	CIB2			FTO
AC108120.3			OR52I1	CTAG2			KCNN1	EPHX1			SMARCA1		HCAR2			MT-ND6	LINC02397			BOD1L1
AC108136.1			OR52K1				KCNS1	LRRC43			SMIM19		HCK			MEF2C	AQP3			PLCL2
AC108215.1			OR52L1				KCNV1	NDUFAF3			SMIM22		HDAC4			CCL2	LGMN			ZNF609
AC108734.2			OR6K3				KHDC1	SNRPB			SMIM37		HELB			MACF1	MIR181A1HG			PREX1
AC109779.1			OR6N1				KIAA1614	TTC29			SNAI2		HELZ2			CLEC7A	SAMSN1			CRTAP
AC109830.1			ORC1				KIF14	CD151			SNCA		HEPHL1			ENDOD1	CD72			WDR7
AC110053.1			ORC6				KIF15	HINT2			SNTN		HERC5			CD8A	CD164			HELZ
AC110792.2			OSBPL10				KIF18B	DGCR6L			SNX7		HES4			LY6G6F	SUPT16H			RPS6KA4
AC111006.1			OTOF				KLHL33	AC073896.1			SOD1		HIC1			RDH11	ATP5PF			SCAF8
AC112192.1			OXCT2				KLRD1	WASH9P			SOHLH2		HIF1A			ERLEC1	CXCL3			CTSH
AC112206.2			OXTR				KLRK1	JAG2			SOWAHA		HIP1			PHACTR1	CDK2AP2			RPL18
AC112721.1			PALM2AKAP2				KRT24	CPLANE2			SOX6		HIST1H3G			AFF3	PLXDC2			IKZF3
AC112777.1			PARM1				KRT39	GRIN3B			SPA17		HK2			DEK	MCM5			FBXO33
AC113208.2			PARP14				KY	DHPS			SPAG16		HK3			STMP1	CYTOR			FMNL3
AC113367.3			PARPBP				KYNU	EEF1A1P9			SPAG6		HLX			CCND3	GLA			C6orf48
AC113404.1			PAX3				LAG3	RBP1			SPATA18		HMOX1			TOP2A	PTAFR			USP10
AC113414.1			PBK				LAIR1	RPL35A			SPATA33		HOPX			SMCHD1	BACH1			PYHIN1
AC114316.2			PCDHGB2				LAMA1	ECSIT			SPATA4		HPCA			SAMD9L	PTPRJ			RPL23A
AC114689.1			PCDHGB6				LAMP3	MRPS34			SPEF1		HPCAL1			H2AFJ	PRDM2			SLC20A1
AC114776.1			PCLAF				LAP3	BMERB1			SPIN2B		HPN			MYH9	EZH2			TRAM1
AC115283.1			PCP4L1				LAT2	RPL3P2			SRD5A2		HPSE			CXCL5	ADGRE5			FCRL5
AC115989.1			PCSK9				LCP2	C16orf71			SRRM3		HRH1			NCF4	CTNNB1			RANBP1
AC116021.1			PCYT1B				LDHAL6CP	SMIM11B			STOML3		HRH2			MAGED2	ATP5J2			SEC61A1
AC116036.2			PHACTR3				LGALS9	PTPRF			STOX1		HRNR			IL7R	ARPC4			CEBPE
AC116347.1			PHKA1				LGMN	HADHA			STXBP5L		HS3ST3B1			ETFA	ARPC5L			VPS13D
AC116667.2			PIEZO2				LHFPL2	EEF1A1P11			SUSD4		HSD11B1			ACTG1	MAL			HIGD1A
AC117482.1			PIMREG				LHFPL5	POMGNT2			TACR1		HSD11B2			CHIT1	LRP10			SH3BGRL3
AC118758.3			PIR				LHFPL6	ABHD14A-ACY1			TCEAL1		HSFY1			VDAC3	IL4R			CD5
AC119674.1			PKHD1L1				LILRA1	ZDHHC1			TCP11X1		HSPA1A			SLC40A1	RPS6KA4			PCSK7
AC120036.4			PLA2G4F				LILRA3	BICD2			TCTEX1D1		HSPA1B			RRBP1	PRDM1			FUT11
AC120042.3			PLAAT2				LILRA4	R3HCC1			TCTEX1D2		HSPA6			HMGB1	IFT57			CMC1
AC122688.4			PLCB4				LILRA5	CCDC12			TDRP		HSPB8			TALDO1	RAB1B			ITSN2
AC122713.2			PLCXD2				LILRA6	NDUFC2			TEKT1		ICAM1			CTSD	PKIG			SIDT2
AC123595.1			PLEKHS1				LILRB1	CCNO			TEKT3		ICAM3			CD177	FAM110A			TOMM7
AC123769.1			PLK1				LILRB2	CCDC89			TENM2		ICAM4			CXCL1	FCMR			RNGTT
AC123912.4			PLK4				LILRB4	GON7			TEX26		ICAM5			FCRL5	YBX1			SLC2A6
AC124067.3			PLPPR3				LILRB5	TAGLN2			THAP10		ICOS			PRPF4B	CREG1			ADGRG5
AC124804.1			PLS1				LIN7A	DNAJB2			THBS4		IER2			VMP1	HNRNPA3			TSPOAP1-AS1
AC124947.1			PLSCR4				LINC00672	NR2C2AP			THEM5		IER3			HES4	ATP5MC1			SETD2
AC125437.1			POLE2				LINC02210	CUEDC2			TIGD4		IER5			PYCR2	ZFAND5			DPPA4
AC126177.4			POLQ				LIPG	CMC4			TIMP4		IFI30			ABHD17A	GPCPD1			RPS17
AC126323.1			POMK				LIPN	H2AW			TLL1		IFIH1			MCL1	EMP3			RPLP1
AC126603.1			POU2AF1				LMNB1	COX6A1			TMEM121		IFIT2			ENKUR	TP53INP1			PPM1K
AC126696.3			PP2D1				LOXL3	AP002990.1			TMEM128		IFITM2			IL32	ITK			CXCL3
AC126768.2			PPP1R2B				LPAR6	EOLA2			TMEM14A		IFNG			HLA-E	SLBP			EBPL
AC126773.4			PPP4R4				LPO	EEF1B2			TMEM14C		IFNGR2			TRGC2	MMP24OS			GZMM
AC129502.1			PRKD1				LRCH4	CLSTN1			TMEM190		IFNK			CD68	NBEAL1			MSI2
AC130324.2			PROM1				LRFN1	LARP6			TMEM213		IFRD1			OAS1	ROMO1			BCL2
AC131009.2			PRR15				LRRK1	RPS16			TMEM231		IGF2BP1			CD1C	PSMA4			CDK2AP2
AC131011.1			PRRG4				LRRK2	SNHG32			TMEM232		IGF2R			NRIP1	KIAA0040			CD28
AC131097.4			PRRT4				LRRN2	PAM16			TMEM35B		IGSF6			FAM129C	DBI			STT3A
AC132216.1			PRTN3				LRRTM4	RITA1			TMEM37		IL10RA			SPCS2	HK1			EVI2B
AC132872.2			PSAT1				LSM11	AC138866.2			TMEM47		IL17C			IFI44	ERP29			NOP53
AC133963.1			PSD2				LY96	SEPTIN5			TMEM56-RWDD3		IL17RA			AC020916.1	DERA			FBXO11
AC134682.1			PTH2R				MAB21L3	PDIA4			TMEM61		IL17REL			BTG1	DRAP1			WBP2
AC135012.1			PTPRG				MAFB	TMEM42			TMEM9		IL18R1			CYTL1	CTSL			TRIB2
AC136428.1			PTTG1				MANSC1	FAM181A			TMPRSS5		IL18RAP			DMXL2	2007-09-01			PCDH9
AC136475.1			PYCR1				MARCHF1	POR			TNC		IL1A			SCN1B	ADGRG3			GRN
AC137055.1			RAB39A				MARCHF3	NT5C			TNFRSF19		IL1R1			MAPKAPK2	YWHAQ			CD86
AC137549.1			RAD51				MAS1	IMPA2			TP63		IL1RL1			AAK1	FCRL2			RASD1
AC137932.2			RAD51AP1				MATN1	UBAC1			TPPP3		IL1RL2			LRRC25	COX8A			SENP5
AC138123.2			RAD54L				MBD5	UBXN11			TRIP13		IL23A			FCRL1	HNRNPA1			RNF213
AC138649.2			RAPGEF4				MC2R	CLDN23			TRIT1		IL27			PDGFA	FOXP1			LRRC26
AC138761.4			RAPGEF5				MCTP1	MEIS3P1			TRMT10A		IL2RA			GBP1	AP2S1			MYBL2
AC139149.1			RARRES1				MCTP2	COL4A6			TSPAN19		IL2RG			ABCC3	SLA			SPCS2
AC139749.1			RASGRP3				MEFV	SLC44A4			TSSK1B		IL36A			H2AFV	PPM1G			CPPED1
AC141272.1			RBM24				MEIOC	FMC1			TSTD1		IL36RN			LGALS3	PHF19			HIST1H4C
AC141928.1			RD3L				MGAT4C	UCK1			TTC12		IL3RA			OGA	SLC7A7			CCDC125
AC142381.1			RGS13				MICA	KRT16			TTC29		IL4I1			CD8B	OTUD1			KIFC1
AC144522.1			RHOBTB1				MICB	JAGN1			TUB		IL4R			SERPINB10	RERE			H1F0
AC145138.1			RNASE1				MILR1	SSBP4			TUBA3D		IL6			CLCN3	CENPU			TUBA1B
AC145343.1			RNF213				MKI67	GUSBP2			TUBB4B		IL6R			ATP5F1E	GNG5			TP53INP1
AC215522.2			RNF39				MLKL	PIH1D3			TVP23CCDRT4		INHBE			NPM1	RPS5			CAVIN1
AC233280.1			ROR2				MME	NEIL2			TXLNB		INPP5A			JAM3	SPNS1			CENPE
AC233701.1			RORB				MMP12	AL671883.2			TXNRD3		IRAK2			APLP2	PIK3IP1			MED13L
AC233755.1			RP1L1				MMP13	JMJD7			UBXN10		IRAK3			SPI1	CCDC167			FOSL2
AC233755.2			RPH3A				MMP25	GLB1L2			UCN3		IRF1			PDZD8	LRRFIP1			STK10
AC233964.1			RRM2				MMS22L	PPP1R42			UGT1A3		IRF7			IFITM1	SLCO3A1			LTA4H
AC234772.3			RSAD2				MNDA	HINT1			UGT1A4		IRS2			LILRB3	TSPAN2			NPC1
AC237221.2			RSPO2				MPEG1	EPHA2			UGT1A5		ITGA5			TMEM158	MYB			SSRP1
AC239809.3			RTP4				MPIG6B	TMEM14A			UGT1A6		ITGA7			TUBB4B	GRK2			CEP128
AC241584.2			S100A7				MRC1	SMIM26			UGT1A8		ITGAD			RPN2	PHLDA1			VOPP1
AC243571.2			SAMD12				MRPS17P1	PUF60			UGT2A1		ITGAM			PSAP	NSD3			GM2A
AC243962.1			SAMD9				MS4A14	ACSF2			UGT2A2		ITGAX			PGD	GPBAR1			FBXO5
AC243967.3			SAMD9L				MS4A2	H2AC18			UMODL1		ITGB2			TRIM58	A1BG			LMNA
AC245884.11			SAP30				MS4A4A	ARPC1A			USH1C		ITIH3			SELENOS	SERPINB2			RPL18A
AC245884.12			SATB2				MS4A6A	GNA11			USH2A		ITPRIP			CCDC88A	PTPN6			RASGRP1
ACCSL			SAXO2				MS4A7	LSM4			USP2		JAK3			SMIM25	ENO1			ERP29
ACER2			SCD				MSR1	COASY			USP51		JAKMIP1			CARD19	SECTM1			TMEM176B
ACOT7			SCG2				MTAP	TRADD			VSTM2L		JAML			HLA-DMB	UBE2S			CMPK2
ACOX2			SCG5				MTATP6P26	RPS27A			VWA3B		JOSD1			CLEC2D	PACSIN2			PRPF4B
ACOXL			SCN3B				MTCO3P43	CYB561			VWDE		JUNB			MYADM	EIF3E			METRNL
ACOXLAS1			SCN5A				MTCYBP23	TMEM129			WDR34		KATNBL1			SMIM5	CFL1			PID1
ACRBP			SCN8A				MTND1P23	TMEM187			WDR35		KCNAB2			KLRC1	ITGB2			TNFAIP3
ACSBG1			SCN9A				MTND4P26	DDR1			WDR38		KCND1			DDX17	LMNB1			DERL1
ACSS3			SCNN1B				MTND5P28	BTBD6			WDR49		KCNH7			PDE5A	MTRNR2L1			SSBP2
ACTBP13			SDC1				MTND5P32	TBCB			WDR54		KCNJ2			FYB1	SEC14L1			RPA3
ACTG1P24			SEC14L2				MTND6	DDIT4			WDR78		KCNK7			FKBP8	OSBPL8			DEPTOR
ACTG1P9			SELENOP				MTND6P4	B3GALT6			WFDC6		KCNMA1			FOSB	MOB1B			CACYBP
ACVRL1			SEPTIN4				MTO1	RPL12P38			WNT3A		KCNN2			AHR	CTSH			SNHG19
ADAM30			SERPING1				MUC13	GET3			WNT5B		KCNS1			TCF7L2	TENT5C			PCNA
ADAM32			SETDB2PHF11				MUC19	RPS4XP22			WNT9A		KIAA1024L			MLH3	TLE3			PKN2
ADAM5			SGO1				MUC3A	RPS2P5			ZBBX		KIRREL3			IGFBP7	GINS2			IMPDH2
ADAM7			SH2D4A				MUC6	BSG			ZC2HC1A		KLF2			MANF	LAMTOR4			IGKC
ADAMTS12			SH3GL3				MX1	SERTAD1			ZFP2		KLF6			MATK	CAP1			KIF11
ADAMTS15			SH3RF2				MX2	AC011479.2			ZIK1		KLF7			GYG1	KIAA1551			ST6GAL1
ADAMTS18			SH3TC2				MYH11	MRPS31			ZMYND10		KLK13			AC023157.3	UPP1			TMEM156
ADAMTS19			SHCBP1				MYO1G	SMKR1			ZMYND12		KLK6			MGAM	TMEM123			SIPA1L1
ADAMTS2			SHISA3				MYO3B	LRWD1			ZNF112		KLK7			NUSAP1	RAB13			PILRA
ADAMTS20			SIGLEC1				MYO7B	CLGN			ZNF214		KPTN			JUND	DDX60L			SSR2
ADAMTS9			SKA1				MYOM3	MAPK8IP1			ZNF226		KRT13			CAPZA2	SAMD4A			CFP
ADAMTS9AS2			SKA3				MYT1L	CERS4			ZNF229		KRT14			HIST1H1C	PDIA3			RAD21
ADAMTSL1			SLC16A14				N4BP1	ACO2			ZNF30		KRT16			CYB5R3	ALDH1A1			GPX1
ADAMTSL3			SLC18A2				NABP1	VILL			ZNF415		KRT4			ATP5I	HSBP1			AL365361.1
ADCY1			SLC22A16				NAIP	CCDC151			ZNF474		KRT6A			MME	IRF2BP2			ITGAX
ADCY10			SLC27A2				NAIPP1	DDX49			ZNF559-ZNF177		KRT78			CHI3L1	TMED10			EIF4A3
ADCY2			SLC2A4				NAIPP3	FN3KRP			ZNF711		KY			RGCC	RALB			PXN
ADCY6			SLC2A5				NAMPTP1	C5orf49			ZNF749		KYNU			C19orf33	SIGLEC10			SPN
ADCY8			SLC35D3				NANOG	PEPD			ZNF853		LAIR1			C9orf16	HMG20B			CKAP4
ADCYAP1R1			SLC35F2				NAV3	CCDC51			ZSCAN1		LAMB3			RAB27A	C7orf73			KIAA1551
ADGB			SLC45A2				NCAPH	CABCOCO1			ZSCAN23		LAPTM5			PRKAR1B	TESC			IFI27
ADGRA1			SLC6A9				NDEL1	PPP4C			ZSWIM5		LAT			SVIP	GNA15			BAZ1A
ADGRA1AS1			SLC8A2				NDUFB4P11	TMEM208					LAT2			SMC4	MED13L			FCGR2B
ADGRD2			SLC8A3				NECAP1	COMMD8					LCP1			LYL1	IL18			ZFC3H1
ADGRF1			SLC9A2				NEDD4	PTGES2					LCP2			LILRB2	FAM213A			HELB
ADGRF2			SLCO5A1				NEGR1	CSTB					LCT			AC103591.3	EBLN3P			ASAH1
ADGRF5			SLFN5				NEXN	GCDH					LDLRAD3			AHNAK	CASP1			HCK
ADGRF5P1			SMC2				NFAM1	KRT8					LHFPL2			SELL	DUSP5			SLC12A3
ADGRL2			SMIM38				NHSL2	SGSM3					LILRA1			SMG1	LBR			RAB13
ADGRL3			SMTNL1				NKG7	NDUFB8					LILRA2			GAPDH	PRDX1			DSTN
ADH1B			SOX5				NLRC4	RANGRF					LILRA5			TKT	TBX21			THEMIS
ADRA1A			SPACA3				NMI	ISYNA1					LILRA6			SLC2A3	CBX5			2006-03-01
ADRA2A			SPAG5				NOS1	UNC93B1					LILRB1			CLEC2B	TRAM1			IRF2BPL
AF067845.2			SPATS2				NOS2P1	CIAO2B					LILRB2			THBS1	HSPB1			DHTKD1
AF121898.1			SPATS2L				NPB	CD82					LILRB3			LYN	EAF1			ADGRE1
AF127577.4			SPC25				NPL	MYDGF					LILRB4			RIPOR2	HNMT			PHIP
AF127577.6			SPESP1				NPTX1	TENT5B					LILRB5			SH3GLB1	PLA2G16			MACF1
AF127936.2			SPIC				NR1I3	VSTM2L					LIMK2			MSI2	TMEM208			GPM6B
AF233439.1			SPINK4				NR5A2	JCHAIN					LIN7A			CDC42EP3	SYTL3			CCNA2
AF287957.1			SPRY1				NREP	SULT2B1					LINC00672			LY96	IL2RG			DACH1
AGBL1			SSPN				NRP1	HS3ST6					LINGO3			IFI16	CD302			ST3GAL2
AGMO			STAB2				NT5C3A	PLA2G10					LIPA			KLRG1	PARP9			ARF6
AGXT			STARD4				NT5DC3	DHRS4L2					LIPC			ADAM28	MAP3K1			OTUD1
AICDA			STBD1				NTRK3	PAFAH1B3					LIPN			TMBIM1	HBD			LYAR
AIPL1			STIL				NUB1	MICU3					LITAF			HIF1A	ARF3			TPM4
AJ009632.1			STMN1				NUP210L	SULT1A4					LMNB1			ZFP36L1	PSMB9			PRR5L
AJ009632.2			STOX2				NUP98	CYP4B1					LPAR2			CXCL2	OGFRL1			RBM25
AK7			SUV39H2				NXNL2	DPP7					LPCAT1			TAL1	ARHGAP26			P2RY13
AKR1B10			TAAR1				OAS1	JMJD8					LPCAT2			EVI2B	RAC2			FAM110A
AKR1D1			TACSTD2				OAS2	TBCA					LRFN1			OAS3	CMPK2			ZFP36L2
AL008638.3			TAF4B				OAS3	FADD					LRG1			IGKV4-1	BEX2			RUBCN
AL008718.2			TARM1				OLFML3	CHCHD5					LRRC25			HIST1H1B	RPS27L			GSTP1
AL009031.1			TAS2R5				ONECUT1	CENPM					LRRC70			ATP8B4	TLR1			EMP3
AL009176.1			TBC1D3K				ONECUT3	HSPA1A					LRRC8C			AC007952.4	MAPKAPK3			SLC35F3
AL021155.1			TCF19				OPRD1	NPM2					LRRK2			ATP5L	C12orf76			NEURL1
AL021392.1			TEDC2				OPRM1	TBL3					LSMEM1			CAT	PSMB8			RPL24
AL021807.1			TEK				OR11A1	PIH1D1					LSP1			IFI30	FGR			TK1
AL021877.2			TENT5C				OR52A1	RPL10					LST1			VIMP	ARID3A			YBX1
AL022068.1			TERT				OR52I1	PPP1R32					LY6G6C			NUCKS1	SPATS2			AGO3
AL022323.3			TEX2				ORC1	NDUFC2-KCTD14					LY96			GABARAP	SRPRB			GGTA1P
AL022334.1			TEX9				OSR1	WDR34					LYN			HMOX1	EBP			APOBEC3G
AL022344.2			TG				OTOF	SLPI					LYZ			HELLS	ATP6V0B			DNAJB11
AL023755.1			THRSP				OTULINL	B3GNT9					LZTS1			LAP3	TMED2			CD93
AL031590.1			TICRR				P2RX7	MRPL52					MAFA			SMIM24	PDE4B			PDS5A
AL031595.2			TJP1				P2RY13	FAM229B					MAFB			OAS2	ATOX1			MTSS1
AL031598.1			TK1				P2RY6	NMB					MAP2K3			GPI	THEMIS2			GNG7
AL031777.1			TLL2				P3H2	GPAA1					MAP3K11			ARHGAP21	CD93			TMEM181
AL031777.3			TMC1				PADI2	PYCR2					MAP4K4			AKAP9	PSTPIP2			HLA-DPB1
AL035407.2			TMED7TICAM2				PAG1	SELENOO					MAPK13			GOLGA4	BACH2			PTPN12
AL035634.1			TMEM108				PARP12	RPS25					MAPKAPK2			H2AFY	UBE2C			TRMT6
AL035660.2			TMEM217				PARP14	MRPL21					MARCKS			PTPRE	CPPED1			CCL4
AL035681.1			TMEM233				PARP9	PSENEN					MBOAT7			TRAF4	CYB5R1			PSME4
AL078590.2			TMEM255A				PATE4	ITGB5					MBP			SDCBP	MSL1			TUBB6
AL078590.3			TMEM54				PATL1	ECHS1					MCF2L2			ADM	ALYREF			MDFIC
AL078601.2			TMEM92				PBX1	RPL23A					MCHR2			LTBP1	ZNF92			MAP7
AL079307.1			TMEM98				PCDH11X	EIPR1					MCL1			BIRC5	HNRNPD			HMMR
AL079352.1			TMPRSS2				PCDH15	RHOD					MCOLN1			EBPL	NRBF2			RASSF1
AL109838.1			TNC				PCNX1	MRPS26					MCTP1			UQCRH	NPIPB5			FAM8A1
AL109910.1			TNFRSF13B				PCSK1N	HLA-H					MCTP2			ANKRD36C	PLK3			HNRNPR
AL109918.1			TNFRSF17				PCSK5	ROPN1L					MEFV			HACD4	ARID5B			TIMP2
AL109924.1			TNFRSF19				PDCD1LG2	DHCR24					METRNL			ZCCHC17	TMEM258			KLF5
AL109976.1			TOM1L1				PDE11A	C19orf33					MGAM			AC245014.3	DYSF			HIPK2
AL117329.1			TOP2A				PDE1B	SELENOS					MGAM2			CLSPN	ATP5IF1			TXNDC15
AL118508.1			TPD52				PDE3A	SYS1-DBNDD2					MGAT1			NUCB2	ZDHHC17			MECP2
AL118508.3			TPX2				PDE3B	RPL36A					MKI67			KLF6	ABHD15			RPL39
AL118511.1			TRAM2				PECAM1	LRRC61					MKNK1			ELOVL7	AIDA			KCTD5
AL121782.1			TRIM22				PGBD2	RPL30					MLKL			PPDPF	NINJ1			FAM102A
AL121827.2			TRIM5				PIK3R5	BEX2					MLLT3			SP100	ZBP1			SLC16A3
AL121830.1			TRIM55				PIK3R6	CRELD2					MMP12			SLA2	IFNAR1			PAPD4
AL121936.1			TRIM6				PILRA	WDR54					MMP19			STAT1	CSRNP1			CHD2
AL132656.2			TRIM67				PKNOX2	SNRPD2					MMP25			MSRB1	SLC2A6			NDRG1
AL133166.1			TRIM69				PLA2G7	CCDC137					MMP9			PTPN12	TCN2			BDP1
AL133215.2			TRIP13				PLCL1	CCDC102A					MNDA			CSF2RB	PNN			CASP1
AL133304.3			TROAP				PLCXD3	ATP6V0B					MRC1			SLFN5	GNG2			REPS1
AL133320.1			TRPV3				PLEK	RABAC1					MROH6			GAS6	SCN9A			DUSP1
AL133325.2			TSHR				PLEKHA3	P4HB					MS4A14			ZFAS1	LY86			ITM2A
AL133412.1			TSPAN12				PLEKHG2	AP000311.1					MSN			CD83	CX3CR1			CLIC3
AL133464.1			TSSK4				PLIN2	ZNF775					MSRB1			EGR3	CKB			PARP9
AL133467.1			TTK				PLK4	KEAP1					MSX1			SLC11A1	SNRPF			CBX5
AL133492.1			TTLL7				PLSCR1	RASL11A					MTRNR2L8			NCF2	MKRN1			SMC3
AL135902.1			TVP23CCDRT4				PLXDC2	CDKN2C					MUC2			ALOX12	FRAT2			SIPA1L3
AL135960.1			TWIST2				PLXNC1	NT5DC2					MUC21			PLPP5	ATP5F1B			PNOC
AL136090.1			TXNDC5				PLXND1	CADM4					MUC22			PILRA	CAMK1			SLC2A3
AL136097.1			TYMS				PML	PAQR4					MUC7			ARID1B	SNRPD1			UBR5
AL136115.3			TYMSOS				PMP22	CD81					MYADM			SORL1	ZNRF1			HNRNPF
AL136537.1			UAP1				PNPT1	B9D2					MYBPC3			AC245128.3	FBXL5			S100A6
AL136537.2			UBE2C				POTEC	PGLS					MYH9			HIGD1A	BTF3			RPL9P9
AL136982.1			UBE2T				POTEI	SMIM20					MYO1F			ARL4C	SLC31A2			RNASE6
AL137002.2			UBQLNL				POU2F3	S100P					MYO1G			P4HB	NCL			RPL7
AL137005.1			UCHL1				PPARG	CHAC1					MYZAP			INAFM2	PSMB2			IL6ST
AL137025.1			UGT2B17				PPIAL4G	STOML3					N4BP1			FAM26F	SOCS2			PLD4
AL137186.2			UGT3A2				PPP1R1C	RPSA					NADK			RAB11FIP1	PDLIM7			COX6C
AL137847.1			UHRF1				PPP1R3B	GAS6					NAIP			MYBL1	FCRL6			TPD52
AL137847.2			USP18				PPP2R2C	RGCC					NBN			CD99	SRP14			SOCS2
AL138885.3			USP43				PPP4R1L	NDUFB2					NCCRP1			ARPC5	SNRNP25			ALDH1A1
AL138889.1			UTS2				PRAM1	NOSIP					NCF1			STXBP2	ETS2			DAD1
AL138900.3			VSIG10				PRCP	RSPH9					NCF2			MPEG1	TPD52			LGALS3
AL138916.2			VSTM2L				PRDM5	AL049697.1					NCF4			H1F0	CMPK1			PUM2
AL139042.1			WASF1				PRDM7	ABCC6P2					NCR1			LYAR	DAAM1			CEP55
AL139125.1			WDHD1				PRELP	GADD45B					NDRG1			RBBP6	RAD21			YWHAQ
AL139156.2			WDR62				PRF1	NUDT2					NECAB2			B4GALT5	MZT2B			RNU5F-1
AL139220.2			WEE1				PRKCQ	PRRT3					NEDD9			ABHD5	KCTD20			FOXJ3
AL139274.1			WLS				PRKXP1	LMAN2					NFAM1			TUT4	MIR22HG			IL12A-AS1
AL139424.3			WNK4				PRLR	UXT					NFE2			CLEC12A	WIPF1			CERS6
AL157396.1			XAF1				PROSER1	RPL29					NFE2L3			NFKBIZ	EVI2A			PSIP1
AL157400.3			XK				PROX1	STATH					NFIL3				POLR2L			PHC3
AL157702.1			XKR3				PRR11	RPL15					NFKB1				SH3BP2			UBN1
AL157778.1			XRCC2				PRR26	HSPA1B					NFKB2				ADK			RPS19
AL157895.1			XRN1				PRRG3	FNDC11					NFKBIA				MLLT3			FOSL1
AL158064.1			ZBED2				PSTPIP2	REXO4					NFKBID				SMIM14			CNN2
AL158071.4			ZBED6				PTCHD1	NDUFA11					NFKBIE				NCOA3			SOD1
AL158175.1			ZBTB16				PTGS1	LRRC46					NFKBIZ				ITGAM			CSTB
AL160162.1			ZBTB32				PTPN22	RPL6					NHLH1				CCND2			ANPEP
AL160237.1			ZC2HC1B				PTPRB	DCDC2B					NINJ1				ARMH1			EPHA2
AL160272.1			ZC3HAV1L				PTPRC	C10orf95					NIPAL4				GNAI2			PNP
AL160290.2			ZCCHC12				PTPRE	ACYP1					NKG7				MDM2			AMD1
AL160408.1			ZCCHC2				PTPRO	AC243919.1					NLRC4				ZBTB43			CD2
AL160412.1			ZNF214				PTPRVP	KLF4					NLRP12				IL17RA			SNX10
AL161672.1			ZNF215				RAB17	MRPL36					NLRP6				DDX58			GIMAP7
AL161756.1			ZNF367				RAB39A	NME2					NOD2				TACC3			PRR11
AL161937.2			ZNF608				RAP2C	DAPK3					NOTCH1				ANKRD12			TBC1D15
AL162274.3			ZNF684				RASGRP3	NDUFA1					NPB				LPGAT1			CDC42EP3
AL162293.1			ZNF705A				RASSF2	LRRC73					NPHS1				GCC2			NCL
AL162391.1			ZWINT				RASSF4	PRDX2					NPL				SLC35D2			MYO1E
AL162411.1							RD3	ATP5F1D					NR1I3				LAMP2			LRRC75A-AS1
AL162424.1							RDH16	CTNNB1					NRROS				DDX3X			CALM1
AL162718.1							RELT	CXXC5					NSMAF				P2RY14			MKNK2
AL162741.1							RENBP	IGFBP5					NUP210L				PPP2R5C			BAALC
AL353604.1							REXO1L1P	KRTCAP3					OLFML2B				ATP13A3			N4BP2L1
AL354733.2							RGMA	CACNG6					OPA3				NOTCH4			APOBEC3C
AL354796.1							RGR	THAP3					OR2B11				CXCL16			P2RY10
AL355073.1							RGS18	CCDC61					OSCAR				PAK1			ASPH
AL355312.3							RGS2	TNFRSF12A					OSGIN2				TPX2			PARP15
AL355375.1							RGS7BP	NGFR					OSM				CCDC71L			CLEC4E
AL355483.3							RIMS2	ARL4D					OTUD6A				ATP5MG			TMEM214
AL355499.1							RNF122	CYGB					P2RX1				IFRD1			SRP14
AL355602.1							RNF175	UNC50					P2RX4				SEM1			CCAR1
AL355607.2							RNF213	GET1					P2RX7				BATF3			RPL22L1
AL355877.1							RNF24	CCDC39					P2RY13				MYO9B			BRI3
AL355922.1							ROBO2	MID1IP1					P2RY14				FYB			PTP4A2
AL356108.1							ROCK1P1	SNRPN					PACSIN2				PACSIN1			P2RY6
AL356121.2							RORB	SPSB3					PADI1				CD19			RICTOR
AL356309.3							RPAP2	TMEM223					PADI2				COX5A			AFF3
AL356747.1							RPH3A	TLE2					PADI4				C19orf43			SLC1A4
AL357078.3							RPL23AP35	KRT13					PAG1				AC093673.1			RPL29
AL358176.4							RPL3L	CHMP6					PAK3				BAALC			C1orf162
AL358334.2							RSAD2	IRX3					PATL1				C11orf31			ATF7IP
AL358394.2							RTKN2	C16orf89					PCDH11Y				ZDHHC18			EGR3
AL359094.1							RTP4	NRSN2					PCDHB9				TAF1D			CD4
AL359195.2							RUBCNL	BEX3					PDCD1				MEF2A			CD58
AL359633.2							RUFY4	NDUFA8					PDCD1LG2				SYPL1			PLCG2
AL365181.1							S100A12	GAS2					PDE2A				GRB2			CD81
AL365181.3							SAG	HYAL2					PDE3B				CLEC4A			AC006978.2
AL365209.1							SAMD3	TAF6L					PDGFRB				NCKAP1L			LILRB2
AL365223.1							SAMD9	AC044860.1					PDLIM7				PSMD8			ANGPT1
AL390783.1							SAMD9L	GCSH					PEAK3				CHD1			RGS2
AL390838.1							SBK1	IFT20					PELI1				LSM7			LY86
AL391056.1							SCART1	NUDT4B					PFKFB3				TCEAL4			CDCA7
AL391294.1							SCGB3A2	FAM3B					PGGHG				ARMCX6			LNPK
AL391416.1							SCHIP1	GPX6					PGS1				IFNGR1			SET
AL391422.3							SCML4	ZNF703					PHLDA1				CDCA7L			ATRX
AL391666.1							SCRG1	SOD1					PHOSPHO1				CORO1A			CDH23
AL442647.1							SDS	LRRC23					PICALM				LSM4			KLHL14
AL445187.1							SELL	AC069503.2					PIK3AP1				USP3			C12orf57
AL445250.1							SELPLG	UQCRC1					PIK3IP1				ATG3			RSF1
AL445430.1							SEMA6D	DNAI2					PIK3R5				SRSF10			SAMD3
AL445433.2							SEPTIN14	PCSK4					PIK3R6				GLIPR1			MYBL1
AL445483.1							SEPTIN4	NCBP2AS2					PILRA				ARF4			ZNF852
AL445490.1							SERPINA1	TMCC2					PIM1				TPI1			CNIH4
AL445991.1							SERPINB9	PLK2					PIM3				BST1			SMARCC1
AL449043.1							SERPING1	KIAA2013					PITPNA				VAMP5			FHIT
AL449403.2							SFMBT2	PRPF31					PLA2G7				CRYBG1			RPS15
AL450063.1							SH2D1A	POP5					PLAGL1				PIK3R1			CALM2
AL450332.1							SH2D1B	SLC2A4RG					PLAU				ASGR2			MYC
AL450468.2							SH2D3C	TRIP6					PLB1				TNFRSF13B			ALG5
AL451069.3							SHANK1	GNAI1					PLEK				SRSF3			SEC61G
AL451164.1							SHISA9	NACA					PLEKHG2				RIT1			PRDM2
AL512353.2							SHOX	TMEM99					PLEKHG6				PLXNB2			CLTCL1
AL512383.1							SIGLEC1	PRMT1					PLEKHO2				CLEC4D			CTSB
AL513122.2							SIGLEC14	ZNF581					PLIN2				USP18			NOP58
AL513128.2							SIGLEC5	NOB1					PLIN4				PPA1			ARFGEF1
AL583722.1							SIGLEC8	TUBGCP2					PLK3				RTRAF			ARHGAP25
AL583804.1							SIGLEC9	EPPK1					PLSCR2				SREK1			GAPT
AL583859.2							SIM1	DNAAF3					PLXDC2				NUMB			ZNF101
AL589740.1							SIRPB1	STOML2					PLXNC1				DDX39A			PECAM1
AL589745.1							SKA1	PHLDA3					PMP22				PER1			ARHGAP17
AL590065.1							SLA	SNX17					PNLDC1				TMEM106C			FCGR2A
AL590094.1							SLAMF7	B4GALNT3					PNPLA1				CBFA2T3			LGALS2
AL590133.1							SLAMF8	RPL12					PNPLA8				EVL			OGT
AL590428.1							SLC11A1	SDC1					PNRC1				MTFR1L			XAF1
AL590438.1							SLC12A1	SP8					POU3F1				ATP5F1A			PRDM1
AL590552.1							SLC14A2	CCDC74A					PPARA				CMTM6			LINC01765
AL590999.1							SLC15A4	MTERF2					PPCDC				UBE2R2			TACC1
AL591424.1							SLC16A4	GSTA1					PPIF				ARRB2			CRHBP
AL591438.2							SLC17A7	MAGIX					PPM1N				CHD9			RABAC1
AL591501.1							SLC1A2	BLVRB					PPP1R15A				RAC1			CNRIP1
AL591543.1							SLC1A3	WDR38					PPP1R15B				KMT2C			RPL27
AL591686.2							SLC22A20P	NSG1					PPP1R18				TMEM170B			PARVB
AL592164.1							SLC22A25	ARHGEF17					PPP1R3B				RCSD1			CUX2
AL592486.1							SLC24A2	C17orf58					PPP1R3C				P2RY13			BACH1
AL592546.1							SLC24A4	GOLGA2P10					PPP2R2C				ALOX5			SLC7A11
AL596275.2							SLC25A28	AC068631.3					PRDM1				ZWINT			WDR33
AL603839.4							SLC25A44	POP7					PRDM8				PRKCH			RAB31
AL603840.1							SLC26A8	PANK4					PREX1				STAP1			STK17A
AL606970.3							SLC2A3P1	CNGA4					PRF1				ATP5F1C			KDM5B
AL627308.1							SLC2A5	CYP2G1P					PRKCB				RGS19			LCK
AL645608.1							SLC30A3	SIX2					PRKCG				ENTPD1			MEIS1
AL713851.1							SLC36A1	POLE4					PRKCH				TFEC			DHRS7
AL713998.1							SLC36A2	MAP9					PRKCQ				PREX1			ODC1
AL731532.1							SLC37A2	CISD3					PRLHR				YIF1B			TUBA4A
AL731557.1							SLC47A1	DNAL4					PRLR				SSB			CDADC1
AL928921.2							SLC4A10	C1orf194					PROK2				TFDP2			TRG-AS1
AL954642.1							SLC7A14	ARMC6					PRSS27				BCLAF1			SEC63
ALDH1L1							SLC7A7	SPSB2					PRX				SP140L			TBX21
ALDH1L2							SLC8A1	EPCAM					PSD				IFNGR2			AKIRIN2
ALDOA							SLCO2B1	RPL17					PSTPIP2				PA2G4			H2AFV
ALOX12							SLCO3A1	TEKT4					PTAFR				ZAP70			ZBP1
ALOX15P2							SLFN12	METTL26					PTK2B				AC011139.1			NSD2
ALPK3							SLFN12L	CALML4					PTP4A3				DHFR			STAT2
ALX4							SLFN5	JPH1					PTPN12				CNPY3			GCSAML
AMD1P1							SLITRK2	LGR6					PTPRC				SMC1A			SETBP1
AMER2							SMCHD1	SAT2					PTPRE				F2R			CHSY1
AMER3							SMTNL1	DHX30					PTPRJ				LAIR2			PCNX1
AMMECR1IT1							SNX10	MICOS10					QPCT				CBX3			KDM6B
AMPD1							SNX20	CFAP410					R3HDM4				RHOG			NGLY1
AMPH							SP100	ANKRD37					RAB20				TLR4			PRKCH
ANG							SP110	HDHD3					RAB21				PSIP1			ABI3
ANGPTL8							SP140	SOX15					RAB39A				PIM2			ZNF521
ANHX							SPATA2P1	BCAM					RAB3IL1				EIF1AY			NRROS
ANK1							SPATA5	CYP2A13					RAB8B				NDUFA12			FAM107B
ANK2							SPDYE2	EID2					RAC2				EMILIN2			PRSS57
ANKFN1							SPI1	CIRBP					RADIL				ARHGDIB			CHD9
ANKRD2							SPRY3	SLC25A11					RALGDS				SH2D1B			HLA-DQB1
ANKRD20A18P							SRGN	POLR2F					RASGRP4				C19orf38			TMEM123
ANKRD20A21P							SRRM4	TCEAL1					RASSF2				NR4A2			IDH2
ANKRD20A9P							SRSF12	PHB2					RASSF4				SNRPG			LINC00865
ANKRD26P1							SSTR2	RNF113A					RASSF5				UNC119			CHD6
ANKRD30BL							ST18	MFSD10					RELB				SPTLC2			ADAM19
ANKRD33B							ST3GAL2	CCDC59					RELT				VPS13C			LHFPL2
ANKRD34B							STARD3NL	NME1					REXO5				SKAP2			VAT1
ANKRD34CAS1							STARD8	PMM1					RFLNB				TMEM167A			EVI2A
ANKRD45							STAT1	ATG4B					RGL4				PSMA7			CD226
ANKRD9							STAT2	AGR2					RGPD2				USMG5			MFSD1
ANKS4B							STAT4	VARS1					RGS2				CORO1B			KLF4
ANLN							STON1	RBM3					RHBDF2				PIK3AP1			PARP14
ANO2							STRIP2	TIMM44					RHCG				RAB5IF			ZNF638
ANO7							SYCP1	ZNF32					RHOG				MT-ND5			TFPI
ANTXR1							SYNPO2L	FEZF1					RHOH				ZNF385A			GABPB1-AS1
ANXA13							SYT2	MLF1					RIC8B				TOP1			BANF1
ANXA8							TAC4	TADA3					RILPL2				SMCO4			LRRC25
AOC4P							TAFA2	EEF1A1P22					RIN3				ST6GALNAC4			JUP
AOX2P							TAGAP	COA3					RIPK2				COX6C			ADA2
AOX3P							TAP2	ARX					RIPOR2				C3AR1			HLA-DMA
AP000229.1							TBXAS1	HSBP1L1					RIPOR3				DDX60			NCAPG
AP000251.1							TCAF2	SLC12A7					RMI2				CYTH4			CXCR4
AP000350.7							TCF21	BAMBI					RNASE7				PARP1			SEMA7A
AP000439.5							TCHH	SNU13					RND1				STAG3			RBBP7
AP000547.3							TECRL	CBX7					RNF144B				DAD1			GGA2
AP000561.1							TF	SH3RF3					RNF149				SERBP1			CD69
AP000708.1							TFAP4	RPS24					RNF175				PSMA5			FCGR3A
AP000785.1							TFEC	ANKK1					RNF19B				SEC61A1			APOL6
AP000997.2							TG	TUBA3FP					RNF213				2011-09-01			SSBP3
AP001033.1							TGFBI	NDUFS3					RNF222				AP5B1			FLT3
AP001043.1							THAP12P9	GRHPR					RNF24				PLEC			NUP88
AP001122.1							THEMIS	UQCRH					RNF39				HIST2H2AC			SLC2A1
AP001150.1							TIAM2	HEXIM2					RPGRIP1				CSF2RA			CD33
AP001189.1							TICAM2	SERPINF1					RSAD2				SHD			MYD88
AP001189.3							TIFAB	CBR3					RTP2				CCT5			DTL
AP001324.3							TIMP2	TXNDC5					RUBCNL				MYD88			H2AFX
AP001350.1							TLR1	PGAP3					RUNX3				MACROD2			LPCAT1
AP001351.1							TLR2	FAM83E					S100A12				RELT			PHB
AP001636.1							TLR3	TOP1MT					S100A7				ARPC2			ZBTB43
AP001636.2							TLR4	HAGH					S100A8				KDM6B			ZDHHC7
AP001781.1							TLR7	UBXN6					S100A9				SPN			EPB41L4A-AS1
AP001972.3							TLR8	CUTA					S1PR4				AC114760.2			SRP54
AP001993.1							TMC2	GALNT18					SAG				CES1			PRDM4
AP002008.2							TMCC3	DYDC2					SBNO2				ORAI2			LMO2
AP002008.3							TMCO5B	AGR3					SBSN				ERN1			MANEA
AP002414.4							TMEM106A	POLD2					SCARF1				YWHAE			SNRPB
AP002478.1							TMEM140	GGT7					SCEL				MAP3K2			ZNF318
AP002852.1							TMEM185B	TRIM3					SCN1B				SFPQ			NFKBID
AP002992.1							TMEM236	TLCD3A					SCN2A				CPEB4			SP140
AP003025.2							TMEM255A	GSTP1					SDC3				ATAD5			RCOR1
AP003065.1							TMEM273	C12orf10					SDCBP				PTPN4			PFKFB3
AP003068.2							TMSB15B	LRP5					SDS				AGTRAP			HLA-J
AP003071.1							TNFRSF1B	CCDC173					SECTM1				SLC6A6			SNHG25
AP003175.1							TNFRSF9	ABHD8					SELL				SCPEP1			AARS
AP003390.1							TNFSF10	RSPH1					SELPLG				RPS17			ILKAP
AP003393.1							TNFSF13B	TSTA3					SEMA7A				THBD			PLXDC2
AP003467.1							TNFSF14	H1-2					SERPINA1				SIRPB1			ENHO
AP003469.3							TNR	WDR13					SERPINB1				ST13			AGPS
AP003900.1							TOR1B	PDCD5					SERPINB9				CSGALNACT2			HSPD1
AP004147.1							TPH2	SYNGR1					SERPING1				ATG101			ATP6V1B2
AP005018.2							TPK1	SCAND1					SEZ6				CD4			LRRC36
AP005117.1							TRAFD1	BOD1					SGTB				SNRPD3			ANXA5
AP005230.1							TRANK1	SPPL2B					SH2B2				BNIP2			VSIR
AP005233.1							TRAPPC3L	FAM162A					SH2D3C				FMNL1			SEC24D
AP005242.4							TREML2	ORAI1					SH3BP2				RNF144B			MEST
AP005264.7							TREML4	SEC14L2					SHE				SLAMF7			SEL1L
AP005639.1							TRGC1	EIF4H					SHKBP1				DHRS7			MIF4GD
AP005717.1							TRHDE	GAR1					SIGLEC10				PRDX2			STMN1
AP1M2							TRIM21	TIGD4					SIGLEC14				MTDH			PTAFR
APOA1							TRIM22	TSR3					SIGLEC5				CD81			MIR22HG
APOB							TRIM25	RRP9					SIGLEC7				AKAP13			CTDSPL
APOBEC3A							TRIM38	AP2S1					SIGLEC9				ATP5PD			ID2
APOBEC3B							TRIM5	CYB5D2					SIM2				CIR1			CLCN5
APOBEC3H							TRIM6	SART1					SIPA1				GNAQ			HYOU1
APOC1							TRIM69	FAAH					SIPA1L2				FCAR			SCD
APOE							TRIM72	GTF3C5					SIRPA				GPM6B			CDK2
APOF							TRPM6	RIBC2					SIRPB1				APOBR			SOCS3
AQP1							TSPAN5	FGFR1					SIRPB2				DDIT3			KCNK6
AQP10							TUNAR	UBL4A					SIRPG				CENPK			SNHG8
AQP2							UBE2L6	RER1					SKA1				ASAP1			FTH1
AQP4AS1							UBE2Q2P1	ERP29					SKA3				DPYSL2			FEZ2
AQP6							UBXN2B	NSUN5					SKAP2				ADAR			DDIT4
AR							UNC13A	LFNG					SKI				PPIF			BCL6
ARFGEF3							UNC13D	CD200R1L					SLA				MCTP2			RTN1
ARGFX							USP15	TEX264					SLA2				SERPINB6			PLK1
ARHGAP11B							USP18	NAA10					SLAMF1				HSD17B12			PLSCR1
ARHGAP18							USP32	MRPL38					SLAMF7				C9orf72			PIP4K2A
ARHGAP23							USP41	RPL4					SLAMF8				SPATS2L			KLHL24
ARHGAP28							UTS2B	RPS6					SLC11A1				IQGAP2			PDE3B
ARHGAP42							VPS36	PPP1CA					SLC12A1				ARPC3			ERH
ARHGAP6							VSIG4	SLC1A5					SLC12A6				GBP4			PDIA4
ARHGEF12							VSTM4	LTK					SLC15A3				ATF3			GMPPA
ARHGEF26AS1							WARS1	JSRP1					SLC15A4				CBR1			PIM3
ARMC3							WFDC1	DHRS3					SLC16A10				PPP3R1			HIF1A
ARMC9							WNT7A	TPT1					SLC16A3				MCM6			TCEAL4
ARNT2							WTIP	B9D1					SLC19A1				TUT7			BST1
ARNTL2							XAF1	TMEM115					SLC1A3				DDX5			AL133467.1
ASAP2							XIAPP3	CHCHD10					SLC22A13				ICAM1			RAB20
ASB15							XRCC2	CFAP53					SLC22A14				CD163			HSPB1
ASB18							XRN1	NHLRC4					SLC24A2				COMMD6			ETS2
ASB4							Z82195.2	PTPRCAP					SLC25A13				PRKDC			KMT2E
ASB5							Z98755.1	CISD1					SLC25A47				RNF10			RPN2
ASF1B							ZBP1	H3-3A					SLC26A11				SRPK1			ACOT7
ASGR2							ZBTB8B	SLC2A1					SLC2A14				AC023590.1			IDS
ASIC4							ZCCHC2	NOP10					SLC2A6				SRGAP2			EGLN3
ASMT							ZDHHC15	ATG101					SLC30A3				PNPLA8			MYCN
ASNSP1							ZDHHC4P1	PRPSAP2					SLC31A2				PFKFB3			AES
ASPG							ZEB1	DUT					SLC36A3				CXCR3			ATP2B4
ASPH							ZEB2	HIGD2A					SLC39A8				TRMT6			USP22
ASPM							ZFP37	FKBP2					SLC43A2				TM9SF2			LONRF3
ASS1							ZFPM2	EZR					SLC45A4				GYPC			CD96
ASTN1							ZIC3	DRD2					SLC7A7				DNAJC3			MSRB3
ASXL3							ZNF200	KNDC1					SLC8A1				LINC00861			ORAI2
ATCAY							ZNF222	METTL27					SLC9A8				FAR1			CHST2
ATP10B							ZNF233	FZD8					SLCO3A1				RHOH			ST13
ATP13A5							ZNF283	AQP5					SLCO4A1				H2AFX			PTGS2
ATP1A2							ZNF285	MAP1LC3A					SNN				GRK3			PPIB
ATP2A1							ZNF345	INMT-MINDY4					SNPH				FLOT2			SKA2
ATP2A1AS1							ZNF354B	IL17RC					SNTG2				PROC			PTPN4
ATP2B2							ZNF366	RPL38					SNX10				ZNF22			ANKRD28
ATP5MFP6							ZNF385D	DDOST					SNX11				RPSA			ARHGAP24
ATP5PDP4							ZNF414	RABEP2					SNX20				EPB41			SUZ12P1
ATP6V0A4							ZNF429	TACSTD2					SNX32				FOXO3			NFIL3
ATP8B5P							ZNF438	ELF3					SOCS1				RCAN3			BHLHE40
ATP9A							ZNF442	RHPN1					SOCS3				TNFAIP8			CREG1
AUNIP							ZNF471	TTLL1					SORL1				COPE			CSF3R
AURKA							ZNF583	PIGT					SP140				GLIPR2			HSPA8
AURKB							ZNF618	PEX6					SPACA7				TRAT1			BUB3
AVP							ZNF619	LAMC2					SPAG9				MYEOV2			FAM198B
AVPR1B							ZNF670ZNF695	RASD1					SPECC1LADORA2A				EHBP1L1			IFNG-AS1
B3GALT1							ZNF684	SELENOK					SPI1				GABPB1-AS1			TSEN54
B3GALT5							ZNF695	MSMB					SPINK1				SECISBP2L			COX7A2L
B3GALT5AS1							ZNF774	RTN4RL1					SPINK5				CKS2			EEF2
B4GALNT1							ZNFX1	ATP5MG					SPINK7				AOAH			RAB1A
B4GALNT2								NUDT8					SPN				APOL6			FLNB
B4GALT2								BAIAP3					SPNS2				RPS26			PAPSS2
B9D1								RPS20					SPRR1A				CDT1			KIF20B
BAGE2								PMS2P6					SPRR1B				RHOB			C12orf45
BARX1								ABHD14B					SPRR2A				RPN1			RFC4
BARX2								SEZ6L2					SPRR2D				ETV6			SNRPD2
BCAN								PBX4					SPRR2E				FBXO5			TSPYL2
BCAR1								FAM107A					SPRR3				SCARB2			DNAJC4
BCL2L1								NMRAL1					SRGN				ATP6V0D1			PAICS
BCL2L14								DRG2					SRPK1				C1QTNF4			RRAGD
BCO1								ATP2C2					SRSF12				SIVA1			RIPK2
BEND2								PDRG1					SSTR3				CUX1			SUCO
BEND7								CCDC17					ST20				SLC25A6			RTN3
BEST2								PRMT2					ST3GAL1				GMNN			WDR76
BEST3								AC068533.4					ST3GAL2				TLE4			UHMK1
BEX3								ESPN					STAT3				NGLY1			SYVN1
BFSP2								ARL4A					STAT4				ADA			EVL
BHLHA15								NR2F6					STAT5A				SMC6			CCNB1
BHLHE41								HMG20B					STAT5B				LINC01857			CSF1R
BHMG1								MBD3					STK10				PPP1CA			NCOA3
BHMT2								CAPN9					STX11				GUCY1A1			TGFBRAP1
BIRC5								AC005154.5					STX3				EIF4EBP1			SLC35B1
BMP10								TMEM219					SUN2				SSBP2			SPON2
BMP6								DUS1L					SUSD6				CDYL			LRP1
BMX								DEF8					SWT1				GAS7			SESN3
BNC1								NEURL3					SYNC				USP10			NCAPH
BNIP3P37								UBA52					SYT11				RBBP7			MFHAS1
BOLA2P3								DERL3					SYT14				SELENOH			PBXIP1
BPIFB4								ASMTL					TAGAP				RNASEH2B			ERLIN1
BRCA1								AC138811.2					TANK				MAP4K4			RPL35
BRDT								RABL6					TAP1				MIS18BP1			SUN2
BRINP1								RPL41					TAP2				PICALM			MYO1D
BRINP2								CTSH					TAS1R1				TMEM109			SLAMF6
BRINP3								SLC25A10					TBC1D2				SKA2			CDT1
BSNAS2								CCDC85B					TBX21				HSPE1			RPL7A
BSND								NTS					TBXAS1				AES			EIF3E
BTN1A1								UCN3					TDRD9				WDFY2			RNF5
BUB1								PTTG1IP					TECPR2				DTX3L			IL4R
BUB1B								OCEL1					TEDDM1				PHC2			SNX9
BVES								EIF3F					TENM1				LAIR1			FSCN1
BVESAS1								HTRA1					TFE3				IL6ST			AC244502.1
BX248123.1								UQCR10					TFEC				RASD1			S100A10
BX255925.2								ENTPD6					TG				SOCS3			NUSAP1
BX539320.1								MGLL					TGFB1				CDIP1			FCMR
C10orf53								TRPT1					TGFBI				MAD2L1			CORO2A
C10orf67								WDR5					THBD				COPS9			CYP4F22
C10orf71								CMTM4					THBS1				SPOCK2			NPDC1
C10orf82								EXOSC4					THEMIS2				SULF2			ADA
C10orf90								LRRC71					TICAM1				FEN1			EIF4B
C10orf91								CTXN1					TIFA				EIF4A3			SLC16A6
C11orf87								FBXW5					TIMP1				CBX6			HNRNPA3
C12orf50								DDRGK1					TIMP2				SLC15A3			CLIC4
C12orf56								MT1F					TKTL1				RAB10			CEBPD
C15orf59								DEAF1					TLDC2				IGF2R			DENND5A
C15orf65								REM1					TLE3				FEZ2			VIM
C17orf53								ALOX15					TLN1				TMEM156			ATG101
C17orf77								MSH5-SAPCD1					TLR1				SHTN1			PLP2
C17orf78								PLCD1					TLR2				DTYMK			SERBP1
C17orf99								TIMM8B					TLR4				PRAM1			STX11
C19orf84								CCN2					TLR8				NME1			DLGAP5
C1orf100								CFAP298					TMCC3				CAST			HSD17B11
C1orf116								UPK3BL1					TMEM121B				TRABD2A			PBX3
C1orf141								PCDH19					TMEM140				AP3B1			GPRIN3
C1orf158								RPA3					TMEM185B				HSPB11			ZEB2
C1orf167								FAM74A6					TMEM71				MYL6B			ABCB9
C1orf198								TRAF4					TMEM88				DENND3			PLK3
C1orf94								TP53I3					TMPRSS11B				C16orf72			CLEC7A
C1QA								TKFC					TMPRSS11E				PGAM1			SRSF3
C1QB								SGTA					TNF				MAP2K3			TALDO1
C1QC								PPP1R7					TNFAIP2				CHMP5			SH2D3C
C1QL1								BRMS1					TNFAIP3				DNAJB11			FCER1G
C1QTNF1								RPL23					TNFRSF10C				TRIM38			CAMLG
C1QTNF9								TEKT2					TNFRSF10D				AMD1			SH2D1A
C21orf58								HSD17B10					TNFRSF1A				NOP53			SNHG6
C22orf42								IGSF8					TNFRSF1B				KCNK6			AC064805.1
C2orf66								HSPA2					TNFRSF8				LSM3			PON2
C2orf71								PTK7					TNFRSF9				MAZ			ATP6AP2
C2orf72								UQCC2					TNFSF14				CAMK4			IER2
C2orf88								FABP6					TNIP1				RNH1			BIN2
C3orf70								ST14					TNS3				DOCK8			FKBP1A
C3orf80								REXO2					TOM1				SUSD3			NME4
C3P1								TMEM231					TOMM40L				FLOT1			MTMR1
C5orf17								NPEPL1					TPM4				TACC1			KIT
C5orf60								SELENBP1					TRAF1				CANX			PCOLCE2
C6								ZFYVE28					TREML2				ATP5MD			GLO1
C6orf132								COQ8B					TREML4				TIMM13			TMED2
C7								ITGA3					TRIB1				PEBP1			PARP1
C7orf65								TIMM29					TRIB3				ATP13A2			IGF1
C8orf34AS1								NPDC1					TRIM25				ZNF107			PSMB7
C8orf74								UQCRFS1P1					TRIM69				CLIC1			RHOH
C8orf86								MCAT					TRPM2				TXNDC5			C19orf38
C9orf50								RPL22L1					TSC22D3				ADGRE2			FOXP1
C9orf62								COL21A1					TSPAN16				TSHZ2			HDAC9
CA12								AC009093.3					TUBA4A				MGST2			AP2A1
CA14								E4F1					TUBB6				GLT1D1			ZBTB44
CA7								MRPS24					TULP2				INSIG1			SECISBP2L
CAB39P1								TP73					TYROBP				MDM4			HELLS
CABLES1								RANBP1					UBAP1				RBM47			LNPEP
CABP1								VSIG2					UBE2B				RILPL2			SLA2
CABP5								BOLA2B					UBE2D1				FAM49B			SCPEP1
CACNA1A								TMEM101					UNC5A				FGD2			CCNB2
CACNA1B								EMC6					UPP1				PKN2			EIF4A2
CACNA1E								RIBC1					USP15				AC091271.1			MGAT4A
CACNA1G								PLEKHF1					USP32				SARAF			FANCI
CACNA1S								RPS19BP1					VAV1				C9orf142			CDYL
CACNG5								NECAB3					VCAN				ROCK1			GINS2
CACNG8								TRIM28					VIM				PIM3			BRCA1
CADM2								FXYD3					VMP1				STRN4			ATP1B1
CADPS2								PEMT					VNN1				CAMK2D			TRIM24
CALD1								AKAP14					VNN2				HNRNPF			UBE2C
CALHM3								THOC7					VSIG10L				AL157895.1			F5
CALHM5								SLC22A23					VSIG4				FKBP5			CDK1
CALML6								UQCRFS1					VSIR				CENPX			RAB29
CALN1								NOL7					WARS				EWSR1			ULK1
CALR4P								HSPE1					WAS				TOR3A			PRKCD
CAMK2A								NSMF					WDFY3				CHEK1			RASSF2
CAMKV								GPX3					WIPF1				GDI2			AQP9
CAPN11								SLC52A2					WISP1				SCAMP5			ITM2B
CAPN13								CEL					WNT3				ATP5PB			GNAI2
CAPN6								TUSC1					WSB1				ERH			CLEC11A
CARMN								SPATA20					XPO6				ADAP2			H2AFY
CASC18								ALDH3B1					XRN1				JARID2			SLC9A3R1
CASC2								COL6A1					YBX2				RPL17			UGP2
CASC6								UBE2M					YIPF4				ACBD3			CFD
CATSPERD								C20orf96					ZBED9				HRH2			MMRN1
CAV1								GALE					ZBP1				ATP6V1B2			NAAA
CAV2								SNRNP25					ZC3H12A				CLEC11A			PREB
CAVIN1								CENPBD1P1					ZC3H3				RBPJ			TMEM268
CAVIN2								COMMD3					ZC3HAV1				TNNI2			EHD4
CAVIN3								RNF126					ZDHHC18				BZW2			FMNL2
CAVIN4								HMGN3					ZDHHC19				AGTPBP1			SLC39A7
CBLN2								GPR108					ZEB2				LINC00937			NEXN
CBS								CDK5R1					ZFP36				KDM1B			PAK1
CCDC129								NUDC					ZMIZ1				SSRP1			CARD16
CCDC148								MYL6B					ZNF438				ZNF106			INSIG1
CCDC150								CCDC124					ZNF442				TMIGD2			GCC2
CCDC158								RASSF7					ZNF467				PLEKHF1			NCK2
CCDC187								DEXI					ZNF843				SPAG9			GLRX
CCDC190								COQ4					ZSWIM4				ATP5ME			MYB
CCDC27								C16orf74					ZYX				UBC			DNAJB9
CCDC3								FAM3D									FAM126B			GANAB
CCDC33								PFDN5									MBP			RNF125
CCDC36								MBTPS1									XRCC5			CKAP2L
CCDC63								KLHDC1									ATF5			2001-09-01
CCDC73								LIN9									F5			FOXM1
CCDC80								ERI3									VOPP1			FYN
CCDC85A								CAPSL									ZBTB7A			E2F1
CCIN								RHBDD2									TM7SF3			PTBP1
CCL16								PSMB3									SLC44A2			PLAGL2
CCL23								LAMB1									PBX1			UBE2G1
CCL25								NTN1									LIG1			NTNG2
CCM2L								CDKN2AIP									RALY			SAMD9L
CCNA1								CCDC189									SLC7A5			RAB32
CCNA2								CDKN2AIPNL									LRRC59			SAP30
CCNB1								AGAP5									PPT1			SH3BP4
CCNB2								YEATS4									HYOU1			AHI1
CCND3P2								RAB28									VAV3			ATF7IP2
CCNE1								IFTAP									PPP4R2			LUCAT1
CCNE2								DVL2									GPRIN3			TNFRSF13B
CCNO								AGA									SLC9A3R1			PDLIM5
CCR1								EIF3K									CYLD			SUPT16H
CCR3								CACNA1F									ZNF703			HNRNPD
CD163								PCYT2									PGLS			SKAP2
CD163L1								MPND									ACAP2			TMSB10
CD300LG								DTYMK									CDKN3			ICA1
CD34								ATP6V0E2									TBXAS1			RARRES3
CD38								CRADD									SELENOF			IL13RA1
CD5L								MRPL20									IKZF1			WWP1
CDC20								DCTN3									HLX			FAM20A
CDC25A								IFT57									BAZ2B			RELL1
CDC25C								PCBD1									TRIM8			WIPF1
CDC42BPA								REEP6									CDV3			APEX1
CDC45								PLXNB2									RBM39			LDHA
CDC6								DUS3L									ATP1B3			PDLIM1
CDCA2								MSRB3									MS4A4A			APAF1
CDCA3								ZNF865									RBM25			RPL41
CDCA7								MTA1									CTBS			IFIH1
CDCA8								NSMCE1									SKAP1			SHTN1
CDH11								NDUFA6									LCP2			LRMP
CDH12								CITED4									GM2A			AP001171.1
CDH13								TSPAN17									ZDHHC20			GNS
CDH15								SERPINA3									VDAC1			PKMYT1
CDH16								SPRY2									FDPS			SH3BGRL
CDH18								COPRS									SHKBP1			CD68
CDH2								ATP5PO									C20orf27			ISYNA1
CDH22								CICP14									DCTN3			DENND2D
CDH5								IRF2BP1									MRPL51			AFF2
CDH6								PSMB6									PLIN3			ANXA11
CDH7								EID2B									FNDC3B			NFATC2IP
CDHR4								ENPP5									LILRA2			KLF3
CDHR5								CDKN1C									CD300A			CHMP4B
CDK15								MMP24									MAPRE2			SMC1A
CDKN2A								PPP1R16A									PRRC2C			SRPK1
CDKN2BAS1								MAGEF1									STX11			SCRN1
CDKN2C								TKT									CDC14A			KIF2A
CDKN3								NDUFS5									GPBP1			RAD51AP1
CDR2L								SMPD2									EIF3L			CLVS1
CDT1								TSNAXIP1									BEX4			HOXA10
CEACAM22P								PTPRU									CD82			RPA2
CEACAM5								OLFML2A									ANXA6			NUDT21
CEL								ANKRD39									EGLN1			PLIN2
CENPA								RPL5									NUFIP2			CCDC71L
CENPE								ENGASE									CCT4			CTSZ
CENPF								PSPH									NFE2L2			SP100
CENPI								MRPL40									MOB1A			RAD51
CENPM								FAM50A									MIR222HG			ATP6V0A2
CENPN								HMCES									ZBTB20			MFSD10
CENPU								RNH1									GPR65			CAMK1
CENPW								BUD31									AC119428.2			UBE2D1
CEP55								CLDN22									RAB30			BIRC3
CERS3AS1								EGFL6									EIF5			NUTF2
CETP								USP5									FAM91A1			BEX2
CFAP161								IMPDH1									PPM1J			PHC2
CFAP221								PRRG2									SRPRA			BNIP3L
CFAP47								PIGR									HNRNPL			PLXNB2
CFAP52								TARBP2									CRTAP			NDC80
CFAP54								C1orf115									ITM2A			NEK8
CFAP58								AHNAK2									WDR76			METTL9
CFAP65								TLE5									OXNAD1			CARHSP1
CFAP69								TMEM14C									NBPF14			HP
CFAP74								LSM14B									MZT2A			MT1E
CFAP97D1								THAP10									DMXL1			STRBP
CFTR								CTTN									GNB2			ICAM1
CGREF1								LONP1									IER3			RNF217
CH25H								IDNK									STAB1			MSR1
CHAC2								STRAP									LCK			CACNA2D3
CHAT								DCXR									WDFY4			ANXA1
CHEK1								LIG1									TNFAIP3			NSA2
CHMP4C								LRRC42									SH2D2A			PIM1
CHPF								RSPH14									HEBP2			ZNRF2
CHRD								SDF4									PDE3B			JUND
CHRDL1								PHF13									ILF2			SPCS3
CHRDL2								KRT8P12									JDP2			PDHA1
CHRM2								CD2BP2									CUEDC1			CCT2
CHRNA2								CYB5R1									SNRPE			ZNF385D
CHRNA4								ARPC1B									TRGC1			SRSF2
CHRNA5								PDAP1									CENPW			HAVCR2
CHRNB2								SCARF2									GGA2			TEX2
CHRND								AC012254.2									MBD2			ALG2
CHST3								DENND6B									BZW1			DAPK2
CHST6								DCTPP1									EIF4A1			DANCR
CHST8								SPATS1									EPB41L4A-AS1			ISG20
CIT								SMCO4									DOCK5			ADAM17
CLC								PFKL									MTCH1			ZBED3
CLCA1								TMEM70									GOLGB1			RNASET2
CLCN3P1								TALDO1									KCNQ1OT1			PRKG2
CLDN10								CFD									TXNDC15			NYNRIN
CLDN11								ZNF524									RRM1			ISOC2
CLDN14								PYCR1									HEMGN			HMGN1
CLDN18								PLXNB1									ATP11A			LSM5
CLDN5								CRIP2									CCT2			AKNA
CLEC18B								UBE2J2									UBALD2			MAN1A1
CLEC1B								NCS1									SEC62			SCT
CLEC2L								HACL1									CENPE			ARRB1
CLEC4M								CFAP157									RASSF4			INPP4A
CLGN								COX5A									RXRA			SLFN5
CLIP1AS1								CMC1									ALG5			PEA15
CLSPN								AHCY									PPM1N			EIF5A
CLSTN2								NIBAN2									MGAT1			STXBP2
CLU								MRPL58									C12orf57			ARPC5L
CLUHP8								CAP2									ATP5PO			RCC2
CLVS1								ESRRA									ZDHHC4			CDC42SE1
CLVS2								PDZK1IP1									PGK1			CHPF
CMA1								MKNK2									TMEM176A			PLEKHA1
CMBL								PNMA1									SQOR			TOP1
CMTM5								RNASEK-C17orf49									SUZ12			NFAM1
CNBD2								PHYH									ABRACL			TCP1
CNGA3								AQP3									GTF3C6			CCNG1
CNGB1								TSPAN11									MYL6			CD6
CNGB3								AC020915.5									PHIP			DPYSL2
CNKSR1								PITX1									PSMB6			ADD3
CNKSR3								SDHAF1									OSTF1			SIRPB1
CNN1								SMIM19									SRSF8			KCNE3
CNN2P1								PTOV1									RGS1			TIFA
CNTF								SYTL1									SUSD1			FAM20C
CNTN1								FARSA									ZNF706			SULF2
CNTN2								B3GALT4									HDAC1			GGCT
CNTN3								BLOC1S4									SERTAD2			RASGRP3
CNTN4								RACK1									MDFIC			PKIB
CNTN5								PSCA									KNL1			TXNIP
CNTN6								NAA38									SFT2D1			SLC45A3
CNTNAP3								PEX10									RABEP1			IER3
CNTNAP3B								SPOUT1									KMT2A			TNFRSF1B
CNTNAP5								OAF									CHP1			AC002454.1
COBL								SUN1									ACAA2			PRKAA1
COL10A1								KIF19									TFDP1			LRRK2
COL11A1								CXXC1									WDFY1			SNX1
COL14A1								OST4									ATP2C1			UNC119
COL17A1								STK25									SNHG19			LBR
COL18A1AS1								TSSC4									HN1			MTA2
COL1A2								PQBP1									KIF1B			DSE
COL20A1								SLC23A1									TMEM8B			KLF7
COL22A1								NFKBIB									FOSL2			MAGED1
COL23A1								GEMIN8									ELF1			GALNT1
COL24A1								DPYSL3									INPP4B			SAE1
COL27A1								TRMT112									LACTB			FAM30A
COL28A1								MORN2									ATP5O			TNFSF10
COL2A1								HSD17B13									ZC3HAV1			TMEM19
COL3A1								PFKP									EEF2			GFI1
COL4A1								GSN									NEK8			ANO10
COL4A5								CYC1									LAPTM5			HERC5
COL4A6								C6orf118									TAOK3			TRAF3IP3
COL6A3								MMP24OS									ST14			TRIM22
COL6A5								STK11									OAZ2			SDC1
COL6A6								AKR1A1									C6orf48			FKBP2
COL7A1								ERICH5									PHF11			FGR
COL8A1								JUND									PCNX1			UAP1
COL9A1								NR1H2									MIF4GD			VEZF1
COLCA1								PPP2R3B									EPB41L3			OAZ1
COLCA2								DHRS4									LSM5			INPP5D
COX20P1								SLC27A2									NANS			RBL2
COX6B1P5								WRNIP1									ZBTB10			SNRPC
CPA1								HSD11B1L									CAVIN1			CENPK
CPA3								ERGIC3									NDUFV2			CLINT1
CPA4								TPRA1									CD86			NAGA
CPB1								CTNNBIP1									CYSLTR1			TSPO
CPE								SCCPDH									WSB1			PRKCB
CPLX2								PRICKLE2									NCAM1			ANKRD12
CPNE4								DDX28									HIST3H2A			CEACAM3
CPNE5								SIGIRR									GPAT3			MX2
CPS1								MRPS2									PTP4A2			OSBPL1A
CPT1C								ATRAID									NT5DC2			JARID2
CPXM1								BOLA1									ADAM19			CCR2
CPXM2								PCK2									CSNK1G3			RALGAPA2
CREB3L1								SCAMP3									DNAJC1			LILRA6
CREB3L3								MRPL33									BANF1			CHD3
CRHBP								TMEM126A									PBXIP1			PAWR
CRISPLD1								CEBPA									CPA3			CDKN2C
CRTAC1								CIAO2A									TMEM30A			ATAD5
CRX								ADPRHL1									METRNL			TMEM176A
CRYBA4								PGRMC1									CDCA7			GNAI1
CRYBB2								BAIAP2									TGFBR3			RPS6KA2
CRYGD								CLBA1									COX6A1			EEF1D
CRYM								HABP4									PAXX			PTP4A3
CSMD2								MEX3D									TRMT1			ARPC3
CSMD3								SRRT									DDX3Y			MCOLN2
CSPG4								MKKS									BUB3			GAS7
CSPG4P13								ACBD6									ERCC1			PNPLA8
CSRNP3								GIPC1									PNOC			ENPP4
CSRP3								TCEAL4									B3GNT5			PPP2R5A
CTDSPL								RBM24									DNAJC7			FAM111B
CTNNA1P1								RPS26									CALU			CSNK1E
CTSA								LRRC56									IL13RA1			CD38
CTSD								RPS4Y1									POMP			ATP13A3
CTSE								RPL37A									CD33			SCLT1
CTTN								CDK9									CERS6			CPXM1
CTXND1								GNB2									SSR1			AL357060.2
CU104787.1								STX10									CHMP2A			PDIA6
CWH43								OR7E47P									ZCCHC2			STEAP4
CX3CL1								TMEM258									TRADD			SGO2
CXCL13								HMGN2									ARAP1			FTL
CXCL14								ZNF688									UFD1			SIRPA
CXCL5								SNX7									ANGPT1			TMC8
CXCL6								TRIP13									EPRS			KMT2A
CXCR2P1								BATF									SH2D1A			PFKFB2
CXorf36								KATNB1									SRSF2			TARBP1
CXorf58								TLCD1									SPG21			MAPK6
CXXC1P1								PLEKHG5									WDFY3			BTN3A2
CYB5R2								CUEDC1									EIF5A			JUN
CYLC2								MVP									KHDRBS1			DYRK2
CYP19A1								DMTN									BLOC1S1			QPCT
CYP26C1								TMEM98									DDX24			HAT1
CYP27C1								CTNNAL1									GGH			RSL1D1
CYP2C19								SRI									TPPP3			PARP8
CYP2C9								COPS6									SNX22			BASP1
CYP2W1								EFNB3									ECE1			FAU
CYP4A11								DRC3									KDM7A			SSBP1
CYP4F2								C22orf23									TPR			ATP2C1
CYP4F8								SLC20A2									PLIN2			IDH1
CYP4F9P								ERBB2									AL360012.1			TBXAS1
DANT2								ICAM3									SLC25A3			KPNB1
DAW1								LTF									RNF13			CDCA5
DBF4P1								TCFL5									GMPPB			SYPL1
DCAF12								HS6ST1									NUB1			PTGER2
DCC								COX14									YEATS4			SUSD1
DCLK1								CHID1									SMARCB1			ALOX5
DCX								C7orf50									RBX1			2009-09-01
DDC								C10orf67									DGKD			CCT4
DDX25								SVBP									SON			RAB5B
DEFA3								CETN2									CHPT1			DSG2
DEFB1								LSR									CHD4			GUCY1B3
DEFB119								NXT1									LINC02573			ITGAL
DENND2A								SH3GLB2									ATP5F1D			COMMD6
DENND5B								AC011511.4									CWC25			SDCBP
DENND5BAS1								MVK									RASSF2			ST14
DEPDC1								SPARCL1									PRKCB			LPGAT1
DEPDC1B								MRPL43									QRSL1			PLBD1
DEPP1								ACADS									EP300			TAF1D
DERL3								PTN									ATG16L2			ATPIF1
DGCR5								FKBP8									SMIM26			SND1
DGKI								C7orf57									WASHC4			DMXL2
DHCR24								MIEN1									DNAJA1			TUBB4B
DHFR								UNC5B									DIAPH2			MARCO
DHH								LYPLA2									MARCKSL1			CREB3L2
DHRS2								RDH14									MANBA			NMI
DHX9P1								DNAJB1									KDELR1			ZC3HAV1
DIAPH3								ROGDI									SLC35B1			PDE4B
DIAPH3AS1								ZNF622									LDLR			UBE2T
DIO2								EEF1A1									SYK			CNPY3
DIRAS2								TAB1									GK5			G3BP1
DKK1								NECTIN3									TOB1			NRIP1
DKK4								CHPF2									TRIM25			DAPK1
DLGAP1AS5								ATP6V1B1									HSPA4			SHCBP1
DLGAP2								CYB5A									MDH1			ELMSAN1
DLGAP5								SPRR3									CCNB1IP1			P2RX1
DLL3								TIMM17B									CPNE5			ASGR1
DLX6AS1								AKT1									ELOC			MTHFD1
DMBT1								ICAM2									TAGAP			MYCT1
DMBT1P1								CTSD									HLA-F			RMI2
DMBX1								PPP1R9B									MAF			HS3ST3B1
DMC1								ATP5MD									P2RY10			TMPO
DMRTA2								RPL28									PRKAG2			TOP2B
DNAH11								MRGBP									GSTK1			CDKN3
DNAH2								ACOX3									GRINA			DNAJB1
DNAH3								TAX1BP3									PSMC3			PDIA3
DNAH5								PCBP1									SYNGR2			ANXA2
DNAH8								DPYS									BRCA2			PTGES3
DNAH9								TEDC1									HACD1			ZKSCAN1
DNAJC12								HSPB11									XRCC6			DSN1
DNAJC22								MFAP2									LSP1			ERMP1
DNAJC5B								CDC42EP4									FLT3			RPA1
DNALI1								PNKP									PSMB3			B4GALT5
DNM1								ARPC5L									SELENOW			SLC44A1
DNMT3L								EMC7									EBF1			ZDHHC14
DOCK1								NQO1									HNRNPM			CDCA8
DOK5								NDUFS4									TMBIM6			HNRNPLL
DPCR1								RPL22									DPPA4			USF2
DPEP1								MAZ									ASCL2			KNL1
DPF1								FAAP100									AHI1			TC2N
DPP10								DAG1									NDUFA6			PKP4
DPP3P1								POLR2H									VCP			POLE3
DPP6								LENG1									DDX6			RBPMS
DPYS								HEPACAM2									DENND2D			RAB3D
DPYSL3								EFCAB1									NHP2			UBA5
DPYSL5								TRMT1									PRMT2			GNA12
DQX1								MACROH2A2									CCL3L1			LARP1B
DRC7								C14orf39									ITPRIP			XBP1
DRICH1								CRB3									WAS			PADI4
DSC3								AP1S1									USP32			OAS3
DSCAM								XAB2									CENPH			CD300LF
DSCC1								TNFRSF19									PHACTR4			STT3B
DSG2								CENPT									MIB2			PARP10
DSG3								C11orf16									DCPS			SYK
DTL								DDAH2									PRKACA			IFI35
DUOX2								NDUFA3									EVA1B			NSUN5
DUSP26								LRATD2									TLR10			TAGLN2
DUSP27								PACRG									FANCI			BUB1
DUX4L16								ABCB6									BPTF			UBE2L6
DUX4L17								PRPH									PLCB2			ZNF593
DUX4L18								MT1X									THRAP3			N4BP2
DUX4L19								RHOC									ZSWIM6			CENPN
DUX4L26								COQ8A									FAM45A			GPCPD1
DUX4L34								CCDC157									AC108863.1			MRPL37
DYDC2								FAM81B									NRP1			SYTL3
DYNC1I1								VPS26B									ATP5G3			NAGK
DYSF								CCDC40									MESD			VMP1
DYTN								CMBL									ATF4			LSM4
DZIP1								MARVELD1									SATB1			FXR1
E2F1								PPP2R1A									ODF3B			SLA
E2F2								ADAM15									LRPAP1			SERP1
E2F7								GMPPB									EIF3A			LILRB3
E2F8								DHCR7									OPTN			HMGA1
EBF2								PCIF1									STK17A			ITPKB
EBI3								P4HTM									PARP10			ATP2A3
ECM1								SLC25A4									PSMB1			SNHG5
EDNRB								CCDC114									LSM2			IGFLR1
EFCC1								DOK4									ATP6V0A1			RGS10
EFS								PPP1R36									JUP			HLA-DQA1
EGF								SERF2									DSTN			NDUFS6
EGFEM1P								DNAAF5									OAZ1			FCGR1A
EGFL7								RAB11B									BCL11B			FPR2
EGFLAM								ALG5									ASF1B			SPECC1
EGFR								NYNRIN									SLC12A6			SUSD3
EHD2								BTBD2									RNF125			PRDX3
EHD3								THYN1									SBF2			RFX2
EHD4AS1								RPS4X									CDK13			ATP5J
EIF3FP1								GEMIN7									ORC6			DUSP2
EIF4BP2								ITPKB									TRPS1			ACPP
EIF4BP9								IMPDH2									VAPA			FFAR2
ELAVL4								BRK1									FAM198B			NANS
ELF2P3								THAP4									ARGLU1			TATDN3
ELMOD1								VPS25									MGAT4A			LAPTM4A
ELN								ARVCF									TMEM243			GCA
ELOVL7								RPS23									BRCA1			SLFN12L
EMCN								MYL6									SUN2			TTC39C
EME1								CRACR2B									SSFA2			GPATCH11
EMID1								MRPL11									SIRPA			FADS1
EMILIN1								DNAAF2									CCT3			TLR8
EMP2								VAT1									FCGR2B			CAT
EMX1								ASB13									LEPROTL1			TLR4
EMX2OS								PLEKHJ1									SIL1			ARRB2
EN2								QARS1									PNISR			ERGIC2
ENKUR								CAMLG									TSPAN3			S100A4
ENO1P3								OVOL1									FHIT			VCP
ENO4								PYM1									NSA2			SHISA5
ENOX1AS1								TEKT3									TOPBP1			QARS
ENPP6								IL20RA									N4BP1			MAD2L1
EPAS1								GINM1									E2F1			CHD1L
EPB41L4B								KLHDC7A									TRAF5			SCAMP4
EPDR1								SRCIN1									ANKRD13D			PATL1
EPHA5								KLC4									CCT7			DUSP5
EPHA6								MCRS1									TTC39C			DOPEY2
EPHA8								HADH									LINC01871			CAPG
EPHB2								EBP									RHOU			S100A9
EPPIN								RAB25									HSPA8			ETF1
EPSTI1								UQCC3									NAPA			PAXX
ERBB4								ABHD17A									CD52			UROD
ERCC6L								EID1									DCTPP1			ATF3
ERG								BRD1									LUC7L3			HACD3
ERICH3								KDM4B									IER5			PRKACB
ERN2								SMOX									CYTIP			NXPE3
ESAM								THOP1									ADAM17			ACTR3
ESCO2								HIBADH									ATRX			SAR1B
ESPL1								KLRB1									PPP1R18			PIWIL4
ESRRG								TTC12									FNIP1			AURKB
ESYT3								CERK									NADK			SAMHD1
ETNPPL								MRM3									CISD3			NDUFAB1
ETV7								PIR									PSMA3			TIMELESS
EXO1								MRPL57									TTYH3			BTN3A1
EXOC3L2								TRAF7									ICAM4			TIA1
EXOC3L4								MTCO1P2									HDDC2			SELENOF
EYA1								PFDN2									C19orf66			KIF1B
EYA2								NINL									SLC16A3			GCNT1
EYA4								ITGB1BP1									DSE			S100A11
F13A1								PTPMT1									MAP3K3			FBXO18
F2								UQCRB									JMJD6			RHOQ
F2RL3								UTP14C									EMID1			VPS54
FA2H								CSNK1G2									NDUFB2			CHAF1A
FABP1								MRAP2									SLC38A1			TMTC1
FABP4								FBXL14									NREP			PSMA7
FABP5								MRPL16									CHCHD10			TCF19
FADS6								IDH3G									UROD			TAL1
FAH								GRAMD4									TMEM19			MAZ
FAHD2P1								CFAP45									CACNA2D3			SLC3A2
FAIM2								CDCA7L									CDH23			OPTN
FAM103A2P								EFEMP1									CD1D			ITGB2
FAM110D								ADCK2									HELB			RAB44
FAM111B								GIPC2									SUMO2			SPATS2L
FAM124A								SDSL									NDUFS6			ZNF711
FAM135B								PASK									REPIN1			VDAC3
FAM149A								AMFR									IGF2BP2			SPTAN1
FAM151B								FCGBP									RPL36A			SOS2
FAM155B								TAF6									ITGA6			IGF2BP2
FAM163B								DZIP1									PRKCD			SEC24A
FAM169B								OBSL1									ERG			ABI2
FAM170B								GPS1									CHAF1A			DOCK8
FAM181AAS1								ELL3									TLE1			TBC1D2
FAM186A								SUCLA2									USP6NL			TOR1AIP1
FAM189A1								AC004076.1									EIF2AK4			ABCC3
FAM189A2								ATP5PF									TNFRSF4			ATM
FAM19A5								CSRP1									DOCK2			RPS9
FAM204BP								CNPPD1									FGD4			PROM1
FAM205A								BSCL2									ITSN2			PRRT4
FAM205BP								PPIA									HIGD2A			SPIN1
FAM20A								GAA									MCTP1			MAP7D3
FAM20C								CCT6P1									BTLA			KIAA0930
FAM212A								ENOX1									FYN			DGKG
FAM212BAS1								RILP									FAM49A			ATP5G2
FAM230C								C19orf25									AFF4			SIRPB2
FAM47B								NUBP2									TPP1			CYCS
FAM47C								SUGP1									ETF1			WARS
FAM57B								GMPPA									ATF7IP2			CYFIP2
FAM69B								PGP									PDCD5			MGST1
FAM71D								UPF3A									NOTCH2			CCDC88A
FAM71F1								FSTL1									GABARAPL1			F13A1
FAM71F2								TTC27									RAMP1			NFATC2
FAM72A								GALNT2									BOD1L1			SEC11A
FAM72B								CLTB									ACP1			COMT
FAM72C								CYBA									STAT6			PLEKHO1
FAM72D								EMD									FNBP4			STAT1
FAM81B								TOMM20									DYNC1H1			ALDH3B1
FAM83A								MICOS13									CCSER2			SRPRA
FAM84A								CRYM									NAP1L4			ATG7
FAM85B								NOL12									LINC01781			RTCB
FAM92A1P2								UBBP4									GGCT			PGD
FAM92B								AMIGO2									CNN2			SPG21
FANCD2P2								TSPAN1									MSR1			CAST
FANCI								AADAT									DAZAP1			RSL24D1
FAP								NDUFS8									OLA1			CUTA
FAR1IT1								LRRC8E									BAZ1B			ASGR2
FAT1								AC026464.4									ITGAL			PLD1
FAT3								PYGB									PHF3			PRC1
FAXC								RND2									ZNRF2			GMPPB
FAXDC2								C20orf27									CHI3L2			RTN4
FBLIM1								CCDC146									FLNB			SOX12
FBN1								ARFGAP1									SAE1			PLAGL1
FBN3								ILF3									TSEN54			IL18R1
FBXL7								DYDC1									PRCP			AGTPBP1
FBXO16								PTMA									GIMAP7			GCH1
FBXO39								EPN3									SIT1			COX6A1
FBXO43								CCDC28A									GMPS			LMNB1
FBXO5								EIF1B									MSN			PRELID1
FBXW10								RPN1									CITED2			KDM2A
FCGR1A								CDNF									LUCAT1			RBP7
FCGR1B								CBX3									EID1			SCIMP
FCGR1CP								XYLT2									HEXB			ACAP1
FCGR3B								CFAP77									HIRIP3			B4GALT3
FCN3								H2AX									GTSE1			SP110
FCRL4								SYF2									IRF9			2006-09-01
FCRL5								TRMT61B									EIF3G			ADAP2
FECH								SLC3A2									TCIRG1			HSPA13
FEN1								CERS2									BNIP3L			LDLRAD4
FENDRR								SREBF1									ADAM8			MARCKS
FER1L4								COPE									MT1E			ANXA6
FER1L5								EFHD2									RCC2			SCCPDH
FER1L6								SLC25A1									FAM111B			PROK2
FFAR1								TBC1D8									OSBPL11			RBBP8
FGA								GPRC5C									ZNF318			2011-09-01
FGD5								ANAPC16									ACSL4			SRSF6
FGF12								PEBP1									PPP1R9B			SLC39A3
FGF13								GPANK1									CYP46A1			EIF2S3
FGF18								ATP5MC3									TBC1D10C			MRPL16
FGFR3								ELP5									APPL1			CD1D
FHL2								GID8									PTGES3			C3AR1
FHOD3								HNRNPA1P48									COMT			ATP5A1
FIGN								MPC2									TRA2B			CHMP5
FKBP6								STAP2									PLD3			NCAPG2
FKBP9P1								ZFYVE27									HOTAIRM1			BMP8B
FLG								TPRG1L									C1orf54			PKIG
FLGAS1								EIF3L									PSMC5			PSMC3
FLNC								CCDC170									CCT6A			CHD4
FLRT2								ARHGAP39									ZNF90			EBP
FLT3								DDA1									GRAMD1B			CMKLR1
FMN1								HDHD5									PTPRC			ZBTB7B
FMN2								CHMP1A									RFC1			SKA3
FN1								RHOT2									SOD1			REC8
FNDC1								FAIM									LPCAT1			RFLNB
FNTAP2								MRPS18B									RBM38			GPBAR1
FOLR3								CCL15									MAPK6			CENPW
FOXB1								PARK7									2015-09-01			YBX3
FOXC1								PXDC1									CD320			STAC3
FOXF1								COX7A2									PLEKHG2			PDK4
FOXI2								CACFD1									FBP1			HMGB2
FOXM1								WDR45B									KLF7			NADK
FOXN4								NCAM1									HHEX			RASGRP4
FOXP2								CCDC24									RPL23			LBH
FP325330.2								BAP1									NDUFB11			HACD1
FP325330.3								TMEM59									TMEM14C			RAB37
FRAS1								RETREG1									BCAS4			EMILIN2
FREM1								CFAP100									PTK2B			TROAP
FREM2								SPAG16									TET3			RASSF4
FRK								PRPF40B									PAWR			SHANK3
FRMD1								EIF3C									KCTD5			FPR1
FRMD3								FAM92A									MYC			MILR1
FRMD6AS2								CFAP65									NBPF19			UBE2R2
FRMPD2								NRARP									ZNF385D			DOCK5
FRMPD4								CTIF									ELMO1			DAAM1
FST								HDDC2									CNIH4			LIG1
FSTL1								PPP1R14C									TOM1			NCOR2
FUT6								ANOS1									CTBP2			UNG
FUT9								TMEM147									KCNE3			CHD7
FZD10AS1								EPS8L2									PABPC1			OSCAR
FZD5								BABAM1									CREBRF			IFI44L
G6PC2								BCR									SRP9			ATP6V0B
GABBR2								TMCO4									PPP1R15B			CHCHD10
GABRA2								PTCD1									MT-ND1			SLBP
GABRA6								HPF1									SEC11A			SMIM3
GABRD								TCTN3									NQO2			RAP1GDS1
GABRE								THOC6									RPS4Y1			SLC31A2
GABRG2								SLC16A5									RAD51AP1			NCOA7
GABRG3								MED22									SNX18			EIF4G2
GABRP								NDFIP2									BDP1			SLC17A9
GABRQ								PROM1									DNAJC4			HSPA1A
GABRR1								KCNQ1									UAP1			TMEM170B
GACAT3								PRPF6									CENPN			ANP32E
GAD1								RAB11FIP3									SRP72			QDPR
GAL3ST2								TMEM51									RNF5			BCL2L15
GALNT14								MDH2									SVIL			CYP1B1
GALNT15								EED									RHOA			ZBTB33
GALNT16								MNS1									TC2N			TMEM173
GALNT18								RND1									GNS			RTFDC1
GALNT5								PSMC5									HPRT1			RGS18
GALR1								RNF7									ASIP			TAGLN
GALR3								CDS1									SLC20A1			RASGRP2
GAPDHP38								SF3A2									HSPA1A			CCDC171
GAPDHP68								C11orf1									PSME1			PTBP3
GAPDHP70								PIGK									BTK			ATP6V1A
GAPDHP71								ZFYVE21									NLRP1			SECTM1
GAPDHP72								CDCA4									CCDC69			TPP1
GAS2L1								KRT18									SCCPDH			FAM129B
GAS6								ITPKC									TMED5			WDR11
GAS6AS2								VPS37C									HELZ2			SAMSN1
GATA1								CAPN1									ATP1B1			PDIA5
GATA2								ABHD16A									TXNDC17			HOPX
GATA2AS1								ECI2									CDK1			SLC39A6
GCKR								NUCB2									ARID4B			NLRC4
GCNT3								SMN2									SFXN1			KLF11
GCOM1								ZNF706									ZDHHC21			SPC24
GCSAML								ECT2L									UBE2G1			ITGA4
GDF2								ANAPC2									POLB			OASL
GDNF								SDC4									CEBPA			OBSL1
GDNFAS1								NAP1L4									ZNF331			FAM98A
GFAP								SF3B6									ACTN4			FTLP3
GFI1B								CCDC126									XRN1			CCDC32
GFRA1								NDUFB1									COX7B			EDEM3
GFRA3								SDHA									CDC25B			RASA3
GGH								THRA									RFC4			MAP2K6
GGT4P								FSIP1									RIPK2			BCL11A
GHR								AP4M1									PLEKHF2			PAXBP1
GHRHR								MCRIP2									WDR26			AK3
GIF								CDK4									ARHGAP45			SLCO4C1
GINS1								KLHL22									BEST1			LAT2
GINS2								ADCY9									MICU1			FKBP5
GIPC3								DMPK									SOCS1			OAZ2
GJA4								CUL7									GLRX5			SRSF8
GJB5								LBH									SRSF7			MED12L
GJC1								ANXA8									IGFLR1			PLK4
GLDC								TMEM37									PFKFB2			PKHD1L1
GLDCP1								COA8									FKBP15			ZDHHC3
GLDN								TSPAN6									CD47			SERTAD2
GLI2								AK8									COX7A2			ATG3
GLIS1								MON1A									IGLL1			FAM26F
GLP1R								GEMIN4									BBX			PSMD4
GLRA4								ST6GALNAC1									ELK4			CDC25B
GLYATL1								FLRT3									CCT8			GNB4
GMNN								BPIFA1									YWHAB			HEXB
GMPR								GFER									SETX			FAM46C
GNAQP1								NDUFA7									TSEN34			SIDT1
GNAZ								STK16									HERC6			ZWILCH
GNG11								PDCL3									ST8SIA4			MXD1
GNG4								AUH									FBXO32			MT-RNR1
GOLGA8UP								DNER									FAM133B			ZYX
GP1BA								PLAAT3									LBH			NCSTN
GP2								SMARCD2									NDUFC2			CENPM
GP6								PPP2CB									ZFHX3			HLX
GP9								TNFSF12									TNRC6B			CENPH
GPC1								IRX5									NDUFB7			TFRC
GPC5								ELAC1									SNX9			ZDHHC4
GPC6								MRPS28									ATP6V0A2			ZNF267
GPIHBP1								ALS2CL									UBE2E2			AGTRAP
GPR1								MRPS7									RPL5			PKD2
GPR137C								CNPY2									MARCO			MRPL52
GPR139								DIABLO									SAR1B			UBC
GPR173								WDR86									AC015912.3			TAX1BP3
GPR179								COX8A									CHD7			GAPDH
GPR26								DBNDD2									RFX2			CCDC167
GPR27								ZBTB48									KIF20B			AC007342.3
GPR3								TEX26									IFI27L1			2001-03-01
GPR78								SLC9A3R1									AMPD2			TPGS2
GPRC5D								ARL16									SETD2			PLA2G16
GPT2								ALKBH5									TTN			TP53I11
GRB14								ACP1									CNRIP1			PYCARD
GRB7								UNC45A									STK4			ALDOA
GREB1								TM4SF1									MYOF			KLF10
GREM1								COX7C									RASGRP3			CTBP2
GRIA1								ERRFI1									PATL2			AC133065.6
GRIA2								AP002008.2									DNAJC10			FOXO3
GRIA4								MTX1									SCP2			MGST3
GRID2								PSMC3									UBE2L3			SERPINB6
GRIK2								MSRB1									KIF11			WDFY2
GRIK5								TRMT61A									UBXN11			TRIQK
GRIN2A								FZD6									KMO			CYP2S1
GRIN2B								KLHDC2									NUP88			BSPRY
GRIN3B								TMC4									OSBPL10			EMID1
GRM1								SVOPL									TRIM44			SIVA1
GRM4								MRPL13									SNRPC			LASP1
GRM6								NEURL4									DECR1			C9orf72
GRM7								CFAP20									ZNF467			GABARAPL1
GRM8								KIF22									APOBEC3C			SELENOK
GRTP1								FOXJ1									SCAMP4			E2F2
GSDMC								MAP1B									ADD3			USO1
GSG1L								CDHR4									MGST3			AL691403.1
GSTM5								PIGQ									SLC27A3			BAZ1B
GSTT4								KIAA0556									TAF15			BLMH
GTSE1								STARD10									CSK			RARA
GUCY1A2								OVOL2									SYNCRIP			NCBP3
GUCY1B1								UPF1									PSMD7			GSE1
GUCY2EP								DNAJB12									RRP12			MYADM
GULP1								BLVRA									NME4			SYNE1
GXYLT2								HMGN5									AL096865.1			CNOT9
GYG2								TNIP2									FUT7			LSM2
H2AFJ								MAPK15									MAP7			RRAS
H2AFZP1								ELMOD2									DNAJC8			CD163
HABP2								TNK1									PHACTR2			PKM
HAGLR								GGT6									FAM107B			RAB8A
HAMP								SMYD2									ESD			LEPROT
HAND2								TMPRSS2									MNT			CMTM6
HAND2AS1								PGAP6									COL19A1			SRSF1
HAPLN1								PITPNM1									OCIAD2			TMED5
HAS2AS1								HDGFL2									NUDC			TMED3
HASPIN								HMGB1P5									PDXK			SNHG7
HBA1								CADM1									SLC38A5			ACOXL
HBA2								LSM10									PCBD1			IVD
HBB								FTSJ1									HINT2			TPM3
HBG2								KLHDC8B									HIPK1			RAB18
HCN1								FAM32A									CCNB2			PTPN7
HCN4								FLII									RASSF1			CHAMP1
HDAC1P2								CAT									ELMSAN1			TIMM17A
HECW1								ARRDC2									ANKRD11			MGLL
HELLPAR								ULK3									MPC2			DDX39A
HEMGN								LYRM9									PTCH2			PKN1
HEPACAM2								PLXNA1									FAM96A			NONO
HES2								C21orf58									RAB34			SNRNP25
HESX1								LRPAP1									FLT3LG			HSD17B12
HGD								BCAR1									CD180			METTL7A
HGFAC								GPSM2									UQCRQ			POU2F2
HHATL								BANP									SSBP3			ZFAND5
HHIP								PRMT6									MCM2			SRGN
HHLA1								INPP5E									UBE2F			TFEC
HIF3A								ZNF771									HIST1H2AH			CKAP5
HIST1H1B								EIF5A									RTN4			EIF3D
HIST1H1C								CFAP300									ISOC2			CADM1
HIST1H1D								DBI									EIF1B			RAE1
HIST1H1E								FIZ1									CLNS1A			SLC38A1
HIST1H1T								EBNA1BP2									PMEPA1			MPC2
HIST1H2AB								HTATIP2									RHOQ			XRCC6
HIST1H2AC								NELFB									TSPYL2			MANF
HIST1H2AE								C11orf71									GAA			IP6K2
HIST1H2AG								GNAS									HMGN3			HDGFL3
HIST1H2AH								C16orf58									AC027097.1			COL9A2
HIST1H2AI								OXTR									OSCAR			PML
HIST1H2AJ								TMEM237									SF3B2			PABPC4
HIST1H2AL								DNAJB13									ADPGK			MELK
HIST1H2AM								KIF9									NDUFB6			SAMD1
HIST1H2APS4								IMP3									PHEX			LILRA5
HIST1H2BC								DECR2									PNPT1			ITGA9
HIST1H2BD								LMCD1									EIF3I			BRCA2
HIST1H2BF								FAM234A									TSTD1			PRKDC
HIST1H2BG								EVPL									N4BP2			MLLT6
HIST1H2BH								UROD									SELENOK			PCBP2
HIST1H2BJ								MRPL15									HDAC9			C3orf58
HIST1H2BK								RPS11									MEFV			MYOF
HIST1H2BL								FH									ARHGAP15			PCMT1
HIST1H2BM								SLC39A13									ATP5B			NUCB1
HIST1H2BO								SPON2									RHEX			MZT2B
HIST1H3F								ZNF786									OTOF			DDX21
HIST1H3G								YAE1									DST			DPY19L3
HIST1H3H								TECPR1									RARA			LCP2
HIST1H3I								C1orf35									GNL3			LILRA1
HIST1H3J								HMOX2									SLC1A5			ACER3
HIST1H4B								CCDC57									RP5-1171I10.5			HMGB3
HIST1H4D								CCNL2									STAC3			KTN1
HIST1H4F								ADGRL1									TNFRSF1A			ARHGEF40
HIST1H4H								CDKN1A									AP3M2			H6PD
HIST1H4I								WDR46									PSMD14			C1RL
HIST1H4J								POLR2E									AC002454.1			SIGLEC9
HIST1H4K								DSTN									KLF2			EIF2A
HIST1H4PS1								CTBP1									NOP56			HDAC1
HIST2H2BE								ZNF446									SEC13			C10orf128
HIST2H4A								PDE7B									C1GALT1			SLC25A5
HJURP								POLR3H									MRPL16			CAMKK2
HLADPA2								PIN1									PAPOLA			LGALS3BP
HLAT								WDR18									RBM26			CD300C
HLX								CLPP									ACAT2			RPL36AL
HMCN1								ERN2									FBXW7			PLEKHO2
HMCN2								HOPX									PARP12			IRAK3
HMGA2								DAGLA									CEP55			TCEAL9
HMGB1P5								TPGS1									ANAPC11			PRDX2
HMGB1P6								ZBTB7A									GTF2I			CCNC
HMGB3								TXN									KIAA0930			IFNGR2
HMMR								SEMA3F									RASGRP1			TMEM154
HMX2								POFUT2									NDUFA2			GABARAPL2
HNF1AAS1								LRIG1									CNTRL			FLVCR2
HNF1B								SLC22A4									MLF2			TBC1D4
HNF4A								TPRN									SULT1A1			NIN
HNRNPA1P54								GLDN									RBPMS			PCBP1
HNRNPCP4								KLF9									HLA-DOA			FGD2
HOGA1								MSANTD3									CISD2			VAMP2
HORMAD1								ZFYVE19									PIM1			HEG1
HOXB7								TYW1									MOB3A			TMEM208
HPDL								AMIGO1									SH2B3			CEP70
HPNAS1								MAPRE3									TTC7A			BIN1
HR								SLC25A39									TCP1			RAB27A
HRASLS								PCYOX1L									SLC38A2			PHACTR4
HRASLS2								MKS1									TRIM56			MCTP1
HSD3B1								LSM1									ACTR3			HACD4
HSD3B7								PET100									HIST1H3B			TOLLIP
HSP90AA5P								ZBED8									CD300LF			SMCO4
HSP90B1								ATP6V1C2									ODF2L			PPM1G
HSPA4L								GNAL									SIDT1			CCDC34
HSPA8P16								COLCA2									YPEL1			WDR34
HSPA8P4								KLC2									VPS29			SMAP2
HSPB6								COA4									STT3A			MTCO1P12
HSPD1P4								C5orf15									TTC3			STAT5A
HTR1D								B3GNT7									POLR3GL			VASP
HTR1F								SSBP3									IFNAR2			EIF5B
HTR2A								LDLRAD1									SEMA4A			PTPN22
HTR3E								LLGL1									PAIP1			FADS2
HTR4								TBCC									EPHB1			UBE2N
HTRA1								COX6C									PSEN1			HIST1H1D
HUNK								GPC4									HPGD			EIF3M
HYDIN								COA5									CCDC28B			ATF4
ICE2P2								CNIH1									AP3S1			SERPINB9
ID1								RAD23A									ZFYVE16			HNMT
IDH1AS1								PEX16									SESN3			LTB4R
IFI27L1								RAB5IF									CNOT6L			ZSCAN18
IFI44								PES1									MBNL1			MTDH
IFI44L								MIF4GD									SIPA1L1			CD44
IFI6								CROCC									ZNF644			PDCD4
IFIT1B								RIC8A									NDUFB3			PLIN3
IFITM10								DALRD3									SPECC1			RPL7P9
IFITM3								IQCE									ITGB1BP1			PDK1
IGF1								SPACA9									WASF2			PSMD8
IGF2BP1								PTS									SNRPA1			COPA
IGF2BP3								NDUFB4									HOOK3			LRRCC1
IGFALS								TXN2									ADTRP			NDUFA2
IGFBP2								DTX2P1									MICAL3			IFI16
IGFBP7AS1								NAPRT									BOLA3			SNRPB2
IGFL2								RRAGA									KDM2A			YIF1A
IGFL2AS1								C11orf24									SPEN			SLC35C2
IGFL4								RXRB									SSR2			EIF2S2
IGFN1								MS4A8									LRRFIP2			TRIM28
IGHA1								MEGF8									UHRF1			KHDRBS1
IGHA2								ARFIP2									CHPF			TMEM258
IGHD221								TOB2									MRPL36			ZFP36
IGHD316								SPTBN1									TCEA1			MIR181A1HG
IGHD33								VPS16									USF3			PIK3R1
IGHD613								CBX4									MID1IP1			LZTFL1
IGHD625								FAHD1									PTPRA			SLC39A11
IGHG1								HDAC5									EHD4			LSP1
IGHG2								GAS8									CD48			ATAD2
IGHG3								ORAI3									UBR4			REEP4
IGHG4								TASP1									LPAR6			VPS36
IGHGP								CFAP52									GATA3			ZNF618
IGHJ3P								CES1P1									PTTG1IP			MLF2
IGHJ4								RAD9A									HTR1F			CLIC1
IGHJ5								ETHE1									LLGL2			METAP2
IGHJ6								RABL2A									MYCL			LILRA2
IGHM								C2orf74									BRD7			ST3GAL5
IGHV112								PINK1									GCH1			SHMT2
IGHV114								PARP1									NCR1			NLK
IGHV117								PNPLA6									SRRM2			ZNF367
IGHV118								LHPP									DYNLT1			NUP210
IGHV12								RORC									POLR2J3			RNF11
IGHV124								MAOB									SEL1L			PRDX1
IGHV13								PITHD1									RBM8A			SRF
IGHV145								P3H4									MPHOSPH8			RFC3
IGHV146								MANF									FCGR1B			TRAPPC1
IGHV158								WDR61									RB1			LY6E
IGHV167								DAPL1									HNRNPC			DNAJC13
IGHV169								ARMH1									C3orf58			UQCR10
IGHV1692								RPP21									TRIM24			HLA-DQB2
IGHV169D								LRRC34									NUDT16			CDCA4
IGHV1OR152								APOD									ST3GAL2			PSMD14
IGHV1OR159								TUSC2									NDRG2			PITPNM1
IGHV1OR161								ESS2									C1QBP			MFSD14B
IGHV1OR163								SLC34A2									DNAJB6			CD7
IGHV1OR211								SULT1A1									LDLRAD4			AMPD2
IGHV226								PKP3									ZEB2-AS1			SLC40A1
IGHV25								DMRT2									RECQL			WIPI1
IGHV270								HMBS									ARHGAP9			GRINA
IGHV270D								SLC25A29									TRANK1			GPD2
IGHV311								CA8									PEA15			OST4
IGHV313								SEC11C									MED12L			XPNPEP1
IGHV315								CNKSR1									FAM69B			PABPC1
IGHV319								OGG1									WDR74			NOL7
IGHV320								SELENOW									CAPZA1			TTYH2
IGHV321								FAM104B									RNASEH2C			SERPINE2
IGHV322								AMT									RAP2B			LARP4B
IGHV323								NOTCH3									EIF4G1			PYGL
IGHV330								ZBTB18									TLR8			KLRF1
IGHV333								MRPL1									FCRL3			KCNN3
IGHV335								SLC35A2									MRPL11			PRDX6
IGHV338								MSLN									TNRC18			MAP1LC3B
IGHV341								DDO									TFRC			WDFY4
IGHV343								TJP3									UFM1			BLVRB
IGHV348								ALDH1L1									ZRANB2			IFNGR1
IGHV349								RUVBL1									FKBP3			SDF2L1
IGHV352								BCL2L1									CCNC			HPRT1
IGHV353								RAB34									SRSF4			RHOB
IGHV362								GRTP1									PHB2			FBXL5
IGHV364								SMARCA1									ERBIN			DHX15
IGHV365								IDH3B									NOC3L			SF3B3
IGHV366								PCBP4									CRYGD			GNG5
IGHV3691								RCC1									CEP170			CD109
IGHV37								CAND2									RUFY3			GRK3
IGHV371								SCPEP1									NPC1			TTC3
IGHV372								TRAK1									NDUFB4			NHP2
IGHV373								SSUH2									AGPAT5			LYN
IGHV374								LRTOMT									DLGAP5			NFE2
IGHV3OR157								LAMP1									IQSEC1			AKR1C3
IGHV3OR1611								MROH1									NSD2			CTNNBL1
IGHV3OR1613								ISG20L2									POLE3			MID1IP1
IGHV3OR168								ASIC1									MCOLN2			FRMD4B
IGHV3OR169								JPT1									NONO			MIR4435-2HG
IGHV428								ANKS1A									RPA2			CKS1B
IGHV431								STOX1									CAMLG			PARM1
IGHV434								MST1R									MAT2A			ORMDL2
IGHV439								CFAP46									SQSTM1			LINC00173
IGHV44								NAXE									MCUB			C1orf228
IGHV455								LRRC47									LNPEP			PSMB6
IGHV459								EFHC2									SERINC5			RBPJ
IGHV461								CDC37L1									SINHCAF			UTRN
IGHV480								REPIN1									CELF2			CBFA2T3
IGHV5101								GANAB									CASP8			ARPC5
IGHV551								C9orf16									IL2RA			FAM60A
IGHV61								CCM2									ITGA4			TLN1
IGHV741								NSUN7									BAG1			CRISPLD2
IGHV781								ATP5MF									ZNF101			ARPC1B
IGKC								DYNLL1									ZBTB16			GBP4
IGKJ3								TMEM45B									MSH6			BCL9L
IGKJ4								ERCC1									NFAM1			FOXN2
IGKJ5								MTND2P5									USP12			EDEM2
IGKV112								CHPF									DGKA			SAMD9
IGKV113								RAB26									RNMT			COMMD3
IGKV116								PLSCR3									MIF			TM9SF3
IGKV117								SNCA									HELZ			CASP3
IGKV127								ERICH2									TBC1D4			GBP1
IGKV139								ATP6V1F									COX5B			PLEC
IGKV15								OMG									MRPS18C			USP48
IGKV16								MRPS12									GLO1			PSMA5
IGKV18								CPSF6									PARP8			RFC5
IGKV19								CCHCR1									DCXR			C20orf96
IGKV1D12								PANX2									SMS			ADPRH
IGKV1D13								SLC38A10									NFKB2			PAG1
IGKV1D16								CAVIN2									UPF2			FAM126A
IGKV1D17								PAIP2									AP2A1			IL6R
IGKV1D27								RAB4A									ATXN7L3B			ITGB3BP
IGKV1D43								C4orf47									ZNF521			ITGB1BP1
IGKV1D8								LAMA3									TRIP12			TBC1D8
IGKV1OR2108								PSMB5									CHMP4B			HSBP1
IGKV218								ABCC3									PTRHD1			MTMR3
IGKV224								TMEM54									SCLT1			XPO1
IGKV226								MACIR									ST3GAL5			LIPA
IGKV229								MAF1									BTN3A2			MROH6
IGKV230								NEURL1B									CDC42SE2			ZNF22
IGKV24								HEATR3									CRIP1			KPNA2
IGKV2D24								SQLE									SF1			SUMO3
IGKV2D26								EBPL									RHOF			ZNF467
IGKV2D29								ERF									NCAPD3			SURF4
[truncated: 2,539 more rows]

## Sheet: S2 List of common DEGs
Joint List of common genes:				COVID19_PBL	COVID19_ScRNA Cohort2	COVID19_swab	COVID19_ScRNA Cohort1	COVID19_swab2_OIRD	COVID19_PBMCs	COVID19_swab2_NIRD
237 upregulated DEGs	2 downregulated DEGs		Number and list of upregulated DEGs in common between fHLH and according COVID19 study	47	57	63	72	78	86	148
ABCA1	GNLY			ABCA1	ABCA13	ABCA1	ABCA13	ACSL1	ABCA13	ABCA1
ABCA13	MYOM2			ABCA13	ADGRG3	ACOD1	ACSL1	ADGRG3	ACSL1	ACOD1
ACOD1				AZU1	ANXA3	ACSL1	ADM	ADM	ADGRG3	ACSL1
ACSL1				BPI	ARG1	ADAMDEC1	ALOX5AP	ALOX5AP	ADM	ADGRG3
ADAMDEC1				CA1	AZU1	ADGRG3	ANXA3	AQP9	AHSP	ADM
ADGRG3				CAMP	BEX1	ALOX5AP	AQP9	AREG	ALAS2	ALOX5AP
ADM				CCL20	BPI	ANKRD22	AREG	ARG1	ANKRD22	ANKRD22
AHSP				CD274	BRAF	AQP9	ARG1	BCL2A1	ANXA3	AQP9
ALAS2				CDCA5	CAMP	BEST1	ATP2B1-AS1	BEST1	AQP9	AREG
ALOX5AP				CDK1	CCL2	BTBD19	AZU1	BTBD19	ARG1	ARG1
ANKRD22				CEACAM6	CD177	C3AR1	B4GALT5	CCL20	BEX1	ARL5B
ANXA3				CEACAM8	CDKN1A	CCL2	BCL2A1	CCRL2	BPGM	BCL2A1
AQP9				CKAP2L	CEACAM1	CCL22	BPI	CD44	CA1	BEST1
AREG				CRISP3	CEACAM6	CCL4	CAMP	CD55	CAMP	BTBD19
ARG1				CTSG	CEACAM8	CCRL2	CCL2	CHI3L1	CCL7	C15orf48
ARL5B				DEFA4	CHI3L1	CD274	CCL4	CRISP3	CD109	C3AR1
ATP2B1-AS1				DNAAF1	CRISP3	CEACAM1	CD177	CSRNP1	CD177	CCL2
AZU1				ELANE	CTSG	CLEC5A	CD83	CXCL3	CD63	CCL20
B4GALT5				ELL2	CXCL16	DCUN1D3	CEACAM6	CXCL8	CDCA5	CCL4
BCL2A1				GYPA	CXCL8	DOCK4	CEACAM8	DAAM2	CDK1	CCRL2
BEST1				GYPB	CYP4F3	DUSP5	CHI3L1	DGAT2	CEACAM6	CD177
BEX1				IFI27	DEFA4	EGR2	CRISP3	EGR1	CEACAM8	CD274
BPGM				INAVA	ELANE	FCAR	CXCL1	EGR3	CKAP2L	CD44
BPI				INHBA	ELL2	FFAR2	CXCL2	EREG	CRISP3	CD55
BRAF				LCN2	EMP1	GAS2L3	CXCL8	FCAR	CTNNAL1	CD83
BTBD19				LIF	FOSB	GPR84	CYP4F3	FOSB	CTSG	CEACAM1
C15orf48				LONRF3	G0S2	HCAR3	CYSTM1	FOSL2	DAAM2	CHI3L1
C3AR1				LTF	HBEGF	IL10	DEFA4	G0S2	DCSTAMP	CREM
CA1				MMP8	IL1R2	IL1B	EGR1	GK	DEFA4	CRISP3
CAMP				MPO	INHBA	IL1RAP	EGR3	GK3P	EDN1	CSF3
CCL2				NCR3LG1	KCNJ15	IL1RN	ELANE	GPR84	ELANE	CSRNP1
CCL20				NEIL3	LCN2	INHBA	FFAR2	HBEGF	ELL2	CTSL
CCL22				OASL	LIMK2	IVNS1ABP	FOSB	HCAR3	EMP1	CXCL16
CCL4				OLFM4	LRG1	KCNJ15	G0S2	IER3	EPB42	CXCL2
CCL7				OLR1	LTF	MCEMP1	GLUL	IL1A	F3	CXCL3
CCRL2				PHACTR1	MGAM	MPP1	IFI27	IL1B	FFAR2	CXCL8
CD109				PRC1	MMP8	MXD1	IL1B	IL1R1	GRB10	DCUN1D3
CD177				PTX3	MMP9	NAMPT	IL1R2	IL1R2	GYPA	DGAT2
CD274				RGS16	MPO	NEIL3	LCN2	IL1RAP	GYPB	DOCK4
CD44				RNASE3	OLFM4	NLRP3	LGALS3	ITPRIP	HBD	DUSP5
CD55				SERPINB10	OLR1	NR4A3	LTF	IVNS1ABP	HBM	EDN1
CD63				SPTA1	OSM	OASL	MGAM	JOSD1	HBQ1	EGR1
CD83				SUCNR1	PGLYRP1	OLR1	MMP8	KCNJ15	IFI27	EGR2
CDCA5				TCN1	PHLDA1	PDE4B	MMP9	LRG1	IL10	EGR3
CDK1				TCTEX1D1	PLAUR	PLAUR	MPO	MCEMP1	IL1R2	EMP1
CDKN1A				TLCD4	PPIF	PTGS2	MPP1	METRNL	INAVA	EPOP
CEACAM1				TMEM52B	RASGEF1B	RGS1	MXD1	MGAM	KLF1	EREG
CEACAM6					RETN	SAMSN1	NAMPT	MMP9	KLF5	ETS2
CEACAM8					RGL4	SEMA6B	OLFM4	MPP1	LCN2	FCAR
CHI3L1					RNASE3	SLC25A37	PGLYRP1	NAMPT	LTF	FFAR2
CKAP2L					S100P	SLC2A3	PHACTR1	NFIL3	MCEMP1	FNDC3B
CLEC5A					SLC7A5	SLC43A3	PLAUR	NLRP3	MMP1	FOSL1
CREM					SLPI	SLC7A11	PPP1R15A	NR4A3	MMP8	FOSL2
CRISP3					SMIM24	SLC7A5	PROK2	OLR1	MPO	FURIN
CSF3					SNCA	SPP1	PTGS2	OSM	MPP1	G0S2
CSRNP1					TCN1	SUCNR1	RETN	PDE4B	MYL4	GADD45B
CTNNAL1					TNFRSF21	TMEM52B	RGL4	PGLYRP1	NEIL3	GK
CTSG					GNLY	TNFAIP6	S100P	PHACTR1	OASL	GK3P
CTSL						TNFSF15	SERPINB10	PLAU	OLFM4	GPR84
CXCL1						TNIP3	SLC25A37	PLAUR	PGLYRP1	HBEGF
CXCL16						TREM1	SLC2A3	PNPLA8	PI3	HCAR3
CXCL2						UPB1	SLPI	PPIF	PLEK2	ICAM1
CXCL3						ZNF267	SMIM24	PROK2	RAB13	IER3
CXCL8							SNCA	PTGS2	RETN	IFNG
CYP4F3							SOD2	PTX3	RHCE	IL10
CYSTM1							TCN1	SAMSN1	RHD	IL1A
DAAM2							THBS1	SEMA6B	RNASE3	IL1B
DCSTAMP							TIMP1	SLC25A37	SDC2	IL1R1
DCUN1D3							TMEM158	SLC2A3	SELENBP1	IL1R2
DEFA4							TREM1	SLC7A5	SLC25A37	IL1RN
DGAT2							TRIB1	SOD2	SLC4A1	IL6
DNAAF1							VIM	TIMP1	SLC6A8	INHBA
DOCK4								TMEM88	SLC7A11	IRAK3
DUSP5								TNFAIP6	SLPI	ITPRIP
EDN1								TREM1	SMIM24	IVNS1ABP
EGR1								TRIB1	SNCA	JOSD1
EGR2								UPB1	SPHK1	KCNJ15
EGR3								UPP1	SPP1	LAMB3
ELANE									SPRY2	LIF
ELL2									SPTA1	LIMK2
EMP1									SUCNR1	LRG1
EPB42									TCN1	MCEMP1
EPOP									TCTEX1D1	METRNL
EREG									TMEM158	MGAM
ETS2									TPST1	MMP9
F3									YOD1	MPO
FCAR										MPP1
FFAR2										MXD1
FNDC3B										NAMPT
FOSB										NBN
FOSL1										NEIL3
FOSL2										NFIL3
FURIN										NFKB1
G0S2										NFKBIA
GADD45B										NFKBID
GAS2L3										NINJ1
GK										NLRP3
GK3P										NR4A3
GLUL										OLR1
GPR84										OSM
GRB10										PDE4B
GYPA										PGLYRP1
GYPB										PHACTR1
HBD										PHLDA1
HBEGF										PI3
HBM										PIM3
HBQ1										PLAU
HCAR3										PLAUR
ICAM1										PNPLA8
IER3										PPIF
IFI27										PPP1R15A
IFNG										PROK2
IL10										PTGS2
IL1A										PTX3
IL1B										RGL4
IL1R1										RIPK2
IL1R2										RNF19B
IL1RAP										SAMSN1
IL1RN										SEMA6B
IL6										SLC25A37
INAVA										SLC2A3
INHBA										SLC39A8
IRAK3										SLC43A3
ITPRIP										SLC7A11
IVNS1ABP										SLC7A5
JOSD1										SOD2
KCNJ15										SPHK1
KLF1										SPINK1
KLF5										SPP1
LAMB3										SUCNR1
LCN2										THBS1
LGALS3										TIMP1
LIF										TMEM158
LIMK2										TMEM52B
LONRF3										TMEM88
LRG1										TNF
LTF										TNFAIP3
MCEMP1										TNFAIP6
METRNL										TNFSF15
MGAM										TNIP3
MMP1										TREM1
MMP8										TRIB1
MMP9										TUBB6
MPO										UPB1
MPP1										UPP1
MXD1										VIM
MYL4										ZC3H12A
NAMPT										ZNF267
NBN
NCR3LG1
NEIL3
NFIL3
NFKB1
NFKBIA
NFKBID
NINJ1
NLRP3
NR4A3
OASL
OLFM4
OLR1
OSM
PDE4B
PGLYRP1
PHACTR1
PHLDA1
PI3
PIM3
PLAU
PLAUR
PLEK2
PNPLA8
PPIF
PPP1R15A
PRC1
PROK2
PTGS2
PTX3
RAB13
RASGEF1B
RETN
RGL4
RGS1
RGS16
RHCE
RHD
RIPK2
RNASE3
RNF19B
S100P
SAMSN1
SDC2
SELENBP1
SEMA6B
SERPINB10
SLC25A37
SLC2A3
SLC39A8
SLC43A3
SLC4A1
SLC6A8
SLC7A11
SLC7A5
SLPI
SMIM24
SNCA
SOD2
SPHK1
SPINK1
SPP1
SPRY2
SPTA1
SUCNR1
TCN1
TCTEX1D1
THBS1
TIMP1
TLCD4
TMEM158
TMEM52B
TMEM88
TNF
TNFAIP3
TNFAIP6
TNFRSF21
TNFSF15
TNIP3
TPST1
TREM1
TRIB1
TUBB6
UPB1
UPP1
VIM
YOD1
ZC3H12A
ZNF267

## Sheet: S3 Genelist Overlaps
Overlap1 (fHLH with COVID19_PBL and PBMCs_Up)	Overlap2 (fHLH with COVID19_Swab and swab2 NIRD/OIRD_Up)	Overlap3 (fHLH with COVID19_scRNACohort1 and scRNA Cohort2_Up)
ACSL1	ACSL1	ACSL1
ADGRG3	ADGRG3	ADGRG3			Genes present in Overlap 1 and Overlap2
ADM	ADM	ADM			Genes present in Overlap 1 and Overlap3
AQP9	AQP9	AQP9			Genes present in Overlap 2 and Overlap3
ARG1	ARG1	ARG1			Genes present in Overlap 1, Overlap2 and Overlap3
CD177	CD177	CD177			Genes present only in Overlap 1
CRISP3	CRISP3	CRISP3			Genes present only in Overlap 2
EMP1	EMP1	EMP1			Genes present only in Overlap 3
FFAR2	FFAR2	FFAR2
IL1R2	IL1R2	IL1R2
INHBA	INHBA	INHBA
MMP1	MPO	MPO
MPO	MPP1	MPP1
OLR1	OLR1	OLR1
PGLYRP1	PGLYRP1	PGLYRP1
PHACTR1	PHACTR1	PHACTR1
SLC25A37	SLC25A37	SLC25A37
TMEM158	TMEM158	TMEM158
ABCA13	ALOX5AP	ALOX5AP
ANXA3	AREG	AREG
AZU1	BCL2A1	BCL2A1
BEX1	CCL2	CCL2
BPI	CCL4	CCL4
CAMP	CD83	CD83
CEACAM6	CEACAM1	CEACAM1
CEACAM8	CHI3L1	CHI3L1
CTSG	CXCL16	CXCL16
DEFA4	CXCL2	CXCL2
ELANE	CXCL8	CXCL8
ELL2	EGR1	EGR1
IFI27	EGR3	EGR3
LCN2	FOSB	FOSB
LTF	G0S2	G0S2
MMP8	HBEGF	HBEGF
OLFM4	IL1B	IL1B
RETN	KCNJ15	KCNJ15
RNASE3	LIMK2	LIMK2
SERPINB10	LRG1	LRG1
SLPI	MGAM	MGAM
SMIM24	MMP9	MMP9
SNCA	MXD1	MXD1
TCN1	NAMPT	NAMPT
ABCA1	OSM	OSM
ANKRD22	PHLDA1	PHLDA1
CCL20	PLAUR	PLAUR
CD274	PPIF	PPIF
DAAM2	PPP1R15A	PPP1R15A
EDN1	PROK2	PROK2
IL10	PTGS2	PTGS2
LIF	RGL4	RGL4
MCEMP1	SLC2A3	SLC2A3
MPP1	SLC7A5	SLC7A5
NEIL3	SOD2	SOD2
OASL	THBS1	THBS1
PI3	TIMP1	TIMP1
PTX3	TREM1	TREM1
SLC7A11	TRIB1	TRIB1
SPHK1	VIM	VIM
SPP1	ABCA1	ABCA13
SUCNR1	ANKRD22	ANXA3
TMEM52B	CCL20	AZU1
AHSP	CD274	BEX1
ALAS2	DAAM2	BPI
BPGM	EDN1	CAMP
CA1	IL10	CEACAM6
CCL7	LIF	CEACAM8
CD109	MCEMP1	CTSG
CD63	NEIL3	DEFA4
CDCA5	OASL	ELANE
CDK1	PI3	ELL2
CKAP2L	PTX3	IFI27
CTNNAL1	SLC7A11	LCN2
DCSTAMP	SPHK1	LTF
DNAAF1	SPP1	MMP8
EPB42	SUCNR1	OLFM4
F3	TMEM52B	RETN
GRB10	ACOD1	RNASE3
GYPA	ADAMDEC1	SERPINB10
GYPB	ARL5B	SLPI
HBD	BEST1	SMIM24
HBM	BTBD19	SNCA
HBQ1	C15orf48	TCN1
INAVA	C3AR1	ATP2B1AS1
KLF1	CCL22	B4GALT5
KLF5	CCRL2	BRAF
LONRF3	CD44	CDKN1A
MYL4	CD55	CXCL1
NCR3LG1	CLEC5A	CYP4F3
PLEK2	CREM	CYSTM1
PRC1	CSF3	GLUL
RAB13	CSRNP1	LGALS3
RGS16	CTSL	RASGEF1B
RHCE	CXCL3	S100P
RHD	DCUN1D3	TNFRSF21
SDC2	DGAT2
SELENBP1	DOCK4
SLC4A1	DUSP5
SLC6A8	EGR2
SPRY2	EPOP
SPTA1	EREG
TCTEX1D1	ETS2
TLCD4	FCAR
TPST1	FNDC3B
YOD1	FOSL1
	FOSL2
	FURIN
	GADD45B
	GAS2L3
	GK
	GK3P
	GPR84
	HCAR3
	ICAM1
	IER3
	IFNG
	IL1A
	IL1R1
	IL1RAP
	IL1RN
	IL6
	IRAK3
	ITPRIP
	IVNS1ABP
	JOSD1
	LAMB3
	METRNL
	NBN
	NFIL3
	NFKB1
	NFKBIA
	NFKBID
	NINJ1
	NLRP3
	NR4A3
	PDE4B
	PIM3
	PLAU
	PNPLA8
	RGS1
	RIPK2
	RNF19B
	SAMSN1
	SEMA6B
	SLC39A8
	SLC43A3
	SPINK1
	TMEM88
	TNF
	TNFAIP3
	TNFAIP6
	TNFSF15
	TNIP3
	TUBB6
	UPB1
	UPP1
	ZC3H12A
	ZNF267

## Sheet: S4 BP enriched terms
ID	Description	GeneRatio	BgRatio	pvalue	p.adjust	qvalue	geneID	Count
GO:0042119	neutrophil activation	50/228	498/18670	1.84106e-31	3.76924e-28	2.55762e-28	CD44/CD55/CHI3L1/CXCL1/CXCL8/CYSTM1/LGALS3/LRG1/MGAM/MMP9/NFKB1/PLAU/S100P/ABCA13/ADGRG3/ANXA3/ARG1/AZU1/BPI/C3AR1/CAMP/CD177/CD63/CEACAM1/CEACAM6/CEACAM8/CLEC5A/CRISP3/CTSG/DEFA4/ELANE/FCAR/GPR84/LCN2/LTF/MCEMP1/MMP8/MPO/OLFM4/OLR1/PGLYRP1/PLAUR/PTX3/RETN/RNASE3/SERPINB10/SLC2A3/SLPI/TCN1/TNFAIP6	50
GO:0002446	neutrophil mediated immunity	50/228	499/18670	2.02647e-31	3.76924e-28	2.55762e-28	CD44/CD55/CHI3L1/CXCL1/CYSTM1/IL6/LGALS3/LRG1/MGAM/MMP9/NFKB1/PLAU/S100P/ABCA13/ADGRG3/ANXA3/ARG1/AZU1/BPI/C3AR1/CAMP/CD177/CD63/CEACAM1/CEACAM6/CEACAM8/CLEC5A/CRISP3/CTSG/DEFA4/ELANE/FCAR/GPR84/LCN2/LTF/MCEMP1/MMP8/MPO/OLFM4/OLR1/PGLYRP1/PLAUR/PTX3/RETN/RNASE3/SERPINB10/SLC2A3/SLPI/TCN1/TNFAIP6	50
GO:0043312	neutrophil degranulation	49/228	485/18670	5.99097e-31	7.4288e-28	5.04082e-28	CD44/CD55/CHI3L1/CXCL1/CYSTM1/LGALS3/LRG1/MGAM/MMP9/NFKB1/PLAU/S100P/ABCA13/ADGRG3/ANXA3/ARG1/AZU1/BPI/C3AR1/CAMP/CD177/CD63/CEACAM1/CEACAM6/CEACAM8/CLEC5A/CRISP3/CTSG/DEFA4/ELANE/FCAR/GPR84/LCN2/LTF/MCEMP1/MMP8/MPO/OLFM4/OLR1/PGLYRP1/PLAUR/PTX3/RETN/RNASE3/SERPINB10/SLC2A3/SLPI/TCN1/TNFAIP6	49
GO:0002283	neutrophil activation involved in immune response	49/228	488/18670	7.99949e-31	7.43952e-28	5.0481e-28	CD44/CD55/CHI3L1/CXCL1/CYSTM1/LGALS3/LRG1/MGAM/MMP9/NFKB1/PLAU/S100P/ABCA13/ADGRG3/ANXA3/ARG1/AZU1/BPI/C3AR1/CAMP/CD177/CD63/CEACAM1/CEACAM6/CEACAM8/CLEC5A/CRISP3/CTSG/DEFA4/ELANE/FCAR/GPR84/LCN2/LTF/MCEMP1/MMP8/MPO/OLFM4/OLR1/PGLYRP1/PLAUR/PTX3/RETN/RNASE3/SERPINB10/SLC2A3/SLPI/TCN1/TNFAIP6	49
GO:0002237	response to molecule of bacterial origin	41/228	343/18670	8.99627e-29	6.69322e-26	4.54169e-26	CD55/CSF3/CXCL1/CXCL2/CXCL3/CXCL8/ICAM1/IL6/IRAK3/NFKB1/NFKBIA/RIPK2/TNF/TNFAIP3/TRIB1/VIM/ZC3H12A/ABCA1/ACOD1/ADM/ARG1/BPI/CCL2/CD274/CTSG/DEFA4/EDN1/ELANE/IL10/IL1B/IL1RN/INAVA/LCN2/LTF/MPO/NLRP3/PDE4B/PTGS2/SLPI/SNCA/TNIP3	41
GO:0032496	response to lipopolysaccharide	40/228	330/18670	2.59546e-28	1.60918e-25	1.09191e-25	CD55/CSF3/CXCL1/CXCL2/CXCL3/CXCL8/ICAM1/IL6/IRAK3/NFKB1/NFKBIA/RIPK2/TNF/TNFAIP3/TRIB1/VIM/ZC3H12A/ABCA1/ACOD1/ADM/ARG1/BPI/CCL2/CD274/CTSG/DEFA4/EDN1/ELANE/IL10/IL1B/IL1RN/LCN2/LTF/MPO/NLRP3/PDE4B/PTGS2/SLPI/SNCA/TNIP3	40
GO:0071222	cellular response to lipopolysaccharide	32/228	205/18670	2.95897e-26	1.57248e-23	1.06701e-23	CD55/CSF3/CXCL1/CXCL2/CXCL3/CXCL8/ICAM1/IL6/NFKB1/NFKBIA/RIPK2/TNF/TNFAIP3/TRIB1/VIM/ZC3H12A/ABCA1/ACOD1/ARG1/BPI/CCL2/CD274/CTSG/DEFA4/IL10/IL1B/IL1RN/LCN2/LTF/NLRP3/PDE4B/TNIP3	32
GO:0071219	cellular response to molecule of bacterial origin	32/228	212/18670	8.81074e-26	4.097e-23	2.78002e-23	CD55/CSF3/CXCL1/CXCL2/CXCL3/CXCL8/ICAM1/IL6/NFKB1/NFKBIA/RIPK2/TNF/TNFAIP3/TRIB1/VIM/ZC3H12A/ABCA1/ACOD1/ARG1/BPI/CCL2/CD274/CTSG/DEFA4/IL10/IL1B/IL1RN/LCN2/LTF/NLRP3/PDE4B/TNIP3	32
GO:0071216	cellular response to biotic stimulus	32/228	236/18670	2.76663e-24	1.14354e-21	7.75951e-22	CD55/CSF3/CXCL1/CXCL2/CXCL3/CXCL8/ICAM1/IL6/NFKB1/NFKBIA/RIPK2/TNF/TNFAIP3/TRIB1/VIM/ZC3H12A/ABCA1/ACOD1/ARG1/BPI/CCL2/CD274/CTSG/DEFA4/IL10/IL1B/IL1RN/LCN2/LTF/NLRP3/PDE4B/TNIP3	32
GO:0050900	leukocyte migration	39/228	499/18670	1.41568e-20	5.26631e-18	3.57346e-18	CD44/CXCL1/CXCL16/CXCL2/CXCL3/CXCL8/ICAM1/IL1R1/IL6/LGALS3/THBS1/TNF/AZU1/C3AR1/CCL2/CCL20/CCL22/CCL4/CCL7/CD177/CEACAM1/CEACAM6/CEACAM8/EDN1/ELANE/FFAR2/GYPA/GYPB/IL10/IL1B/IL1RN/MMP1/MPP1/OLR1/PDE4B/SDC2/SLC7A11/SLC7A5/TREM1	39
GO:0071347	cellular response to interleukin-1	24/228	179/18670	2.55112e-18	8.62741e-16	5.85414e-16	CHI3L1/CXCL8/EGR1/ICAM1/IL1A/IL1R1/IL6/IRAK3/NFKB1/NFKBIA/RIPK2/ZC3H12A/ACOD1/CCL2/CCL20/CCL22/CCL4/CCL7/EDN1/IL1B/IL1R2/IL1RAP/IL1RN/LCN2	24
GO:0070555	response to interleukin-1	25/228	207/18670	6.33782e-18	1.96473e-15	1.33317e-15	CHI3L1/CXCL8/EGR1/ICAM1/IL1A/IL1R1/IL6/IRAK3/NFKB1/NFKBIA/RIPK2/ZC3H12A/ACOD1/CCL2/CCL20/CCL22/CCL4/CCL7/EDN1/IL1B/IL1R2/IL1RAP/IL1RN/LCN2/SNCA	25
GO:0060326	cell chemotaxis	27/228	304/18670	7.50835e-16	2.14854e-13	1.4579e-13	CXCL1/CXCL16/CXCL2/CXCL3/CXCL8/EGR3/HBEGF/IL6/LGALS3/THBS1/AZU1/C3AR1/CCL2/CCL20/CCL22/CCL4/CCL7/CCRL2/DOCK4/EDN1/FFAR2/IL10/IL1B/IL1RN/MPP1/PDE4B/RAB13	27
GO:1990266	neutrophil migration	18/228	118/18670	4.95155e-15	1.3157e-12	8.92769e-13	CXCL1/CXCL2/CXCL3/CXCL8/IL1R1/LGALS3/C3AR1/CCL2/CCL20/CCL22/CCL4/CCL7/CD177/EDN1/IL1B/IL1RN/MPP1/PDE4B	18
GO:0097530	granulocyte migration	19/228	141/18670	8.89062e-15	2.20487e-12	1.49612e-12	CXCL1/CXCL2/CXCL3/CXCL8/IL1R1/LGALS3/THBS1/C3AR1/CCL2/CCL20/CCL22/CCL4/CCL7/CD177/EDN1/IL1B/IL1RN/MPP1/PDE4B	19
GO:0006959	humoral immune response	27/228	356/18670	3.68032e-14	8.55675e-12	5.80619e-12	CD55/CD83/CXCL1/CXCL2/CXCL3/CXCL8/IFNG/IL6/TNF/TNFRSF21/ACOD1/AZU1/BPI/C3AR1/CAMP/CCL2/CTSG/DEFA4/ELANE/IL1B/LCN2/LTF/PGLYRP1/PI3/RNASE3/SLPI/TREM1	27
GO:0030595	leukocyte chemotaxis	22/228	224/18670	5.21537e-14	1.14125e-11	7.74394e-12	CXCL1/CXCL16/CXCL2/CXCL3/CXCL8/IL6/LGALS3/THBS1/AZU1/C3AR1/CCL2/CCL20/CCL22/CCL4/CCL7/EDN1/FFAR2/IL10/IL1B/IL1RN/MPP1/PDE4B	22
GO:0001819	positive regulation of cytokine production	30/228	464/18670	8.6727e-14	1.79236e-11	1.21621e-11	CD83/EGR1/EREG/FURIN/IFNG/IL1A/IL1R1/IL6/NFKB1/OSM/RIPK2/THBS1/TNF/AZU1/C3AR1/CD274/CLEC5A/ELANE/FFAR2/IL10/IL1B/IL1RAP/IL1RN/INAVA/MMP8/NLRP3/NR4A3/PDE4B/PTGS2/SPHK1	30
GO:0019730	antimicrobial humoral response	17/228	122/18670	1.35628e-13	2.61174e-11	1.7722e-11	CXCL1/CXCL2/CXCL3/CXCL8/ACOD1/AZU1/BPI/CAMP/CTSG/DEFA4/ELANE/LCN2/LTF/PGLYRP1/PI3/RNASE3/SLPI	17
GO:0097529	myeloid leukocyte migration	21/228	210/18670	1.40416e-13	2.61174e-11	1.7722e-11	CXCL1/CXCL2/CXCL3/CXCL8/IL1R1/IL6/LGALS3/THBS1/AZU1/C3AR1/CCL2/CCL20/CCL22/CCL4/CCL7/CD177/EDN1/IL1B/IL1RN/MPP1/PDE4B	21
GO:0030593	neutrophil chemotaxis	16/228	104/18670	1.47969e-13	2.62116e-11	1.77859e-11	CXCL1/CXCL2/CXCL3/CXCL8/LGALS3/C3AR1/CCL2/CCL20/CCL22/CCL4/CCL7/EDN1/IL1B/IL1RN/MPP1/PDE4B	16
GO:0071621	granulocyte chemotaxis	17/228	123/18670	1.55695e-13	2.63266e-11	1.7864e-11	CXCL1/CXCL2/CXCL3/CXCL8/LGALS3/THBS1/C3AR1/CCL2/CCL20/CCL22/CCL4/CCL7/EDN1/IL1B/IL1RN/MPP1/PDE4B	17
GO:0001818	negative regulation of cytokine production	24/228	296/18670	2.47673e-13	4.00584e-11	2.71817e-11	CD83/FURIN/IFNG/IL6/IRAK3/NFKB1/THBS1/TNF/TNFAIP3/TNFRSF21/ZC3H12A/ACOD1/ARG1/BPI/CD274/CEACAM1/ELANE/IL10/IL1R2/INHBA/LTF/MMP8/NLRP3/PGLYRP1	24
GO:0097237	cellular response to toxic substance	21/228	247/18670	3.3465e-12	5.02001e-10	3.40633e-10	EGR1/IL6/NFKB1/PPIF/SOD2/TNF/TNFAIP3/ZC3H12A/ALOX5AP/ARG1/CCL7/CDK1/HBD/HBM/HBQ1/IL10/LCN2/MPO/NR4A3/PTGS2/SPHK1	21
GO:1903037	regulation of leukocyte cell-cell adhesion	23/228	304/18670	3.37366e-12	5.02001e-10	3.40633e-10	CD44/CD55/CD83/EGR3/ICAM1/IFNG/IL6/LGALS3/NFKBID/RIPK2/TNF/TNFRSF21/ZC3H12A/ARG1/CCL2/CD274/CEACAM1/ELANE/IL10/IL1B/NLRP3/NR4A3/SPTA1	23
GO:0007159	leukocyte cell-cell adhesion	24/228	337/18670	4.05568e-12	5.80275e-10	3.93746e-10	CD44/CD55/CD83/EGR3/ICAM1/IFNG/IL6/LGALS3/NFKBID/RIPK2/TNF/TNFRSF21/ZC3H12A/ARG1/CCL2/CD177/CD274/CEACAM1/ELANE/IL10/IL1B/NLRP3/NR4A3/SPTA1	24
GO:0034612	response to tumor necrosis factor	23/228	312/18670	5.75692e-12	7.93176e-10	5.3821e-10	CHI3L1/CXCL16/CXCL8/ICAM1/NFKB1/NFKBIA/THBS1/TNF/TNFAIP3/TNFRSF21/ZC3H12A/ACOD1/CCL2/CCL20/CCL22/CCL4/CCL7/DCSTAMP/EDN1/LCN2/PTGS2/SPHK1/TNFSF15	23
GO:0032612	interleukin-1 production	15/228	115/18670	1.02808e-11	1.36588e-09	9.26817e-10	EGR1/IFNG/RIPK2/TNFAIP3/ZC3H12A/ABCA1/AZU1/CEACAM1/IL10/IL1B/IL1R2/INAVA/NLRP3/SPHK1/SUCNR1	15
GO:0032102	negative regulation of response to external stimulus	25/228	400/18670	2.43726e-11	3.12642e-09	2.12143e-09	CDKN1A/IRAK3/METRNL/NFKB1/PLAU/THBS1/TNFAIP3/TRIB1/ZC3H12A/ACOD1/ARG1/CCL2/CD109/CEACAM1/EDN1/ELANE/IL10/IL1R2/LTF/NLRP3/PGLYRP1/PLAUR/SEMA6B/SPP1/TNFAIP6	25
GO:2000379	positive regulation of reactive oxygen species metabolic process	14/228	102/18670	2.53026e-11	3.13752e-09	2.12897e-09	CDKN1A/ICAM1/IFNG/THBS1/TNF/ZC3H12A/ACOD1/CD177/EDN1/IL1B/MMP8/PTGS2/PTX3/SNCA	14
GO:0022407	regulation of cell-cell adhesion	25/228	402/18670	2.71323e-11	3.25588e-09	2.20928e-09	CD44/CD55/CD83/EGR3/ICAM1/IFNG/IL6/LGALS3/NFKBID/RIPK2/TNF/TNFRSF21/ZC3H12A/ARG1/CCL2/CD274/CEACAM1/CEACAM6/ELANE/IL10/IL1B/IL1RN/NLRP3/NR4A3/SPTA1	25
GO:0048660	regulation of smooth muscle cell proliferation	17/228	169/18670	2.9158e-11	3.38962e-09	2.30003e-09	CDKN1A/EREG/HBEGF/IFNG/IL6/MMP9/SOD2/THBS1/TNF/TNFAIP3/TRIB1/EDN1/ELANE/IL10/NAMPT/NR4A3/PTGS2	17
GO:0042107	cytokine metabolic process	15/228	124/18670	3.10559e-11	3.50085e-09	2.37551e-09	EGR1/EREG/IFNG/IL1A/IL6/NFKB1/THBS1/TNF/AZU1/ELANE/IL10/IL1B/IL1RAP/INHBA/TNFSF15	15
GO:0048659	smooth muscle cell proliferation	17/228	171/18670	3.5208e-11	3.85205e-09	2.61381e-09	CDKN1A/EREG/HBEGF/IFNG/IL6/MMP9/SOD2/THBS1/TNF/TNFAIP3/TRIB1/EDN1/ELANE/IL10/NAMPT/NR4A3/PTGS2	17
GO:0050727	regulation of inflammatory response	24/228	374/18670	3.62424e-11	3.85205e-09	2.61381e-09	IL1R1/IL6/METRNL/MMP9/NFKB1/NFKBIA/OSM/TNF/TNFAIP3/ZC3H12A/ACOD1/ELANE/FFAR2/IL10/IL1B/IL1R2/MMP8/NLRP3/PGLYRP1/PTGS2/SNCA/SPHK1/SUCNR1/TNFAIP6	24
GO:0072593	reactive oxygen species metabolic process	21/228	284/18670	4.74376e-11	4.90188e-09	3.32618e-09	CDKN1A/ICAM1/IFNG/SOD2/THBS1/TNF/ZC3H12A/ACOD1/CD177/EDN1/HBD/HBM/HBQ1/IL10/IL1B/INAVA/MMP8/MPO/PTGS2/PTX3/SNCA	21
GO:0071356	cellular response to tumor necrosis factor	21/228	291/18670	7.47646e-11	7.51687e-09	5.10058e-09	CHI3L1/CXCL8/ICAM1/NFKB1/NFKBIA/THBS1/TNF/TNFAIP3/TNFRSF21/ZC3H12A/ACOD1/CCL2/CCL20/CCL22/CCL4/CCL7/DCSTAMP/EDN1/LCN2/SPHK1/TNFSF15	21
GO:0031663	lipopolysaccharide-mediated signaling pathway	11/228	58/18670	9.73381e-11	9.52889e-09	6.46584e-09	CD55/NFKBIA/RIPK2/TNF/TNFAIP3/TRIB1/ACOD1/BPI/CCL2/IL1B/LTF	11
GO:0050663	cytokine secretion	19/228	240/18670	1.28705e-10	1.22765e-08	8.33024e-09	CHI3L1/IFNG/IL1A/OSM/RIPK2/TNF/TNFAIP3/TNFRSF21/ZC3H12A/ABCA1/CD274/CLEC5A/FFAR2/IL10/IL1B/IL1R2/IL1RAP/MMP8/NLRP3	19
GO:0042116	macrophage activation	13/228	95/18670	1.37565e-10	1.27936e-08	8.68111e-09	IFNG/IL6/THBS1/TNF/ZC3H12A/AZU1/BPI/IL10/MMP8/NAMPT/SNCA/SPHK1/SUCNR1	13
GO:0045073	regulation of chemokine biosynthetic process	7/228	15/18670	2.18782e-10	1.98505e-08	1.34696e-08	EGR1/IFNG/IL6/TNF/AZU1/ELANE/IL1B	7
GO:0042089	cytokine biosynthetic process	14/228	123/18670	3.27573e-10	2.90136e-08	1.96872e-08	EGR1/EREG/IFNG/IL1A/IL6/NFKB1/THBS1/TNF/AZU1/ELANE/IL10/IL1B/IL1RAP/INHBA	14
GO:0022409	positive regulation of cell-cell adhesion	19/228	255/18670	3.62211e-10	3.13355e-08	2.12627e-08	CD44/CD55/CD83/EGR3/ICAM1/IFNG/IL6/NFKBID/RIPK2/TNF/CCL2/CD274/CEACAM6/ELANE/IL10/IL1B/NLRP3/NR4A3/SPTA1	19
GO:0042033	chemokine biosynthetic process	7/228	16/18670	3.8492e-10	3.18201e-08	2.15916e-08	EGR1/IFNG/IL6/TNF/AZU1/ELANE/IL1B	7
GO:0050755	chemokine metabolic process	7/228	16/18670	3.8492e-10	3.18201e-08	2.15916e-08	EGR1/IFNG/IL6/TNF/AZU1/ELANE/IL1B	7
GO:0051090	regulation of DNA-binding transcription factor activity	24/228	432/18670	6.87925e-10	5.56322e-08	3.77493e-08	CSF3/FOSL1/ICAM1/IL6/IRAK3/NFKB1/NFKBIA/NFKBID/RIPK2/TNF/TNFAIP3/TRIB1/ZC3H12A/ACOD1/ADGRG3/ANXA3/BEX1/EDN1/IL10/IL1B/IL1RAP/LTF/NLRP3/SPHK1	24
GO:0050707	regulation of cytokine secretion	17/228	210/18670	8.89682e-10	6.98763e-08	4.74147e-08	IFNG/IL1A/OSM/RIPK2/TNF/TNFAIP3/TNFRSF21/ZC3H12A/CD274/CLEC5A/FFAR2/IL10/IL1B/IL1R2/IL1RAP/MMP8/NLRP3	17
GO:0033002	muscle cell proliferation	18/228	239/18670	9.0163e-10	6.98763e-08	4.74147e-08	CDKN1A/EREG/HBEGF/IFNG/IL6/MMP9/SOD2/THBS1/TNF/TNFAIP3/TRIB1/CDK1/EDN1/ELANE/IL10/NAMPT/NR4A3/PTGS2	18
GO:0042035	regulation of cytokine biosynthetic process	13/228	114/18670	1.39269e-09	1.05731e-07	7.17439e-08	EGR1/EREG/IFNG/IL1A/IL6/NFKB1/THBS1/TNF/AZU1/ELANE/IL10/IL1B/INHBA	13
GO:1903039	positive regulation of leukocyte cell-cell adhesion	17/228	218/18670	1.58029e-09	1.17574e-07	7.97799e-08	CD44/CD55/CD83/EGR3/ICAM1/IFNG/IL6/NFKBID/RIPK2/TNF/CCL2/CD274/ELANE/IL1B/NLRP3/NR4A3/SPTA1	17
GO:0150076	neuroinflammatory response	11/228	75/18670	1.74571e-09	1.27334e-07	8.64027e-08	IFNG/IL6/MMP9/TNF/AZU1/IL1B/MMP8/NAMPT/PTGS2/SNCA/SPHK1	11
GO:1990868	response to chemokine	12/228	97/18670	2.35409e-09	1.6523e-07	1.12117e-07	CXCL1/CXCL2/CXCL3/CXCL8/ZC3H12A/CCL2/CCL20/CCL22/CCL4/CCL7/CCRL2/EDN1	12
GO:1990869	cellular response to chemokine	12/228	97/18670	2.35409e-09	1.6523e-07	1.12117e-07	CXCL1/CXCL2/CXCL3/CXCL8/ZC3H12A/CCL2/CCL20/CCL22/CCL4/CCL7/CCRL2/EDN1	12
GO:0051384	response to glucocorticoid	14/228	146/18670	3.19448e-09	2.19075e-07	1.48654e-07	AREG/CDKN1A/FOSB/FOSL1/ICAM1/IL6/TNF/ADM/ANXA3/ARG1/EDN1/IL10/IL1RN/PTGS2	14
GO:1903409	reactive oxygen species biosynthetic process	13/228	122/18670	3.23902e-09	2.19075e-07	1.48654e-07	ICAM1/IFNG/TNF/ZC3H12A/EDN1/IL10/IL1B/INAVA/MMP8/MPO/PTGS2/PTX3/SNCA	13
GO:0070498	interleukin-1-mediated signaling pathway	12/228	100/18670	3.35899e-09	2.23133e-07	1.51407e-07	EGR1/IL1A/IL1R1/IL6/IRAK3/NFKB1/NFKBIA/RIPK2/IL1B/IL1R2/IL1RAP/IL1RN	12
GO:1904018	positive regulation of vasculature development	17/228	230/18670	3.57352e-09	2.33219e-07	1.58251e-07	CHI3L1/CXCL8/EGR1/IL1A/LRG1/SOD2/THBS1/ZC3H12A/ADM/ANXA3/C3AR1/CEACAM1/F3/IL10/IL1B/PTGS2/SPHK1	17
GO:0032611	interleukin-1 beta production	12/228	101/18670	3.77122e-09	2.37779e-07	1.61345e-07	EGR1/IFNG/RIPK2/TNFAIP3/ZC3H12A/ABCA1/AZU1/IL1B/INAVA/NLRP3/SPHK1/SUCNR1	12
GO:0048661	positive regulation of smooth muscle cell proliferation	12/228	101/18670	3.77122e-09	2.37779e-07	1.61345e-07	EREG/HBEGF/IL6/MMP9/THBS1/TNF/EDN1/ELANE/IL10/NAMPT/NR4A3/PTGS2	12
GO:0002367	cytokine production involved in immune response	12/228	102/18670	4.22846e-09	2.62164e-07	1.77892e-07	CD55/IL1R1/IL6/IRAK3/TNF/ARG1/FFAR2/IL10/IL1B/INAVA/NLRP3/NR4A3	12
GO:0032652	regulation of interleukin-1 production	12/228	103/18670	4.735e-09	2.88757e-07	1.95937e-07	EGR1/IFNG/RIPK2/TNFAIP3/ZC3H12A/AZU1/CEACAM1/IL10/IL1R2/INAVA/NLRP3/SPHK1	12
GO:0045785	positive regulation of cell adhesion	22/228	403/18670	5.07462e-09	3.04477e-07	2.06603e-07	CD44/CD55/CD83/EGR3/ICAM1/IFNG/IL6/NFKBID/NINJ1/RIPK2/TNF/AZU1/CCL2/CD274/CEACAM6/ELANE/IL10/IL1B/NLRP3/NR4A3/OLFM4/SPTA1	22
GO:0032675	regulation of interleukin-6 production	14/228	152/18670	5.40271e-09	3.19017e-07	2.16469e-07	EREG/IL6/IRAK3/RIPK2/TNF/TNFAIP3/ZC3H12A/BPI/IL10/IL1B/IL1RAP/IL1RN/INAVA/MMP8	14
GO:0002687	positive regulation of leukocyte migration	13/228	128/18670	5.85353e-09	3.38521e-07	2.29704e-07	CXCL8/ICAM1/IL1R1/IL6/LGALS3/THBS1/TNF/C3AR1/CCL20/CCL4/CCL7/EDN1/ELANE	13
GO:0033138	positive regulation of peptidyl-serine phosphorylation	12/228	105/18670	5.91502e-09	3.38521e-07	2.29704e-07	BRAF/CD44/CSF3/IFNG/IL6/OSM/RIPK2/TNF/LIF/PTGS2/SNCA/SPRY2	12
GO:0045428	regulation of nitric oxide biosynthetic process	10/228	66/18670	7.02897e-09	3.96178e-07	2.68827e-07	ICAM1/IFNG/TNF/ZC3H12A/EDN1/IL10/IL1B/MMP8/PTGS2/PTX3	10
GO:0042108	positive regulation of cytokine biosynthetic process	10/228	67/18670	8.17459e-09	4.47722e-07	3.03803e-07	EGR1/EREG/IFNG/IL1A/IL6/THBS1/TNF/AZU1/ELANE/IL1B	10
GO:0002526	acute inflammatory response	12/228	108/18670	8.18417e-09	4.47722e-07	3.03803e-07	ICAM1/IL1A/IL6/OSM/TNF/ELANE/F3/FFAR2/IL1B/NLRP3/PTGS2/TREM1	12
GO:0030099	myeloid cell differentiation	22/228	416/18670	9.04077e-09	4.87416e-07	3.30736e-07	CSF3/IFNG/LGALS3/MMP9/NFKBIA/THBS1/TNF/TRIB1/AHSP/ALAS2/BPGM/CD109/CEACAM1/CLEC5A/DCSTAMP/EPB42/INHBA/KLF1/LIF/LTF/NR4A3/SLC4A1	22
GO:0070098	chemokine-mediated signaling pathway	11/228	88/18670	9.92619e-09	5.27506e-07	3.5794e-07	CXCL1/CXCL2/CXCL3/CXCL8/CCL2/CCL20/CCL22/CCL4/CCL7/CCRL2/EDN1	11
GO:0002819	regulation of adaptive immune response	14/228	160/18670	1.04931e-08	5.49779e-07	3.73053e-07	IL1R1/IL6/NFKBID/RIPK2/TNF/TNFAIP3/ZC3H12A/ARG1/CD274/CEACAM1/IL10/IL1B/NLRP3/SAMSN1	14
GO:0032635	interleukin-6 production	14/228	161/18670	1.13695e-08	5.87422e-07	3.98596e-07	EREG/IL6/IRAK3/RIPK2/TNF/TNFAIP3/ZC3H12A/BPI/IL10/IL1B/IL1RAP/IL1RN/INAVA/MMP8	14
GO:1901342	regulation of vasculature development	22/228	422/18670	1.17112e-08	5.96789e-07	4.04952e-07	CHI3L1/CXCL8/EGR1/GLUL/IL1A/IL6/LRG1/PROK2/SOD2/THBS1/TNFAIP3/ZC3H12A/ADM/ANXA3/C3AR1/CEACAM1/F3/IL10/IL1B/PTGS2/SPHK1/SPRY2	22
GO:0031960	response to corticosteroid	14/228	162/18670	1.23118e-08	6.18916e-07	4.19966e-07	AREG/CDKN1A/FOSB/FOSL1/ICAM1/IL6/TNF/ADM/ANXA3/ARG1/EDN1/IL10/IL1RN/PTGS2	14
GO:0050715	positive regulation of cytokine secretion	13/228	139/18670	1.5992e-08	7.93205e-07	5.3823e-07	IFNG/IL1A/OSM/RIPK2/TNF/CD274/CLEC5A/FFAR2/IL10/IL1B/IL1RAP/MMP8/NLRP3	13
GO:2000377	regulation of reactive oxygen species metabolic process	15/228	195/18670	1.78827e-08	8.75311e-07	5.93943e-07	CDKN1A/ICAM1/IFNG/THBS1/TNF/ZC3H12A/ACOD1/CD177/EDN1/IL10/IL1B/MMP8/PTGS2/PTX3/SNCA	15
GO:0035690	cellular response to drug	22/228	433/18670	1.85956e-08	8.98385e-07	6.09601e-07	EGR1/ICAM1/IL6/NFKB1/PPIF/RIPK2/TNF/TNFAIP3/VIM/ZC3H12A/ACOD1/ARG1/CCL7/CDK1/EDN1/IL10/IL1B/LCN2/NR4A3/PDE4B/PTGS2/SPHK1	22
GO:0002685	regulation of leukocyte migration	15/228	196/18670	1.91573e-08	9.04711e-07	6.13893e-07	CXCL8/ICAM1/IL1R1/IL6/LGALS3/THBS1/TNF/C3AR1/CCL2/CCL20/CCL4/CCL7/EDN1/ELANE/MPP1	15
GO:0061844	antimicrobial humoral immune response mediated by antimicrobial peptide	10/228	73/18670	1.9213e-08	9.04711e-07	6.13893e-07	CXCL1/CXCL2/CXCL3/CXCL8/CAMP/DEFA4/ELANE/LTF/PGLYRP1/RNASE3	10
GO:0002683	negative regulation of immune system process	22/228	435/18670	2.01936e-08	9.39002e-07	6.37161e-07	CD55/IRAK3/LGALS3/NFKBIA/NFKBID/THBS1/TNF/TNFAIP3/TNFRSF21/TRIB1/ZC3H12A/ACOD1/ARG1/BPI/CCL2/CD274/CEACAM1/IL10/INHBA/LTF/PGLYRP1/SAMSN1	22
GO:0034341	response to interferon-gamma	15/228	199/18670	2.34937e-08	1.07219e-06	7.27538e-07	CD44/CXCL16/ICAM1/IFNG/VIM/ACOD1/ARG1/CCL2/CCL20/CCL22/CCL4/CCL7/EDN1/OASL/SNCA	15
GO:0051091	positive regulation of DNA-binding transcription factor activity	17/228	261/18670	2.36344e-08	1.07219e-06	7.27538e-07	CSF3/FOSL1/ICAM1/IL6/IRAK3/NFKB1/RIPK2/TNF/ANXA3/BEX1/EDN1/IL10/IL1B/IL1RAP/LTF/NLRP3/SPHK1	17
GO:2001234	negative regulation of apoptotic signaling pathway	16/228	230/18670	2.46713e-08	1.10575e-06	7.50308e-07	BCL2A1/CD44/ICAM1/IL1A/ITPRIP/LGALS3/MMP9/PPIF/SOD2/THBS1/TNF/TNFAIP3/IL1B/IVNS1ABP/PLAUR/PTGS2	16
GO:0042742	defense response to bacterium	19/228	330/18670	2.54186e-08	1.12568e-06	7.63833e-07	IL6/RIPK2/TNF/ANXA3/AZU1/BPI/CAMP/CCL20/CTSG/DEFA4/ELANE/IL10/LCN2/LTF/MPO/NLRP3/PGLYRP1/RNASE3/SLPI	19
GO:1903532	positive regulation of secretion by cell	21/228	403/18670	2.58092e-08	1.12953e-06	7.66445e-07	GLUL/IFNG/IL1A/IL6/OSM/RIPK2/TNF/CD177/CD274/CLEC5A/EDN1/FFAR2/IL10/IL1B/IL1RAP/INHBA/MMP8/NLRP3/RETN/SNCA/SPP1	21
GO:0002822	regulation of adaptive immune response based on somatic recombination of immune receptors built from immunoglobulin superfamily domains	13/228	145/18670	2.66207e-08	1.1515e-06	7.81352e-07	IL1R1/IL6/NFKBID/RIPK2/TNF/TNFAIP3/ZC3H12A/ARG1/CD274/CEACAM1/IL10/IL1B/NLRP3	13
GO:0000302	response to reactive oxygen species	16/228	232/18670	2.7864e-08	1.19143e-06	8.08445e-07	AREG/FOSL1/IL6/MMP9/PPIF/SOD2/TNF/TNFAIP3/ARG1/CDK1/EDN1/IL10/LCN2/MPO/NR4A3/SPHK1	16
GO:0051249	regulation of lymphocyte activation	23/228	485/18670	3.11106e-08	1.31513e-06	8.92384e-07	CD55/CD83/CDKN1A/EGR3/IFNG/IL6/LGALS3/NFKBID/RIPK2/TNFAIP3/TNFRSF21/ZC3H12A/ARG1/CCL2/CD274/CEACAM1/IL10/IL1B/INHBA/NLRP3/PGLYRP1/SAMSN1/SPTA1	23
GO:0006809	nitric oxide biosynthetic process	10/228	77/18670	3.25076e-08	1.33565e-06	9.06309e-07	ICAM1/IFNG/TNF/ZC3H12A/EDN1/IL10/IL1B/MMP8/PTGS2/PTX3	10
GO:0051702	interaction with symbiont	10/228	77/18670	3.25076e-08	1.33565e-06	9.06309e-07	ZC3H12A/ARG1/AZU1/CAMP/CCL4/CTSG/ELANE/IFI27/LTF/PTX3	10
GO:0061900	glial cell activation	9/228	58/18670	3.26732e-08	1.33565e-06	9.06309e-07	IFNG/IL6/TNF/AZU1/IL1B/MMP8/NAMPT/SNCA/SPHK1	9
GO:1903426	regulation of reactive oxygen species biosynthetic process	11/228	101/18670	4.28974e-08	1.73455e-06	1.17698e-06	ICAM1/IFNG/TNF/ZC3H12A/EDN1/IL10/IL1B/MMP8/PTGS2/PTX3/SNCA	11
GO:0045429	positive regulation of nitric oxide biosynthetic process	8/228	43/18670	4.39093e-08	1.75637e-06	1.19179e-06	ICAM1/IFNG/TNF/EDN1/IL1B/MMP8/PTGS2/PTX3	8
GO:1904407	positive regulation of nitric oxide metabolic process	8/228	44/18670	5.31063e-08	2.0888e-06	1.41736e-06	ICAM1/IFNG/TNF/EDN1/IL1B/MMP8/PTGS2/PTX3	8
GO:0022617	extracellular matrix disassembly	10/228	81/18670	5.3343e-08	2.0888e-06	1.41736e-06	CD44/CTSL/FURIN/IL6/MMP9/TIMP1/CTSG/ELANE/MMP1/MMP8	10
GO:0045765	regulation of angiogenesis	20/228	383/18670	5.4394e-08	2.09377e-06	1.42073e-06	CHI3L1/CXCL8/GLUL/IL1A/IL6/LRG1/PROK2/THBS1/TNFAIP3/ZC3H12A/ADM/ANXA3/C3AR1/CEACAM1/F3/IL10/IL1B/PTGS2/SPHK1/SPRY2	20
GO:1903531	negative regulation of secretion by cell	15/228	212/18670	5.45956e-08	2.09377e-06	1.42073e-06	OSM/PIM3/TNF/TNFAIP3/TNFRSF21/ZC3H12A/CEACAM1/EDN1/IL10/IL1B/IL1R2/INHBA/LIF/NLRP3/SNCA	15
GO:0002697	regulation of immune effector process	22/228	462/18670	5.8685e-08	2.2139e-06	1.50225e-06	CD55/ICAM1/IFNG/IL1R1/IL6/IRAK3/LGALS3/NFKBID/RIPK2/TNF/TNFAIP3/ZC3H12A/ARG1/C3AR1/CD177/CEACAM1/FFAR2/IL10/IL1B/NLRP3/NR4A3/PGLYRP1	22
GO:0031640	killing of cells of other organism	9/228	62/18670	5.96639e-08	2.2139e-06	1.50225e-06	IFNG/ARG1/AZU1/CAMP/CTSG/DEFA4/ELANE/LTF/PGLYRP1	9
GO:0032642	regulation of chemokine production	10/228	82/18670	6.01086e-08	2.2139e-06	1.50225e-06	EGR1/IFNG/IL6/RIPK2/TNF/AZU1/ELANE/FFAR2/IL10/IL1B	10
GO:0046209	nitric oxide metabolic process	10/228	82/18670	6.01086e-08	2.2139e-06	1.50225e-06	ICAM1/IFNG/TNF/ZC3H12A/EDN1/IL10/IL1B/MMP8/PTGS2/PTX3	10
GO:0050863	regulation of T cell activation	18/228	314/18670	6.41601e-08	2.33996e-06	1.58778e-06	CD55/CD83/EGR3/IFNG/IL6/LGALS3/NFKBID/RIPK2/TNFRSF21/ZC3H12A/ARG1/CCL2/CD274/CEACAM1/IL10/IL1B/NLRP3/SPTA1	18
GO:0042136	neurotransmitter biosynthetic process	11/228	106/18670	7.11259e-08	2.56882e-06	1.74308e-06	ICAM1/IFNG/TNF/ZC3H12A/EDN1/IL10/IL1B/MMP8/PTGS2/PTX3/UPB1	11
GO:0051047	positive regulation of secretion	21/228	428/18670	7.2045e-08	2.57699e-06	1.74862e-06	GLUL/IFNG/IL1A/IL6/OSM/RIPK2/TNF/CD177/CD274/CLEC5A/EDN1/FFAR2/IL10/IL1B/IL1RAP/INHBA/MMP8/NLRP3/RETN/SNCA/SPP1	21
GO:0002718	regulation of cytokine production involved in immune response	10/228	84/18670	7.59445e-08	2.69061e-06	1.82571e-06	IL1R1/IL6/IRAK3/TNF/ARG1/FFAR2/IL10/IL1B/NLRP3/NR4A3	10
GO:2001057	reactive nitrogen species metabolic process	10/228	85/18670	8.51595e-08	2.98862e-06	2.02793e-06	ICAM1/IFNG/TNF/ZC3H12A/EDN1/IL10/IL1B/MMP8/PTGS2/PTX3	10
GO:0001774	microglial cell activation	8/228	48/18670	1.0842e-07	3.73445e-06	2.53402e-06	IFNG/IL6/TNF/AZU1/MMP8/NAMPT/SNCA/SPHK1	8
GO:0002269	leukocyte activation involved in inflammatory response	8/228	48/18670	1.0842e-07	3.73445e-06	2.53402e-06	IFNG/IL6/TNF/AZU1/MMP8/NAMPT/SNCA/SPHK1	8
GO:0032494	response to peptidoglycan	5/228	11/18670	1.13134e-07	3.826e-06	2.59614e-06	IL6/IRAK3/RIPK2/INAVA/NLRP3	5
GO:0046886	positive regulation of hormone biosynthetic process	5/228	11/18670	1.13134e-07	3.826e-06	2.59614e-06	EGR1/IFNG/TNF/ADM/IL1B	5
GO:0032602	chemokine production	10/228	89/18670	1.32622e-07	4.44462e-06	3.0159e-06	EGR1/IFNG/IL6/RIPK2/TNF/AZU1/ELANE/FFAR2/IL10/IL1B	10
GO:0019915	lipid storage	9/228	68/18670	1.36021e-07	4.51783e-06	3.06558e-06	DGAT2/IL6/NFKB1/NFKBIA/TNF/ZC3H12A/ABCA1/FFAR2/IL1B	9
GO:0033135	regulation of peptidyl-serine phosphorylation	12/228	139/18670	1.40269e-07	4.61772e-06	3.13336e-06	BRAF/CD44/CSF3/IFNG/IL6/OSM/RIPK2/TNF/LIF/PTGS2/SNCA/SPRY2	12
GO:0035743	CD4-positive, alpha-beta T cell cytokine production	6/228	21/18670	1.44584e-07	4.71802e-06	3.20142e-06	CD55/IL1R1/IL6/ARG1/IL1B/NLRP3	6
GO:0071674	mononuclear cell migration	10/228	90/18670	1.47621e-07	4.77521e-06	3.24023e-06	IL6/LGALS3/THBS1/TNF/C3AR1/CCL2/CCL20/CCL22/CCL4/CCL7	10
GO:0034614	cellular response to reactive oxygen species	13/228	168/18670	1.52398e-07	4.88726e-06	3.31626e-06	IL6/MMP9/PPIF/SOD2/TNF/TNFAIP3/ARG1/CDK1/IL10/LCN2/MPO/NR4A3/SPHK1	13
GO:0045080	positive regulation of chemokine biosynthetic process	5/228	12/18670	1.92017e-07	6.05341e-06	4.10755e-06	EGR1/IFNG/TNF/AZU1/IL1B	5
GO:0051873	killing by host of symbiont cells	5/228	12/18670	1.92017e-07	6.05341e-06	4.10755e-06	ARG1/AZU1/CAMP/CTSG/ELANE	5
GO:1901222	regulation of NIK/NF-kappaB signaling	11/228	117/18670	1.97376e-07	6.17007e-06	4.18671e-06	CHI3L1/NFKBIA/TNF/ZC3H12A/ADGRG3/EDN1/IL1B/MMP8/NLRP3/SPHK1/TNFSF15	11
GO:0010876	lipid localization	20/228	415/18670	1.99578e-07	6.1869e-06	4.19813e-06	DGAT2/IL6/NFKB1/NFKBIA/PNPLA8/THBS1/TNF/ZC3H12A/ABCA1/ABCA13/ACSL1/AQP9/CEACAM1/EDN1/FFAR2/IL1B/INHBA/RETN/SLC4A1/SPP1	20
GO:0045766	positive regulation of angiogenesis	14/228	204/18670	2.2316e-07	6.8608e-06	4.6554e-06	CHI3L1/CXCL8/IL1A/LRG1/THBS1/ZC3H12A/ADM/ANXA3/C3AR1/F3/IL10/IL1B/PTGS2/SPHK1	14
GO:0051250	negative regulation of lymphocyte activation	12/228	146/18670	2.40383e-07	7.3297e-06	4.97358e-06	LGALS3/NFKBID/TNFAIP3/TNFRSF21/ZC3H12A/ARG1/CD274/CEACAM1/IL10/INHBA/PGLYRP1/SAMSN1	12
GO:0002695	negative regulation of leukocyte activation	13/228	175/18670	2.45072e-07	7.41193e-06	5.02937e-06	LGALS3/NFKBID/TNFAIP3/TNFRSF21/ZC3H12A/ARG1/BPI/CD274/CEACAM1/IL10/INHBA/PGLYRP1/SAMSN1	13
GO:0051048	negative regulation of secretion	15/228	238/18670	2.47616e-07	7.42848e-06	5.04061e-06	OSM/PIM3/TNF/TNFAIP3/TNFRSF21/ZC3H12A/CEACAM1/EDN1/IL10/IL1B/IL1R2/INHBA/LIF/NLRP3/SNCA	15
GO:0071236	cellular response to antibiotic	12/228	147/18670	2.58961e-07	7.70668e-06	5.22937e-06	EGR1/IL6/PPIF/TNFAIP3/ZC3H12A/ARG1/CCL7/CDK1/IL10/LCN2/NR4A3/SPHK1	12
GO:0051043	regulation of membrane protein ectodomain proteolysis	6/228	23/18670	2.63527e-07	7.78034e-06	5.27936e-06	FURIN/IFNG/TIMP1/TNF/IL10/IL1B	6
GO:0051346	negative regulation of hydrolase activity	21/228	463/18670	2.67649e-07	7.83979e-06	5.3197e-06	CD44/FURIN/LGALS3/MMP9/PPIF/PPP1R15A/SPINK1/THBS1/TIMP1/TNF/CD109/LTF/PHACTR1/PI3/PLAUR/PTGS2/PTX3/SERPINB10/SLPI/SNCA/SPRY2	21
GO:0042110	T cell activation	21/228	464/18670	2.77335e-07	8.06006e-06	5.46916e-06	CD44/CD55/CD83/EGR1/EGR3/ICAM1/IFNG/IL6/LGALS3/NFKBID/RIPK2/TNFRSF21/ZC3H12A/ARG1/CCL2/CD274/CEACAM1/IL10/IL1B/NLRP3/SPTA1	21
GO:0050777	negative regulation of immune response	12/228	150/18670	3.22611e-07	9.30157e-06	6.31159e-06	CD55/IRAK3/LGALS3/TNF/TNFAIP3/ZC3H12A/ACOD1/ARG1/CEACAM1/IL10/PGLYRP1/SAMSN1	12
GO:0043030	regulation of macrophage activation	8/228	55/18670	3.25055e-07	9.30157e-06	6.31159e-06	IL6/THBS1/ZC3H12A/BPI/IL10/MMP8/SNCA/SPHK1	8
GO:0071346	cellular response to interferon-gamma	13/228	180/18670	3.39369e-07	9.63705e-06	6.53923e-06	CD44/ICAM1/IFNG/VIM/ACOD1/ARG1/CCL2/CCL20/CCL22/CCL4/CCL7/EDN1/OASL	13
GO:1903706	regulation of hemopoiesis	21/228	475/18670	4.07346e-07	1.14798e-05	7.7896e-06	CD83/CSF3/EGR3/IFNG/LGALS3/NFKBIA/NFKBID/OSM/RIPK2/THBS1/TNF/TRIB1/ZC3H12A/CEACAM1/DCSTAMP/INHBA/LIF/LTF/NLRP3/NR4A3/PGLYRP1	21
GO:1903428	positive regulation of reactive oxygen species biosynthetic process	8/228	57/18670	4.31988e-07	1.20827e-05	8.19872e-06	ICAM1/IFNG/TNF/EDN1/IL1B/MMP8/PTGS2/PTX3	8
GO:0032649	regulation of interferon-gamma production	10/228	101/18670	4.41046e-07	1.2244e-05	8.30816e-06	IL1R1/RIPK2/TNF/ZC3H12A/CD274/IL10/IL1B/INHBA/PDE4B/PGLYRP1	10
GO:0050920	regulation of chemotaxis	14/228	217/18670	4.73862e-07	1.30575e-05	8.86021e-06	CXCL8/IL6/THBS1/AZU1/C3AR1/CCL2/CCL4/CCL7/EDN1/ELANE/F3/MPP1/SEMA6B/SUCNR1	14
GO:0032722	positive regulation of chemokine production	8/228	58/18670	4.95879e-07	1.35637e-05	9.2037e-06	EGR1/IFNG/IL6/RIPK2/TNF/AZU1/FFAR2/IL1B	8
GO:0034114	regulation of heterotypic cell-cell adhesion	6/228	26/18670	5.82887e-07	1.57272e-05	1.06717e-05	CD44/TNF/CEACAM6/IL10/IL1B/IL1RN	6
GO:0150077	regulation of neuroinflammatory response	7/228	41/18670	5.83427e-07	1.57272e-05	1.06717e-05	IL6/MMP9/TNF/IL1B/MMP8/PTGS2/SPHK1	7
GO:0046677	response to antibiotic	17/228	327/18670	5.97911e-07	1.60016e-05	1.08579e-05	AREG/CSF3/EGR1/FOSL1/ICAM1/IL6/PPIF/TNFAIP3/ZC3H12A/ARG1/CCL7/CDK1/EDN1/IL10/LCN2/NR4A3/SPHK1	17
GO:0044706	multi-multicellular organism process	14/228	222/18670	6.23864e-07	1.6577e-05	1.12483e-05	FOSB/FOSL1/MMP9/TIMP1/ACOD1/ADM/ARG1/EDN1/IL1B/KLF1/LIF/NAMPT/PTGS2/SPP1	14
GO:0097191	extrinsic apoptotic signaling pathway	14/228	224/18670	6.94927e-07	1.83343e-05	1.24407e-05	BCL2A1/G0S2/ICAM1/IFNG/IL1A/ITPRIP/LGALS3/THBS1/TNF/TNFAIP3/IFI27/IL1B/INHBA/LCN2	14
GO:0032352	positive regulation of hormone metabolic process	5/228	15/18670	7.06574e-07	1.83486e-05	1.24505e-05	EGR1/IFNG/TNF/ADM/IL1B	5
GO:0051883	killing of cells in other organism involved in symbiotic interaction	5/228	15/18670	7.06574e-07	1.83486e-05	1.24505e-05	ARG1/AZU1/CAMP/CTSG/ELANE	5
GO:0007565	female pregnancy	13/228	192/18670	7.1027e-07	1.83486e-05	1.24505e-05	FOSB/FOSL1/MMP9/TIMP1/ACOD1/ADM/ARG1/IL1B/KLF1/LIF/NAMPT/PTGS2/SPP1	13
GO:2000514	regulation of CD4-positive, alpha-beta T cell activation	8/228	61/18670	7.38241e-07	1.87886e-05	1.2749e-05	CD55/CD83/IFNG/NFKBID/RIPK2/ZC3H12A/CD274/NLRP3	8
GO:0046885	regulation of hormone biosynthetic process	6/228	27/18670	7.41812e-07	1.87886e-05	1.2749e-05	EGR1/IFNG/NFKB1/TNF/ADM/IL1B	6
GO:0006979	response to oxidative stress	20/228	451/18670	7.42451e-07	1.87886e-05	1.2749e-05	AREG/FOSL1/IL6/MMP9/PPIF/SOD2/TNF/TNFAIP3/ZC3H12A/ARG1/CDK1/EDN1/IL10/LCN2/MPO/NR4A3/PTGS2/SLC7A11/SNCA/SPHK1	20
GO:1903555	regulation of tumor necrosis factor superfamily cytokine production	12/228	163/18670	7.89596e-07	1.98466e-05	1.34669e-05	IFNG/IRAK3/RIPK2/THBS1/TNFAIP3/ZC3H12A/AZU1/BPI/CD274/IL10/LTF/MMP8	12
GO:0034599	cellular response to oxidative stress	16/228	302/18670	1.00951e-06	2.52039e-05	1.71022e-05	IL6/MMP9/PPIF/SOD2/TNF/TNFAIP3/ZC3H12A/ARG1/CDK1/IL10/LCN2/MPO/NR4A3/SLC7A11/SNCA/SPHK1	16
GO:0034116	positive regulation of heterotypic cell-cell adhesion	5/228	16/18670	1.01754e-06	2.52349e-05	1.71232e-05	CD44/TNF/CEACAM6/IL10/IL1B	5
GO:0050866	negative regulation of cell activation	13/228	199/18670	1.06526e-06	2.60944e-05	1.77064e-05	LGALS3/NFKBID/TNFAIP3/TNFRSF21/ZC3H12A/ARG1/BPI/CD274/CEACAM1/IL10/INHBA/PGLYRP1/SAMSN1	13
GO:0002696	positive regulation of leukocyte activation	18/228	380/18670	1.06622e-06	2.60944e-05	1.77064e-05	CD55/CD83/CDKN1A/EGR3/IFNG/IL6/NFKBID/RIPK2/THBS1/CCL2/CD177/CD274/IL10/IL1B/MMP8/NLRP3/NR4A3/SPTA1	18
GO:0001906	cell killing	12/228	168/18670	1.0892e-06	2.63105e-05	1.7853e-05	CD55/ICAM1/IFNG/ARG1/AZU1/CAMP/CEACAM1/CTSG/DEFA4/ELANE/LTF/PGLYRP1	12
GO:0071706	tumor necrosis factor superfamily cytokine production	12/228	168/18670	1.0892e-06	2.63105e-05	1.7853e-05	IFNG/IRAK3/RIPK2/THBS1/TNFAIP3/ZC3H12A/AZU1/BPI/CD274/IL10/LTF/MMP8	12
GO:0050714	positive regulation of protein secretion	15/228	268/18670	1.12001e-06	2.68803e-05	1.82396e-05	GLUL/IFNG/IL1A/IL6/OSM/RIPK2/TNF/CD274/CLEC5A/FFAR2/IL10/IL1B/IL1RAP/MMP8/NLRP3	15
GO:0048545	response to steroid hormone	18/228	383/18670	1.19314e-06	2.84519e-05	1.93061e-05	AREG/CDKN1A/FOSB/FOSL1/ICAM1/IL6/THBS1/TNF/ACOD1/ADM/ANXA3/ARG1/EDN1/IL10/IL1RN/NR4A3/PTGS2/SPP1	18
GO:0032609	interferon-gamma production	10/228	113/18670	1.25466e-06	2.96679e-05	2.01312e-05	IL1R1/RIPK2/TNF/ZC3H12A/CD274/IL10/IL1B/INHBA/PDE4B/PGLYRP1	10
GO:0052548	regulation of endopeptidase activity	19/228	425/18670	1.26009e-06	2.96679e-05	2.01312e-05	CD44/FURIN/MMP9/RIPK2/SPINK1/THBS1/TIMP1/TNF/CD109/F3/LTF/NLRP3/PI3/PLAUR/PTGS2/SERPINB10/SLPI/SNCA/TNFSF15	19
GO:0050829	defense response to Gram-negative bacterium	9/228	88/18670	1.27652e-06	2.98657e-05	2.02654e-05	IL6/AZU1/BPI/CAMP/CTSG/DEFA4/ELANE/LTF/RNASE3	9
GO:0002673	regulation of acute inflammatory response	7/228	46/18670	1.31884e-06	3.04726e-05	2.06772e-05	IL6/OSM/TNF/FFAR2/IL1B/NLRP3/PTGS2	7
GO:0019731	antibacterial humoral response	7/228	46/18670	1.31884e-06	3.04726e-05	2.06772e-05	CAMP/CTSG/DEFA4/ELANE/LTF/RNASE3/SLPI	7
GO:1902105	regulation of leukocyte differentiation	15/228	272/18670	1.34783e-06	3.09501e-05	2.10013e-05	CD83/EGR3/IFNG/NFKBID/RIPK2/TNF/TRIB1/ZC3H12A/CEACAM1/DCSTAMP/INHBA/LIF/LTF/NLRP3/PGLYRP1	15
GO:0050708	regulation of protein secretion	20/228	472/18670	1.50003e-06	3.41378e-05	2.31643e-05	GLUL/IFNG/IL1A/IL6/OSM/PIM3/RIPK2/TNF/TNFAIP3/TNFRSF21/ZC3H12A/CD274/CLEC5A/FFAR2/IL10/IL1B/IL1R2/IL1RAP/MMP8/NLRP3	20
GO:0031348	negative regulation of defense response	14/228	239/18670	1.505e-06	3.41378e-05	2.31643e-05	IRAK3/METRNL/NFKB1/TNFAIP3/ZC3H12A/ACOD1/ARG1/CEACAM1/ELANE/IL10/IL1R2/NLRP3/PGLYRP1/TNFAIP6	14
GO:0062197	cellular response to chemical stress	17/228	350/18670	1.52448e-06	3.43702e-05	2.33219e-05	IL6/MMP9/PPIF/SOD2/TNF/TNFAIP3/ZC3H12A/ARG1/CDK1/IL10/LCN2/MPO/NR4A3/PTGS2/SLC7A11/SNCA/SPHK1	17
GO:0032651	regulation of interleukin-1 beta production	9/228	90/18670	1.54494e-06	3.46215e-05	2.34924e-05	EGR1/IFNG/RIPK2/TNFAIP3/ZC3H12A/AZU1/INAVA/NLRP3/SPHK1	9
GO:0002675	positive regulation of acute inflammatory response	6/228	31/18670	1.77133e-06	3.94571e-05	2.67737e-05	IL6/OSM/TNF/FFAR2/IL1B/PTGS2	6
GO:0050867	positive regulation of cell activation	18/228	394/18670	1.78466e-06	3.95175e-05	2.68146e-05	CD55/CD83/CDKN1A/EGR3/IFNG/IL6/NFKBID/RIPK2/THBS1/CCL2/CD177/CD274/IL10/IL1B/MMP8/NLRP3/NR4A3/SPTA1	18
GO:0042542	response to hydrogen peroxide	11/228	146/18670	1.8263e-06	4.02003e-05	2.7278e-05	AREG/FOSL1/IL6/PPIF/TNFAIP3/ARG1/CDK1/IL10/LCN2/NR4A3/SPHK1	11
GO:0035710	CD4-positive, alpha-beta T cell activation	9/228	92/18670	1.8607e-06	4.07165e-05	2.76282e-05	CD55/CD83/IFNG/IL6/NFKBID/RIPK2/ZC3H12A/CD274/NLRP3	9
GO:0001959	regulation of cytokine-mediated signaling pathway	12/228	177/18670	1.88938e-06	4.11022e-05	2.789e-05	IFNG/IL1R1/IL6/IRAK3/RIPK2/TNF/TNFAIP3/ARG1/EDN1/IL1R2/IL1RN/SPHK1	12
GO:0045861	negative regulation of proteolysis	17/228	358/18670	2.07221e-06	4.48175e-05	3.0411e-05	CD44/FURIN/MMP9/SPINK1/THBS1/TIMP1/CD109/IL10/IL1R2/LTF/PI3/PLAUR/PTGS2/SERPINB10/SLPI/SNCA/YOD1	17
GO:1903034	regulation of response to wounding	12/228	179/18670	2.12555e-06	4.57055e-05	3.10135e-05	CDKN1A/HBEGF/PLAU/THBS1/TNFAIP3/CD109/CEACAM1/EDN1/F3/IL10/PLAUR/SPP1	12
GO:0002285	lymphocyte activation involved in immune response	12/228	181/18670	2.38744e-06	5.10418e-05	3.46345e-05	ICAM1/IFNG/IL6/LGALS3/NBN/NFKBID/RIPK2/ZC3H12A/CEACAM1/IL10/NLRP3/PGLYRP1	12
GO:0009615	response to virus	16/228	323/18670	2.42451e-06	5.15381e-05	3.49712e-05	FOSL1/IFNG/IL6/IRAK3/TNF/TNFAIP3/ZC3H12A/AZU1/CCL22/CCL4/IFI27/IL1B/IVNS1ABP/LCN2/NLRP3/OASL	16
GO:0010951	negative regulation of endopeptidase activity	14/228	250/18670	2.55471e-06	5.39973e-05	3.66399e-05	CD44/FURIN/MMP9/SPINK1/THBS1/TIMP1/CD109/LTF/PI3/PLAUR/PTGS2/SERPINB10/SLPI/SNCA	14
GO:0032755	positive regulation of interleukin-6 production	9/228	96/18670	2.66211e-06	5.59494e-05	3.79646e-05	EREG/IL6/RIPK2/TNF/IL1B/IL1RAP/IL1RN/INAVA/MMP8	9
GO:0007566	embryo implantation	7/228	51/18670	2.70865e-06	5.65114e-05	3.83459e-05	MMP9/TIMP1/ACOD1/IL1B/LIF/PTGS2/SPP1	7
GO:2001233	regulation of apoptotic signaling pathway	18/228	406/18670	2.72307e-06	5.65114e-05	3.83459e-05	BCL2A1/CD44/G0S2/ICAM1/IL1A/ITPRIP/LGALS3/MMP9/PPIF/SOD2/THBS1/TNF/TNFAIP3/IL1B/INHBA/IVNS1ABP/PLAUR/PTGS2	18
GO:0002793	positive regulation of peptide secretion	15/228	288/18670	2.73442e-06	5.65114e-05	3.83459e-05	GLUL/IFNG/IL1A/IL6/OSM/RIPK2/TNF/CD274/CLEC5A/FFAR2/IL10/IL1B/IL1RAP/MMP8/NLRP3	15
GO:0042133	neurotransmitter metabolic process	11/228	153/18670	2.88887e-06	5.93735e-05	4.0288e-05	ICAM1/IFNG/TNF/ZC3H12A/EDN1/IL10/IL1B/MMP8/PTGS2/PTX3/UPB1	11
GO:1903708	positive regulation of hemopoiesis	12/228	185/18670	2.99804e-06	6.12786e-05	4.15806e-05	CD83/CSF3/EGR3/IFNG/NFKBID/RIPK2/TNF/TRIB1/DCSTAMP/INHBA/LIF/NLRP3	12
GO:0009620	response to fungus	7/228	52/18670	3.09775e-06	6.29116e-05	4.26887e-05	ARG1/CTSG/DEFA4/ELANE/LTF/MPO/PTX3	7
GO:0052547	regulation of peptidase activity	19/228	452/18670	3.11176e-06	6.29116e-05	4.26887e-05	CD44/FURIN/MMP9/RIPK2/SPINK1/THBS1/TIMP1/TNF/CD109/F3/LTF/NLRP3/PI3/PLAUR/PTGS2/SERPINB10/SLPI/SNCA/TNFSF15	19
GO:0050730	regulation of peptidyl-tyrosine phosphorylation	14/228	256/18670	3.36809e-06	6.77259e-05	4.59555e-05	AREG/CD44/CSF3/EREG/HBEGF/ICAM1/IFNG/IL6/OSM/RIPK2/SPINK1/TNF/LIF/SAMSN1	14
GO:0070301	cellular response to hydrogen peroxide	9/228	99/18670	3.44344e-06	6.88689e-05	4.6731e-05	IL6/PPIF/TNFAIP3/ARG1/CDK1/IL10/LCN2/NR4A3/SPHK1	9
GO:0032495	response to muramyl dipeptide	5/228	20/18670	3.47042e-06	6.90373e-05	4.68453e-05	NFKBIA/RIPK2/TNFAIP3/VIM/INAVA	5
GO:1905952	regulation of lipid localization	11/228	156/18670	3.48936e-06	6.90448e-05	4.68504e-05	IL6/NFKB1/NFKBIA/THBS1/TNF/ZC3H12A/ABCA1/EDN1/IL1B/RETN/SPP1	11
GO:0002791	regulation of peptide secretion	20/228	500/18670	3.59484e-06	7.07556e-05	4.80113e-05	GLUL/IFNG/IL1A/IL6/OSM/PIM3/RIPK2/TNF/TNFAIP3/TNFRSF21/ZC3H12A/CD274/CLEC5A/FFAR2/IL10/IL1B/IL1R2/IL1RAP/MMP8/NLRP3	20
GO:0071902	positive regulation of protein serine/threonine kinase activity	16/228	334/18670	3.72708e-06	7.29722e-05	4.95154e-05	GADD45B/IFNG/PROK2/RIPK2/THBS1/TNF/ACSL1/CDK1/DUSP5/EDN1/ELANE/IL1B/INAVA/LTF/SNCA/SPRY2	16
GO:0034142	toll-like receptor 4 signaling pathway	6/228	35/18670	3.74884e-06	7.3014e-05	4.95437e-05	NFKBIA/RIPK2/TNFAIP3/ACOD1/LTF/TNIP3	6
GO:0060759	regulation of response to cytokine stimulus	12/228	190/18670	3.95222e-06	7.65742e-05	5.19595e-05	IFNG/IL1R1/IL6/IRAK3/RIPK2/TNF/TNFAIP3/ARG1/EDN1/IL1R2/IL1RN/SPHK1	12
GO:0050830	defense response to Gram-positive bacterium	9/228	101/18670	4.06742e-06	7.8398e-05	5.31971e-05	IL6/RIPK2/TNF/CAMP/CTSG/DEFA4/NLRP3/PGLYRP1/RNASE3	9
GO:0001660	fever generation	4/228	10/18670	4.29456e-06	8.1927e-05	5.55917e-05	IL1A/TNF/IL1B/PTGS2	4
GO:0070942	neutrophil mediated cytotoxicity	4/228	10/18670	4.29456e-06	8.1927e-05	5.55917e-05	ARG1/AZU1/CTSG/ELANE	4
GO:0050731	positive regulation of peptidyl-tyrosine phosphorylation	12/228	192/18670	4.4031e-06	8.31736e-05	5.64375e-05	AREG/CD44/CSF3/EREG/HBEGF/ICAM1/IFNG/IL6/OSM/RIPK2/TNF/LIF	12
GO:0010466	negative regulation of peptidase activity	14/228	262/18670	4.40462e-06	8.31736e-05	5.64375e-05	CD44/FURIN/MMP9/SPINK1/THBS1/TIMP1/CD109/LTF/PI3/PLAUR/PTGS2/SERPINB10/SLPI/SNCA	14
GO:2000516	positive regulation of CD4-positive, alpha-beta T cell activation	6/228	36/18670	4.45297e-06	8.33432e-05	5.65526e-05	CD55/CD83/IFNG/NFKBID/RIPK2/NLRP3	6
GO:0032680	regulation of tumor necrosis factor production	11/228	160/18670	4.45841e-06	8.33432e-05	5.65526e-05	IFNG/IRAK3/RIPK2/THBS1/TNFAIP3/ZC3H12A/AZU1/BPI/IL10/LTF/MMP8	11
GO:0070372	regulation of ERK1 and ERK2 cascade	15/228	300/18670	4.50067e-06	8.3464e-05	5.66346e-05	BRAF/CD44/CHI3L1/ICAM1/RIPK2/TNF/CCL2/CCL20/CCL22/CCL4/CCL7/CEACAM1/IL1B/LIF/SPRY2	15
GO:0048245	eosinophil chemotaxis	5/228	21/18670	4.50975e-06	8.3464e-05	5.66346e-05	LGALS3/CCL2/CCL22/CCL4/CCL7	5
GO:0042326	negative regulation of phosphorylation	19/228	468/18670	5.13946e-06	9.46476e-05	6.42232e-05	CDKN1A/GADD45B/IFNG/IRAK3/ITPRIP/PPIF/SPINK1/TNFAIP3/TRIB1/ZC3H12A/CD109/CEACAM1/DUSP5/IL1B/INHBA/LIF/SAMSN1/SNCA/SPRY2	19
GO:0071887	leukocyte apoptotic process	9/228	104/18670	5.18454e-06	9.50073e-05	6.44673e-05	CTSL/IL6/LGALS3/NFKBID/TNFRSF21/CD274/IL10/NR4A3/SLC7A11	9
GO:0032640	tumor necrosis factor production	11/228	163/18670	5.33223e-06	9.72347e-05	6.59787e-05	IFNG/IRAK3/RIPK2/THBS1/TNFAIP3/ZC3H12A/AZU1/BPI/IL10/LTF/MMP8	11
GO:0002286	T cell activation involved in immune response	9/228	106/18670	6.06737e-06	0.000110101	7.47089e-05	ICAM1/IFNG/IL6/LGALS3/NFKBID/RIPK2/ZC3H12A/CEACAM1/NLRP3	9
GO:0032350	regulation of hormone metabolic process	6/228	38/18670	6.18401e-06	0.000111172	7.54358e-05	EGR1/IFNG/NFKB1/TNF/ADM/IL1B	6
GO:0046879	hormone secretion	15/228	308/18670	6.18617e-06	0.000111172	7.54358e-05	GLUL/IFNG/IL6/OSM/PIM3/TNF/ADM/EDN1/FFAR2/IL1B/IL1RN/INHBA/LIF/RETN/SPP1	15
GO:0050921	positive regulation of chemotaxis	10/228	135/18670	6.30033e-06	0.000112679	7.64585e-05	CXCL8/IL6/THBS1/AZU1/C3AR1/CCL4/CCL7/EDN1/F3/SUCNR1	10
GO:1905954	positive regulation of lipid localization	8/228	82/18670	7.17107e-06	0.000127543	8.65443e-05	NFKB1/NFKBIA/ZC3H12A/ABCA1/EDN1/IL1B/RETN/SPP1	8
GO:0002251	organ or tissue specific immune response	6/228	39/18670	7.23428e-06	0.000127543	8.65443e-05	IL6/CAMP/DEFA4/FFAR2/LTF/RNASE3	6
GO:0032692	negative regulation of interleukin-1 production	6/228	39/18670	7.23428e-06	0.000127543	8.65443e-05	TNFAIP3/ZC3H12A/CEACAM1/IL10/IL1R2/NLRP3	6
GO:0043434	response to peptide hormone	18/228	436/18670	7.30302e-06	0.000128147	8.69545e-05	AREG/EGR1/EREG/ICAM1/NFKB1/TIMP1/ADM/ARG1/CEACAM1/EDN1/EGR2/GRB10/IL10/IL1B/NR4A3/PTGS2/RAB13/RETN	18
GO:0033619	membrane protein proteolysis	7/228	59/18670	7.34708e-06	0.000128315	8.70684e-05	FURIN/IFNG/NFKB1/TIMP1/TNF/IL10/IL1B	7
GO:0050870	positive regulation of T cell activation	12/228	202/18670	7.40638e-06	0.000128746	8.7361e-05	CD55/CD83/EGR3/IFNG/IL6/NFKBID/RIPK2/CCL2/CD274/IL1B/NLRP3/SPTA1	12
GO:0050728	negative regulation of inflammatory response	11/228	169/18670	7.53808e-06	0.000130426	8.85009e-05	METRNL/NFKB1/TNFAIP3/ZC3H12A/ACOD1/ELANE/IL10/IL1R2/NLRP3/PGLYRP1/TNFAIP6	11
GO:0002700	regulation of production of molecular mediator of immune response	10/228	139/18670	8.16797e-06	0.000140671	9.54522e-05	IL1R1/IL6/IRAK3/TNF/ARG1/FFAR2/IL10/IL1B/NLRP3/NR4A3	10
GO:0002369	T cell cytokine production	6/228	40/18670	8.42465e-06	0.00014376	9.75486e-05	CD55/IL1R1/IL6/ARG1/IL1B/NLRP3	6
GO:0050832	defense response to fungus	6/228	40/18670	8.42465e-06	0.00014376	9.75486e-05	ARG1/CTSG/DEFA4/ELANE/LTF/MPO	6
GO:0015893	drug transport	12/228	205/18670	8.60327e-06	0.000146138	9.9162e-05	ARG1/EDN1/HBD/HBM/HBQ1/INHBA/RETN/SLC6A8/SLC7A11/SLC7A5/SNCA/TCN1	12
GO:0009914	hormone transport	15/228	317/18670	8.73667e-06	0.000147061	9.97882e-05	GLUL/IFNG/IL6/OSM/PIM3/TNF/ADM/EDN1/FFAR2/IL1B/IL1RN/INHBA/LIF/RETN/SPP1	15
GO:0070371	ERK1 and ERK2 cascade	15/228	317/18670	8.73667e-06	0.000147061	9.97882e-05	BRAF/CD44/CHI3L1/ICAM1/RIPK2/TNF/CCL2/CCL20/CCL22/CCL4/CCL7/CEACAM1/IL1B/LIF/SPRY2	15
GO:0045123	cellular extravasation	7/228	61/18670	9.20323e-06	0.000154216	0.000104644	ICAM1/IL1R1/TNF/AZU1/CCL2/CD177/ELANE	7
GO:0042368	vitamin D biosynthetic process	4/228	12/18670	9.92992e-06	0.000165046	0.000111992	IFNG/NFKB1/TNF/IL1B	4
GO:0002460	adaptive immune response based on somatic recombination of immune receptors built from immunoglobulin superfamily domains	16/228	361/18670	9.93826e-06	0.000165046	0.000111992	CD55/ICAM1/IL1R1/IL6/NBN/NFKBID/RIPK2/TNF/TNFAIP3/ZC3H12A/ARG1/CD274/CEACAM1/IL10/IL1B/NLRP3	16
GO:0007568	aging	15/228	321/18670	1.01437e-05	0.00016771	0.0001138	BCL2A1/CDKN1A/ICAM1/SOD2/TIMP1/ADM/ARG1/CDK1/EDN1/IL10/MPO/NAMPT/PTGS2/RETN/SNCA	15
GO:0032623	interleukin-2 production	7/228	62/18670	1.02678e-05	0.00016901	0.000114682	CD83/IL1A/RIPK2/TNFAIP3/IL1B/IL1RAP/PDE4B	7
GO:0002688	regulation of leukocyte chemotaxis	9/228	114/18670	1.10072e-05	0.000180382	0.000122398	CXCL8/IL6/THBS1/C3AR1/CCL2/CCL4/CCL7/EDN1/MPP1	9
GO:1902107	positive regulation of leukocyte differentiation	10/228	144/18670	1.11602e-05	0.000182088	0.000123556	CD83/EGR3/IFNG/NFKBID/RIPK2/TNF/TRIB1/DCSTAMP/LIF/NLRP3	10
GO:0006509	membrane protein ectodomain proteolysis	6/228	42/18670	1.12815e-05	0.00018221	0.000123639	FURIN/IFNG/TIMP1/TNF/IL10/IL1B	6
GO:0031664	regulation of lipopolysaccharide-mediated signaling pathway	5/228	25/18670	1.13147e-05	0.00018221	0.000123639	CD55/TNFAIP3/TRIB1/ACOD1/LTF	5
GO:0072677	eosinophil migration	5/228	25/18670	1.13147e-05	0.00018221	0.000123639	LGALS3/CCL2/CCL22/CCL4/CCL7	5
GO:0002440	production of molecular mediator of immune response	14/228	286/18670	1.19661e-05	0.00019187	0.000130193	CD55/IL1R1/IL6/IRAK3/NBN/TNF/ARG1/ELANE/FFAR2/IL10/IL1B/INAVA/NLRP3/NR4A3	14
GO:0032088	negative regulation of NF-kappaB transcription factor activity	8/228	88/18670	1.2146e-05	0.000193919	0.000131584	IRAK3/NFKBIA/NFKBID/TNFAIP3/ZC3H12A/ACOD1/IL10/NLRP3	8
GO:0030198	extracellular matrix organization	16/228	368/18670	1.26141e-05	0.000200532	0.000136071	CD44/CTSL/FURIN/ICAM1/IL6/LAMB3/MMP9/THBS1/TIMP1/TNF/CTSG/ELANE/MMP1/MMP8/PTX3/SPP1	16
GO:0043062	extracellular structure organization	16/228	369/18670	1.30447e-05	0.000206439	0.000140079	CD44/CTSL/FURIN/ICAM1/IL6/LAMB3/MMP9/THBS1/TIMP1/TNF/CTSG/ELANE/MMP1/MMP8/PTX3/SPP1	16
GO:0019058	viral life cycle	15/228	328/18670	1.30967e-05	0.000206439	0.000140079	CD55/CXCL8/FURIN/ICAM1/TNF/ZC3H12A/CCL2/CDK1/CLEC5A/GYPA/IFI27/LTF/OASL/PTX3/SLPI	15
GO:0002262	myeloid cell homeostasis	10/228	147/18670	1.33753e-05	0.000209942	0.000142456	IL6/AHSP/ALAS2/BPGM/EPB42/INHBA/KLF1/PDE4B/SLC4A1/SLC7A11	10
GO:0045637	regulation of myeloid cell differentiation	13/228	251/18670	1.35706e-05	0.000212112	0.000143929	CSF3/IFNG/LGALS3/NFKBIA/THBS1/TNF/TRIB1/CEACAM1/DCSTAMP/INHBA/LIF/LTF/NR4A3	13
GO:0032800	receptor biosynthetic process	5/228	26/18670	1.38699e-05	0.000214821	0.000145767	FURIN/IFNG/TNF/EDN1/IL10	5
GO:0070374	positive regulation of ERK1 and ERK2 cascade	12/228	215/18670	1.39061e-05	0.000214821	0.000145767	BRAF/CD44/CHI3L1/ICAM1/RIPK2/TNF/CCL2/CCL20/CCL22/CCL4/CCL7/SPRY2	12
GO:0042063	gliogenesis	14/228	290/18670	1.39866e-05	0.000214821	0.000145767	AREG/B4GALT5/IFNG/IL6/TNF/TNFRSF21/VIM/AZU1/CCL2/CDK1/DAAM2/EGR2/IL1B/LIF	14
GO:0002548	monocyte chemotaxis	7/228	65/18670	1.40912e-05	0.000214821	0.000145767	IL6/LGALS3/CCL2/CCL20/CCL22/CCL4/CCL7	7
GO:0061041	regulation of wound healing	10/228	148/18670	1.41933e-05	0.000214821	0.000145767	CDKN1A/HBEGF/PLAU/THBS1/TNFAIP3/CD109/CEACAM1/EDN1/F3/PLAUR	10
GO:0030656	regulation of vitamin metabolic process	4/228	13/18670	1.42059e-05	0.000214821	0.000145767	IFNG/NFKB1/TNF/IL1B	4
GO:0031665	negative regulation of lipopolysaccharide-mediated signaling pathway	4/228	13/18670	1.42059e-05	0.000214821	0.000145767	TNFAIP3/TRIB1/ACOD1/LTF	4
GO:0070431	nucleotide-binding oligomerization domain containing 2 signaling pathway	4/228	13/18670	1.42059e-05	0.000214821	0.000145767	NFKBIA/RIPK2/TNFAIP3/INAVA	4
GO:1903035	negative regulation of response to wounding	8/228	90/18670	1.43446e-05	0.000216039	0.000146594	CDKN1A/PLAU/THBS1/CD109/CEACAM1/EDN1/PLAUR/SPP1	8
GO:0051092	positive regulation of NF-kappaB transcription factor activity	10/228	149/18670	1.50539e-05	0.000225809	0.000153223	ICAM1/IRAK3/NFKB1/RIPK2/TNF/IL1B/IL1RAP/LTF/NLRP3/SPHK1	10
GO:0038061	NIK/NF-kappaB signaling	11/228	183/18670	1.59943e-05	0.000238951	0.000162141	CHI3L1/NFKBIA/TNF/ZC3H12A/ADGRG3/EDN1/IL1B/MMP8/NLRP3/SPHK1/TNFSF15	11
GO:0002698	negative regulation of immune effector process	9/228	120/18670	1.66692e-05	0.000247802	0.000168146	CD55/IRAK3/LGALS3/TNF/ZC3H12A/ARG1/CEACAM1/IL10/PGLYRP1	9
GO:0002699	positive regulation of immune effector process	12/228	219/18670	1.672e-05	0.000247802	0.000168146	IFNG/IL1R1/IL6/NFKBID/RIPK2/TNF/ARG1/CD177/FFAR2/IL1B/NLRP3/NR4A3	12
GO:0046634	regulation of alpha-beta T cell activation	8/228	93/18670	1.82645e-05	0.000269618	0.00018295	CD55/CD83/IFNG/NFKBID/RIPK2/ZC3H12A/CD274/NLRP3	8
GO:0050729	positive regulation of inflammatory response	10/228	153/18670	1.89614e-05	0.0002788	0.00018918	IL6/NFKBIA/OSM/TNF/FFAR2/IL1B/MMP8/PTGS2/SNCA/SUCNR1	10
GO:0070663	regulation of leukocyte proliferation	12/228	222/18670	1.91449e-05	0.00028039	0.000190259	CD55/CDKN1A/IL6/LGALS3/RIPK2/TNFAIP3/TNFRSF21/ARG1/CD274/IL10/IL1B/SPTA1	12
GO:0010883	regulation of lipid storage	6/228	46/18670	1.93404e-05	0.000282142	0.000191448	IL6/NFKB1/NFKBIA/TNF/ZC3H12A/ABCA1	6
GO:0020027	hemoglobin metabolic process	4/228	14/18670	1.9698e-05	0.000286236	0.000194226	AHSP/ALAS2/EPB42/INHBA	4
GO:0045444	fat cell differentiation	12/228	223/18670	2.00187e-05	0.000289764	0.00019662	IL6/LAMB3/LRG1/METRNL/TNF/ZC3H12A/EGR2/FFAR2/KLF5/NR4A3/PTGS2/RETN	12
GO:2001236	regulation of extrinsic apoptotic signaling pathway	10/228	155/18670	2.12221e-05	0.000305993	0.000207632	G0S2/ICAM1/IL1A/ITPRIP/LGALS3/THBS1/TNF/TNFAIP3/IL1B/INHBA	10
GO:0043370	regulation of CD4-positive, alpha-beta T cell differentiation	6/228	47/18670	2.19463e-05	0.000315213	0.000213888	CD83/IFNG/NFKBID/RIPK2/ZC3H12A/NLRP3	6
GO:0001933	negative regulation of protein phosphorylation	17/228	429/18670	2.22882e-05	0.000318893	0.000216385	CDKN1A/GADD45B/IFNG/IRAK3/ITPRIP/SPINK1/TNFAIP3/TRIB1/ZC3H12A/CD109/CEACAM1/DUSP5/IL1B/LIF/SAMSN1/SNCA/SPRY2	17
GO:0042129	regulation of T cell proliferation	10/228	156/18670	2.24366e-05	0.000319786	0.000216991	CD55/IL6/LGALS3/RIPK2/TNFRSF21/ARG1/CD274/IL10/IL1B/SPTA1	10
GO:0010575	positive regulation of vascular endothelial growth factor production	5/228	29/18670	2.43033e-05	0.000345069	0.000234147	IL1A/IL6/C3AR1/IL1B/PTGS2	5
GO:0042362	fat-soluble vitamin biosynthetic process	4/228	15/18670	2.66039e-05	0.000374874	0.000254371	IFNG/NFKB1/TNF/IL1B	4
GO:0051044	positive regulation of membrane protein ectodomain proteolysis	4/228	15/18670	2.66039e-05	0.000374874	0.000254371	FURIN/IFNG/TNF/IL1B	4
GO:2001243	negative regulation of intrinsic apoptotic signaling pathway	8/228	98/18670	2.67862e-05	0.000376018	0.000255148	BCL2A1/CD44/MMP9/PPIF/SOD2/IVNS1ABP/PLAUR/PTGS2	8
GO:1903556	negative regulation of tumor necrosis factor superfamily cytokine production	7/228	72/18670	2.77359e-05	0.000387886	0.0002632	IRAK3/TNFAIP3/ZC3H12A/BPI/CD274/IL10/LTF	7
GO:0032743	positive regulation of interleukin-2 production	5/228	30/18670	2.88753e-05	0.000399316	0.000270957	CD83/IL1A/RIPK2/IL1B/PDE4B	5
GO:0043372	positive regulation of CD4-positive, alpha-beta T cell differentiation	5/228	30/18670	2.88753e-05	0.000399316	0.000270957	CD83/IFNG/NFKBID/RIPK2/NLRP3	5
GO:0050869	negative regulation of B cell activation	5/228	30/18670	2.88753e-05	0.000399316	0.000270957	TNFAIP3/TNFRSF21/IL10/INHBA/SAMSN1	5
GO:0051222	positive regulation of protein transport	17/228	440/18670	3.06949e-05	0.000422907	0.000286964	GLUL/IFNG/IL1A/IL6/OSM/RIPK2/TNF/ZC3H12A/CD274/CLEC5A/FFAR2/IL10/IL1B/IL1RAP/MMP8/NLRP3/PTGS2	17
GO:0002824	positive regulation of adaptive immune response based on somatic recombination of immune receptors built from immunoglobulin superfamily domains	8/228	100/18670	3.10205e-05	0.000425816	0.000288938	IL1R1/IL6/NFKBID/RIPK2/TNF/CD274/IL1B/NLRP3	8
GO:0002221	pattern recognition receptor signaling pathway	11/228	197/18670	3.16989e-05	0.000433529	0.000294172	CTSL/IRAK3/NFKBIA/RIPK2/TNFAIP3/ACOD1/FFAR2/INAVA/LTF/PGLYRP1/TNIP3	11
GO:0043367	CD4-positive, alpha-beta T cell differentiation	7/228	74/18670	3.31901e-05	0.00045061	0.000305762	CD83/IFNG/IL6/NFKBID/RIPK2/ZC3H12A/NLRP3	7
GO:0050710	negative regulation of cytokine secretion	7/228	74/18670	3.31901e-05	0.00045061	0.000305762	TNF/TNFAIP3/TNFRSF21/ZC3H12A/IL10/IL1R2/NLRP3	7
GO:0002724	regulation of T cell cytokine production	5/228	31/18670	3.40876e-05	0.000461112	0.000312888	IL1R1/IL6/ARG1/IL1B/NLRP3	5
GO:0002831	regulation of response to biotic stimulus	16/228	400/18670	3.48583e-05	0.000469829	0.000318803	CD55/EREG/IFNG/IRAK3/NFKB1/RIPK2/TNFAIP3/TRIB1/ZC3H12A/ACOD1/ARG1/CD274/CEACAM1/FFAR2/IL1B/LTF	16
GO:0032695	negative regulation of interleukin-12 production	4/228	16/18670	3.51327e-05	0.000470121	0.000319001	IRAK3/NFKB1/THBS1/IL10	4
GO:0050711	negative regulation of interleukin-1 secretion	4/228	16/18670	3.51327e-05	0.000470121	0.000319001	TNFAIP3/ZC3H12A/IL1R2/NLRP3	4
GO:0098869	cellular oxidant detoxification	8/228	102/18670	3.58007e-05	0.000477342	0.000323901	SOD2/TNF/ALOX5AP/HBD/HBM/HBQ1/MPO/PTGS2	8
GO:0061045	negative regulation of wound healing	7/228	76/18670	3.94965e-05	0.000521834	0.000354091	CDKN1A/PLAU/THBS1/CD109/CEACAM1/EDN1/PLAUR	7
GO:0032731	positive regulation of interleukin-1 beta production	6/228	52/18670	3.95475e-05	0.000521834	0.000354091	EGR1/IFNG/RIPK2/AZU1/INAVA/NLRP3	6
GO:2000116	regulation of cysteine-type endopeptidase activity	12/228	239/18670	3.95584e-05	0.000521834	0.000354091	CD44/MMP9/RIPK2/THBS1/TNF/F3/LTF/NLRP3/PLAUR/PTGS2/SNCA/TNFSF15	12
GO:0042744	hydrogen peroxide catabolic process	5/228	32/18670	4.00005e-05	0.000525802	0.000356783	HBD/HBM/HBQ1/MPO/SNCA	5
GO:0010038	response to metal ion	15/228	362/18670	4.11499e-05	0.000537526	0.000364739	BRAF/FOSB/ICAM1/IL1A/MMP9/PPIF/THBS1/ALOX5AP/AQP9/ARG1/CDK1/EDN1/PTGS2/SNCA/SUCNR1	15
GO:2001237	negative regulation of extrinsic apoptotic signaling pathway	8/228	104/18670	4.11814e-05	0.000537526	0.000364739	ICAM1/IL1A/ITPRIP/LGALS3/THBS1/TNF/TNFAIP3/IL1B	8
GO:1901224	positive regulation of NIK/NF-kappaB signaling	7/228	77/18670	4.30001e-05	0.000559302	0.000379515	CHI3L1/TNF/EDN1/IL1B/MMP8/SPHK1/TNFSF15	7
GO:0002573	myeloid leukocyte differentiation	11/228	204/18670	4.36332e-05	0.00056556	0.000383761	CSF3/IFNG/MMP9/TNF/TRIB1/CD109/CEACAM1/DCSTAMP/INHBA/LIF/LTF	11
GO:0002821	positive regulation of adaptive immune response	8/228	105/18670	4.41151e-05	0.000566276	0.000384248	IL1R1/IL6/NFKBID/RIPK2/TNF/CD274/IL1B/NLRP3	8
GO:0032715	negative regulation of interleukin-6 production	6/228	53/18670	4.41452e-05	0.000566276	0.000384248	IRAK3/TNF/TNFAIP3/ZC3H12A/BPI/IL10	6
GO:0045840	positive regulation of mitotic nuclear division	6/228	53/18670	4.41452e-05	0.000566276	0.000384248	EREG/IL1A/CDCA5/EDN1/IL1B/SPHK1	6
GO:0031649	heat generation	4/228	17/18670	4.55037e-05	0.000581696	0.000394711	IL1A/TNF/IL1B/PTGS2	4
GO:0018212	peptidyl-tyrosine modification	15/228	366/18670	4.66338e-05	0.000592574	0.000402092	AREG/CD44/CSF3/EREG/HBEGF/ICAM1/IFNG/IL6/OSM/RIPK2/SPINK1/TNF/LIF/SAMSN1/TPST1	15
GO:0019216	regulation of lipid metabolic process	16/228	410/18670	4.6818e-05	0.000592574	0.000402092	DGAT2/EGR1/G0S2/IFNG/NFKB1/TNF/TNFRSF21/ABCA1/ACSL1/ADM/CEACAM1/IL1B/NR4A3/PTGS2/SNCA/SPHK1	16
GO:0043433	negative regulation of DNA-binding transcription factor activity	10/228	170/18670	4.68325e-05	0.000592574	0.000402092	IRAK3/NFKBIA/NFKBID/TNFAIP3/TRIB1/ZC3H12A/ACOD1/ADGRG3/IL10/NLRP3	10
GO:0002456	T cell mediated immunity	8/228	106/18670	4.7221e-05	0.000595465	0.000404053	CD55/ICAM1/IL1R1/IL6/ARG1/CEACAM1/IL1B/NLRP3	8
GO:1904951	positive regulation of establishment of protein localization	17/228	456/18670	4.79463e-05	0.000602569	0.000408874	GLUL/IFNG/IL1A/IL6/OSM/RIPK2/TNF/ZC3H12A/CD274/CLEC5A/FFAR2/IL10/IL1B/IL1RAP/MMP8/NLRP3/PTGS2	17
GO:0002720	positive regulation of cytokine production involved in immune response	6/228	54/18670	4.91613e-05	0.000611639	0.000415028	IL1R1/IL6/FFAR2/IL1B/NLRP3/NR4A3	6
GO:0032655	regulation of interleukin-12 production	6/228	54/18670	4.91613e-05	0.000611639	0.000415028	IFNG/IRAK3/NFKB1/RIPK2/THBS1/IL10	6
GO:0032663	regulation of interleukin-2 production	6/228	54/18670	4.91613e-05	0.000611639	0.000415028	CD83/IL1A/RIPK2/TNFAIP3/IL1B/PDE4B	6
GO:0046631	alpha-beta T cell activation	9/228	138/18670	5.0546e-05	0.000626771	0.000425296	CD55/CD83/IFNG/IL6/NFKBID/RIPK2/ZC3H12A/CD274/NLRP3	9
GO:0032874	positive regulation of stress-activated MAPK cascade	10/228	172/18670	5.17055e-05	0.000639019	0.000433607	GADD45B/RIPK2/TNF/ZC3H12A/EDN1/IL1B/IL1RN/INAVA/MMP8/SPHK1	10
GO:0050670	regulation of lymphocyte proliferation	11/228	208/18670	5.2052e-05	0.000641171	0.000435067	CD55/CDKN1A/IL6/LGALS3/RIPK2/TNFRSF21/ARG1/CD274/IL10/IL1B/SPTA1	11
GO:0048872	homeostasis of number of cells	12/228	246/18670	5.23307e-05	0.000642476	0.000435953	IL6/TNFAIP3/AHSP/ALAS2/BPGM/EPB42/INHBA/KLF1/PDE4B/SLC4A1/SLC7A11/SPTA1	12
GO:0010574	regulation of vascular endothelial growth factor production	5/228	34/18670	5.4184e-05	0.000660879	0.00044844	IL1A/IL6/C3AR1/IL1B/PTGS2	5
GO:0070304	positive regulation of stress-activated protein kinase signaling cascade	10/228	173/18670	5.42999e-05	0.000660879	0.00044844	GADD45B/RIPK2/TNF/ZC3H12A/EDN1/IL1B/IL1RN/INAVA/MMP8/SPHK1	10
GO:0032944	regulation of mononuclear cell proliferation	11/228	209/18670	5.43626e-05	0.000660879	0.00044844	CD55/CDKN1A/IL6/LGALS3/RIPK2/TNFRSF21/ARG1/CD274/IL10/IL1B/SPTA1	11
GO:0009612	response to mechanical stimulus	11/228	210/18670	5.67608e-05	0.000687786	0.000466698	CHI3L1/FOSB/FOSL1/NFKB1/NFKBIA/THBS1/EDN1/IL1B/MPO/PTGS2/RETN	11
GO:0150078	positive regulation of neuroinflammatory response	4/228	18/18670	5.79457e-05	0.000699864	0.000474893	IL6/TNF/IL1B/MMP8	4
GO:0050709	negative regulation of protein secretion	9/228	141/18670	5.97802e-05	0.000717363	0.000486767	PIM3/TNF/TNFAIP3/TNFRSF21/ZC3H12A/IL10/IL1B/IL1R2/NLRP3	9
GO:0062013	positive regulation of small molecule metabolic process	9/228	141/18670	5.97802e-05	0.000717363	0.000486767	DGAT2/IFNG/NFKB1/TNF/ADM/IL1B/NR4A3/PTGS2/SNCA	9
GO:0032615	interleukin-12 production	6/228	56/18670	6.05598e-05	0.000724381	0.000491529	IFNG/IRAK3/NFKB1/RIPK2/THBS1/IL10	6
GO:0032689	negative regulation of interferon-gamma production	5/228	35/18670	6.25899e-05	0.00074589	0.000506125	ZC3H12A/CD274/IL10/INHBA/PGLYRP1	5
GO:0051897	positive regulation of protein kinase B signaling	10/228	176/18670	6.2759e-05	0.00074589	0.000506125	AREG/CHI3L1/CSF3/EREG/HBEGF/OSM/THBS1/TNF/F3/SPRY2	10
GO:0032637	interleukin-8 production	7/228	82/18670	6.45611e-05	0.000764864	0.000518999	CHI3L1/TNF/BPI/ELANE/FFAR2/IL10/IL1B	7
GO:0050678	regulation of epithelial cell proliferation	15/228	378/18670	6.71307e-05	0.000792782	0.000537943	AREG/EGR3/EREG/GLUL/LRG1/THBS1/TNF/TNFAIP3/ARG1/CCL2/CD109/CEACAM1/F3/IL10/NR4A3	15
GO:0050868	negative regulation of T cell activation	8/228	112/18670	6.99354e-05	0.000820693	0.000556882	LGALS3/NFKBID/TNFRSF21/ZC3H12A/ARG1/CD274/CEACAM1/IL10	8
GO:1990748	cellular detoxification	8/228	112/18670	6.99354e-05	0.000820693	0.000556882	SOD2/TNF/ALOX5AP/HBD/HBM/HBQ1/MPO/PTGS2	8
GO:0006869	lipid transport	15/228	380/18670	7.12225e-05	0.000832099	0.000564622	NFKB1/NFKBIA/PNPLA8/THBS1/ABCA1/ABCA13/ACSL1/AQP9/CEACAM1/EDN1/IL1B/INHBA/RETN/SLC4A1/SPP1	15
GO:0002385	mucosal immune response	5/228	36/18670	7.19668e-05	0.000832099	0.000564622	CAMP/DEFA4/FFAR2/LTF/RNASE3	5
GO:0010573	vascular endothelial growth factor production	5/228	36/18670	7.19668e-05	0.000832099	0.000564622	IL1A/IL6/C3AR1/IL1B/PTGS2	5
GO:1902622	regulation of neutrophil migration	5/228	36/18670	7.19668e-05	0.000832099	0.000564622	CXCL8/IL1R1/C3AR1/EDN1/MPP1	5
GO:0043405	regulation of MAP kinase activity	14/228	337/18670	7.23576e-05	0.000832099	0.000564622	GADD45B/IRAK3/PROK2/RIPK2/THBS1/TNF/TRIB1/CDK1/DUSP5/EDN1/ELANE/IL1B/INAVA/SPRY2	14
GO:0002544	chronic inflammatory response	4/228	19/18670	7.26968e-05	0.000832099	0.000564622	THBS1/TNF/TNFAIP3/IL10	4
GO:0002726	positive regulation of T cell cytokine production	4/228	19/18670	7.26968e-05	0.000832099	0.000564622	IL1R1/IL6/IL1B/NLRP3	4
GO:0010888	negative regulation of lipid storage	4/228	19/18670	7.26968e-05	0.000832099	0.000564622	IL6/NFKBIA/TNF/ABCA1	4
GO:0010001	glial cell differentiation	11/228	218/18670	7.944e-05	0.000906493	0.000615102	B4GALT5/IFNG/IL6/TNF/TNFRSF21/VIM/CDK1/DAAM2/EGR2/IL1B/LIF	11
GO:1904705	regulation of vascular smooth muscle cell proliferation	7/228	85/18670	8.12671e-05	0.000921688	0.000625413	CDKN1A/MMP9/SOD2/TNF/EDN1/IL10/NR4A3	7
GO:1990874	vascular smooth muscle cell proliferation	7/228	85/18670	8.12671e-05	0.000921688	0.000625413	CDKN1A/MMP9/SOD2/TNF/EDN1/IL10/NR4A3	7
GO:0032732	positive regulation of interleukin-1 production	6/228	59/18670	8.15195e-05	0.00092174	0.000625448	EGR1/IFNG/RIPK2/AZU1/INAVA/NLRP3	6
GO:0018105	peptidyl-serine phosphorylation	13/228	299/18670	8.31189e-05	0.000936977	0.000635787	BRAF/CD44/CSF3/IFNG/IL6/OSM/RIPK2/TNF/CDK1/LIF/PTGS2/SNCA/SPRY2	13
GO:0032963	collagen metabolic process	8/228	115/18670	8.43174e-05	0.000947615	0.000643005	CTSL/FURIN/IL6/MMP9/VIM/ARG1/MMP1/MMP8	8
GO:0002792	negative regulation of peptide secretion	9/228	148/18670	8.69846e-05	0.000974647	0.000661348	PIM3/TNF/TNFAIP3/TNFRSF21/ZC3H12A/IL10/IL1B/IL1R2/NLRP3	9
GO:0042058	regulation of epidermal growth factor receptor signaling pathway	7/228	86/18670	8.75608e-05	0.000978157	0.000663729	AREG/EREG/HBEGF/MMP9/CEACAM1/PLAUR/SPRY2	7
GO:0002294	CD4-positive, alpha-beta T cell differentiation involved in immune response	6/228	60/18670	8.96625e-05	0.000996467	0.000676154	IFNG/IL6/NFKBID/RIPK2/ZC3H12A/NLRP3	6
GO:0051767	nitric-oxide synthase biosynthetic process	4/228	20/18670	9.00035e-05	0.000996467	0.000676154	IFNG/CCL2/EDN1/NAMPT	4
GO:0051769	regulation of nitric-oxide synthase biosynthetic process	4/228	20/18670	9.00035e-05	0.000996467	0.000676154	IFNG/CCL2/EDN1/NAMPT	4
GO:0042098	T cell proliferation	10/228	184/18670	9.09875e-05	0.00100437	0.000681518	CD55/IL6/LGALS3/RIPK2/TNFRSF21/ARG1/CD274/IL10/IL1B/SPTA1	10
GO:0048246	macrophage chemotaxis	5/228	38/18670	9.39359e-05	0.00103385	0.00070152	LGALS3/THBS1/AZU1/C3AR1/CCL2	5
GO:0002690	positive regulation of leukocyte chemotaxis	7/228	87/18670	9.42461e-05	0.0010342	0.000701761	CXCL8/IL6/THBS1/C3AR1/CCL4/CCL7/EDN1	7
GO:0002761	regulation of myeloid leukocyte differentiation	8/228	117/18670	9.52047e-05	0.00104165	0.000706814	IFNG/TNF/TRIB1/CEACAM1/DCSTAMP/INHBA/LIF/LTF	8
GO:0046883	regulation of hormone secretion	12/228	262/18670	9.55759e-05	0.00104265	0.000707489	GLUL/IFNG/OSM/PIM3/TNF/EDN1/FFAR2/IL1B/INHBA/LIF/RETN/SPP1	12
GO:0002287	alpha-beta T cell activation involved in immune response	6/228	61/18670	9.84399e-05	0.00105532	0.000716089	IFNG/IL6/NFKBID/RIPK2/ZC3H12A/NLRP3	6
GO:0002293	alpha-beta T cell differentiation involved in immune response	6/228	61/18670	9.84399e-05	0.00105532	0.000716089	IFNG/IL6/NFKBID/RIPK2/ZC3H12A/NLRP3	6
GO:0032370	positive regulation of lipid transport	6/228	61/18670	9.84399e-05	0.00105532	0.000716089	NFKBIA/ABCA1/EDN1/IL1B/RETN/SPP1	6
GO:0034113	heterotypic cell-cell adhesion	6/228	61/18670	9.84399e-05	0.00105532	0.000716089	CD44/TNF/CEACAM6/IL10/IL1B/IL1RN	6
GO:0050701	interleukin-1 secretion	6/228	61/18670	9.84399e-05	0.00105532	0.000716089	RIPK2/TNFAIP3/ZC3H12A/ABCA1/IL1R2/NLRP3	6
GO:1905953	negative regulation of lipid localization	6/228	61/18670	9.84399e-05	0.00105532	0.000716089	IL6/NFKB1/NFKBIA/THBS1/TNF/ABCA1	6
GO:0048871	multicellular organismal homeostasis	17/228	486/18670	0.000104483	0.00111689	0.000757867	EGR1/G0S2/IL1A/IL6/METRNL/TNF/TNFAIP3/ACSL1/DCSTAMP/GRB10/IL1B/INAVA/LCN2/LTF/NR4A3/PTGS2/SPP1	17
GO:0046635	positive regulation of alpha-beta T cell activation	6/228	62/18670	0.000107887	0.00114997	0.000780313	CD55/CD83/IFNG/NFKBID/RIPK2/NLRP3	6
GO:0010893	positive regulation of steroid biosynthetic process	4/228	21/18670	0.00011012	0.00116708	0.000791923	IFNG/TNF/ADM/IL1B	4
GO:0030728	ovulation	4/228	21/18670	0.00011012	0.00116708	0.000791923	EREG/INHBA/PTGS2/TNFAIP6	4
GO:0046637	regulation of alpha-beta T cell differentiation	6/228	63/18670	0.00011804	0.00124393	0.000844073	CD83/IFNG/NFKBID/RIPK2/ZC3H12A/NLRP3	6
GO:0046888	negative regulation of hormone secretion	6/228	63/18670	0.00011804	0.00124393	0.000844073	OSM/PIM3/EDN1/IL1B/INHBA/LIF	6
GO:0042036	negative regulation of cytokine biosynthetic process	5/228	40/18670	0.000120723	0.00126862	0.000860823	IL6/NFKB1/ELANE/IL10/INHBA	5
GO:0043491	protein kinase B signaling	12/228	269/18670	0.000122538	0.00128407	0.000871304	AREG/CHI3L1/CSF3/EREG/HBEGF/OSM/THBS1/TNF/CCL2/F3/IL1B/SPRY2	12
GO:0045639	positive regulation of myeloid cell differentiation	7/228	91/18670	0.000125276	0.00130624	0.000886351	CSF3/IFNG/TNF/TRIB1/DCSTAMP/INHBA/LIF	7
GO:0001505	regulation of neurotransmitter levels	14/228	355/18670	0.000125357	0.00130624	0.000886351	GLUL/ICAM1/IFNG/TNF/ZC3H12A/EDN1/IL10/IL1B/MMP8/PTGS2/PTX3/SLC7A11/SNCA/UPB1	14
GO:0019079	viral genome replication	8/228	122/18670	0.000127607	0.00132598	0.000899743	CXCL8/TNF/ZC3H12A/CCL2/IFI27/LTF/OASL/SLPI	8
GO:0048247	lymphocyte chemotaxis	6/228	64/18670	0.000128937	0.00133606	0.000906584	CXCL16/CCL2/CCL20/CCL22/CCL4/CCL7	6
GO:0043112	receptor metabolic process	10/228	192/18670	0.00012932	0.00133631	0.000906755	CXCL8/FURIN/IFNG/TNF/ADM/CD63/CEACAM1/EDN1/IL10/SNCA	10
GO:0042359	vitamin D metabolic process	4/228	22/18670	0.000133307	0.00137369	0.000932116	IFNG/NFKB1/TNF/IL1B	4
GO:2000117	negative regulation of cysteine-type endopeptidase activity	7/228	92/18670	0.000134203	0.00137911	0.000935795	CD44/MMP9/THBS1/LTF/PLAUR/PTGS2/SNCA	7
GO:0051224	negative regulation of protein transport	10/228	193/18670	0.000134953	0.00138299	0.000938432	PIM3/TNF/TNFAIP3/TNFRSF21/ZC3H12A/IL10/IL1B/IL1R2/NLRP3/YOD1	10
GO:0140353	lipid export from cell	5/228	41/18670	0.000136134	0.00139126	0.00094404	EDN1/IL1B/INHBA/RETN/SPP1	5
GO:0072577	endothelial cell apoptotic process	6/228	65/18670	0.000140616	0.00143313	0.000972451	ICAM1/THBS1/TNF/TNFAIP3/CCL2/IL10	6
GO:1901184	regulation of ERBB signaling pathway	7/228	93/18670	0.00014364	0.00145995	0.000990651	AREG/EREG/HBEGF/MMP9/CEACAM1/PLAUR/SPRY2	7
GO:0032368	regulation of lipid transport	8/228	125/18670	0.000151079	0.00153137	0.00103912	NFKB1/NFKBIA/THBS1/ABCA1/EDN1/IL1B/RETN/SPP1	8
GO:0051785	positive regulation of nuclear division	6/228	66/18670	0.000153118	0.00154782	0.00105027	EREG/IL1A/CDCA5/EDN1/IL1B/SPHK1	6
GO:0006469	negative regulation of protein kinase activity	11/228	235/18670	0.000154353	0.00155608	0.00105588	CDKN1A/GADD45B/IFNG/IRAK3/ITPRIP/TNFAIP3/TRIB1/CEACAM1/DUSP5/IL1B/SPRY2	11
GO:0018108	peptidyl-tyrosine phosphorylation	14/228	363/18670	0.000158096	0.00158951	0.00107856	AREG/CD44/CSF3/EREG/HBEGF/ICAM1/IFNG/IL6/OSM/RIPK2/SPINK1/TNF/LIF/SAMSN1	14
GO:1904950	negative regulation of establishment of protein localization	10/228	197/18670	0.000159604	0.00160034	0.00108591	PIM3/TNF/TNFAIP3/TNFRSF21/ZC3H12A/IL10/IL1B/IL1R2/NLRP3/YOD1	10
GO:0002832	negative regulation of response to biotic stimulus	7/228	95/18670	0.000164129	0.00163689	0.00111071	IRAK3/TNFAIP3/TRIB1/ACOD1/ARG1/CEACAM1/LTF	7
GO:0045069	regulation of viral genome replication	7/228	95/18670	0.000164129	0.00163689	0.00111071	CXCL8/TNF/ZC3H12A/IFI27/LTF/OASL/SLPI	7
GO:0046890	regulation of lipid biosynthetic process	10/228	198/18670	0.000166327	0.0016515	0.00112063	DGAT2/EGR1/IFNG/NFKB1/TNF/ADM/CEACAM1/IL1B/PTGS2/SPHK1	10
GO:0048662	negative regulation of smooth muscle cell proliferation	6/228	67/18670	0.000166482	0.0016515	0.00112063	CDKN1A/IFNG/SOD2/TNFAIP3/TRIB1/IL10	6
GO:0018209	peptidyl-serine modification	13/228	322/18670	0.000173617	0.0017177	0.00116555	BRAF/CD44/CSF3/IFNG/IL6/OSM/RIPK2/TNF/CDK1/LIF/PTGS2/SNCA/SPRY2	13
GO:0002292	T cell differentiation involved in immune response	6/228	68/18670	0.000180753	0.00178355	0.00121023	IFNG/IL6/NFKBID/RIPK2/ZC3H12A/NLRP3	6
GO:1903038	negative regulation of leukocyte cell-cell adhesion	8/228	129/18670	0.000187803	0.00184822	0.00125411	LGALS3/NFKBID/TNFRSF21/ZC3H12A/ARG1/CD274/CEACAM1/IL10	8
GO:0002227	innate immune response in mucosa	4/228	24/18670	0.00018997	0.00185971	0.00126191	CAMP/DEFA4/LTF/RNASE3	4
GO:0009110	vitamin biosynthetic process	4/228	24/18670	0.00018997	0.00185971	0.00126191	IFNG/NFKB1/TNF/IL1B	4
GO:0014002	astrocyte development	5/228	44/18670	0.000191502	0.00186488	0.00126542	IFNG/IL6/TNF/VIM/IL1B	5
GO:0071622	regulation of granulocyte chemotaxis	5/228	44/18670	0.000191502	0.00186488	0.00126542	CXCL8/THBS1/C3AR1/EDN1/MPP1	5
GO:0050766	positive regulation of phagocytosis	6/228	69/18670	0.000195972	0.00190343	0.00129158	IFNG/TNF/AZU1/CCL2/IL1B/PTX3	6
GO:0050764	regulation of phagocytosis	7/228	98/18670	0.000199238	0.00193012	0.00130969	IFNG/TNF/AZU1/CCL2/IL1B/PTX3/SPHK1	7
GO:0045348	positive regulation of MHC class II biosynthetic process	3/228	10/18670	0.000202454	0.00195618	0.00132737	IFNG/AZU1/IL10	3
GO:0002709	regulation of T cell mediated immunity	6/228	70/18670	0.000212184	0.00204488	0.00138756	IL1R1/IL6/ARG1/CEACAM1/IL1B/NLRP3	6
GO:0051403	stress-activated MAPK cascade	12/228	286/18670	0.000216503	0.00208112	0.00141214	GADD45B/NFKB1/RIPK2/TNF/TRIB1/ZC3H12A/EDN1/IL1B/IL1RN/INAVA/MMP8/SPHK1	12
GO:0002703	regulation of leukocyte mediated immunity	10/228	205/18670	0.000220406	0.00211317	0.0014339	ICAM1/IL1R1/IL6/TNF/ARG1/CD177/CEACAM1/IL10/IL1B/NLRP3	10
GO:0002507	tolerance induction	4/228	25/18670	0.000224	0.00213661	0.0014498	IRAK3/TNFAIP3/ACOD1/CD274	4
GO:0002719	negative regulation of cytokine production involved in immune response	4/228	25/18670	0.000224	0.00213661	0.0014498	IRAK3/TNF/ARG1/IL10	4
GO:0045619	regulation of lymphocyte differentiation	9/228	169/18670	0.000237648	0.00226096	0.00153418	CD83/EGR3/IFNG/NFKBID/RIPK2/ZC3H12A/INHBA/NLRP3/PGLYRP1	9
GO:0097193	intrinsic apoptotic signaling pathway	12/228	289/18670	0.000238252	0.00226096	0.00153418	BCL2A1/CD44/CDKN1A/MMP9/NBN/PPIF/PPP1R15A/SOD2/TNF/IVNS1ABP/PLAUR/PTGS2	12
GO:0046632	alpha-beta T cell differentiation	7/228	101/18670	0.000240176	0.00226765	0.00153872	CD83/IFNG/IL6/NFKBID/RIPK2/ZC3H12A/NLRP3	7
GO:0048525	negative regulation of viral process	7/228	101/18670	0.000240176	0.00226765	0.00153872	TNF/ZC3H12A/CCL4/LTF/OASL/PTX3/SLPI	7
GO:0038034	signal transduction in absence of ligand	6/228	72/18670	0.000247771	0.00232329	0.00157647	BCL2A1/IL1A/TNF/IL1B/INHBA/LCN2	6
GO:0097192	extrinsic apoptotic signaling pathway in absence of ligand	6/228	72/18670	0.000247771	0.00232329	0.00157647	BCL2A1/IL1A/TNF/IL1B/INHBA/LCN2	6
GO:0051251	positive regulation of lymphocyte activation	13/228	334/18670	0.000247942	0.00232329	0.00157647	CD55/CD83/CDKN1A/EGR3/IFNG/IL6/NFKBID/RIPK2/CCL2/CD274/IL1B/NLRP3/SPTA1	13
GO:0072539	T-helper 17 cell differentiation	4/228	26/18670	0.000262205	0.00242975	0.00164871	IL6/NFKBID/ZC3H12A/NLRP3	4
GO:0006953	acute-phase response	5/228	47/18670	0.000262569	0.00242975	0.00164871	IL1A/IL6/TNF/IL1B/PTGS2	5
GO:0010799	regulation of peptidyl-threonine phosphorylation	5/228	47/18670	0.000262569	0.00242975	0.00164871	CHI3L1/RIPK2/AZU1/SPHK1/SPRY2	5
GO:0030574	collagen catabolic process	5/228	47/18670	0.000262569	0.00242975	0.00164871	CTSL/FURIN/MMP9/MMP1/MMP8	5
GO:0046638	positive regulation of alpha-beta T cell differentiation	5/228	47/18670	0.000262569	0.00242975	0.00164871	CD83/IFNG/NFKBID/RIPK2/NLRP3	5
GO:0031100	animal organ regeneration	6/228	73/18670	0.00026724	0.00246683	0.00167387	CDKN1A/ADM/ANXA3/CDK1/IL10/NR4A3	6
GO:1902106	negative regulation of leukocyte differentiation	7/228	103/18670	0.000271045	0.00249576	0.0016935	NFKBID/TRIB1/ZC3H12A/CEACAM1/INHBA/LTF/PGLYRP1	7
GO:0031652	positive regulation of heat generation	3/228	11/18670	0.000275868	0.00252145	0.00171093	TNF/IL1B/PTGS2	3
GO:0035747	natural killer cell chemotaxis	3/228	11/18670	0.000275868	0.00252145	0.00171093	CCL2/CCL4/CCL7	3
GO:2000551	regulation of T-helper 2 cell cytokine production	3/228	11/18670	0.000275868	0.00252145	0.00171093	IL6/ARG1/NLRP3	3
GO:0031349	positive regulation of defense response	14/228	384/18670	0.000281358	0.00256532	0.0017407	EREG/IL6/NFKB1/NFKBIA/OSM/RIPK2/TNF/ARG1/FFAR2/IL1B/MMP8/PTGS2/SNCA/SUCNR1	14
GO:0001659	temperature homeostasis	9/228	173/18670	0.000282726	0.00257095	0.00174452	EGR1/G0S2/IL1A/TNF/ACSL1/GRB10/IL1B/LCN2/PTGS2	9
GO:0098754	detoxification	8/228	137/18670	0.000283357	0.00257095	0.00174452	SOD2/TNF/ALOX5AP/HBD/HBM/HBQ1/MPO/PTGS2	8
GO:0048511	rhythmic process	12/228	295/18670	0.000287373	0.00259941	0.00176383	CREM/EGR1/EGR3/EREG/NFIL3/PROK2/CDK1/EGR2/INHBA/NAMPT/PTX3/RETN	12
GO:0032677	regulation of interleukin-8 production	6/228	74/18670	0.000287892	0.00259941	0.00176383	TNF/BPI/ELANE/FFAR2/IL10/IL1B	6
GO:1901653	cellular response to peptide	14/228	385/18670	0.000288865	0.00260188	0.00176551	ICAM1/NFKB1/RIPK2/VIM/ARG1/CEACAM1/EDN1/GRB10/IL1B/KLF1/KLF5/NAMPT/NR4A3/RAB13	14
GO:0050673	epithelial cell proliferation	15/228	434/18670	0.000303172	0.00272416	0.00184848	AREG/EGR3/EREG/GLUL/LRG1/THBS1/TNF/TNFAIP3/ARG1/CCL2/CD109/CEACAM1/F3/IL10/NR4A3	15
GO:0048143	astrocyte activation	4/228	27/18670	0.000304875	0.00273286	0.00185438	IFNG/IL6/TNF/IL1B	4
GO:0003018	vascular process in circulatory system	9/228	175/18670	0.000307791	0.00275236	0.00186762	ICAM1/IL6/SOD2/ADM/AZU1/CEACAM1/DOCK4/EDN1/PTGS2	9
GO:0070661	leukocyte proliferation	12/228	298/18670	0.000314998	0.00281006	0.00190677	CD55/CDKN1A/IL6/LGALS3/RIPK2/TNFAIP3/TNFRSF21/ARG1/CD274/IL10/IL1B/SPTA1	12
GO:1904707	positive regulation of vascular smooth muscle cell proliferation	5/228	49/18670	0.00032001	0.00284794	0.00193247	MMP9/TNF/EDN1/IL10/NR4A3	5
GO:0043281	regulation of cysteine-type endopeptidase activity involved in apoptotic process	10/228	215/18670	0.000322707	0.00286508	0.0019441	CD44/MMP9/THBS1/TNF/F3/NLRP3/PLAUR/PTGS2/SNCA/TNFSF15	10
GO:0033673	negative regulation of kinase activity	11/228	257/18670	0.000333898	0.00295738	0.00200674	CDKN1A/GADD45B/IFNG/IRAK3/ITPRIP/TNFAIP3/TRIB1/CEACAM1/DUSP5/IL1B/SPRY2	11
GO:0043406	positive regulation of MAP kinase activity	11/228	258/18670	0.00034509	0.00304925	0.00206907	GADD45B/PROK2/RIPK2/THBS1/TNF/CDK1/DUSP5/EDN1/ELANE/IL1B/INAVA	11
GO:0070671	response to interleukin-12	5/228	50/18670	0.000352066	0.00307644	0.00208752	IFNG/RIPK2/SOD2/CA1/IL10	5
GO:0001516	prostaglandin biosynthetic process	4/228	28/18670	0.000352302	0.00307644	0.00208752	PNPLA8/EDN1/IL1B/PTGS2	4
GO:0046457	prostanoid biosynthetic process	4/228	28/18670	0.000352302	0.00307644	0.00208752	PNPLA8/EDN1/IL1B/PTGS2	4
GO:1902932	positive regulation of alcohol biosynthetic process	4/228	28/18670	0.000352302	0.00307644	0.00208752	IFNG/TNF/IL1B/SNCA	4
GO:2000108	positive regulation of leukocyte apoptotic process	4/228	28/18670	0.000352302	0.00307644	0.00208752	NFKBID/CD274/IL10/NR4A3	4
GO:1904659	glucose transmembrane transport	7/228	108/18670	0.000362335	0.00315161	0.00213853	BRAF/TNF/EDN1/GRB10/IL1B/NR4A3/SLC2A3	7
GO:0048771	tissue remodeling	9/228	179/18670	0.000363452	0.00315161	0.00213853	IL1A/IL6/TIMP1/TNFAIP3/ARG1/CEACAM1/DCSTAMP/LIF/SPP1	9
GO:0051099	positive regulation of binding	9/228	179/18670	0.000363452	0.00315161	0.00213853	CSF3/IFNG/LGALS3/MMP9/RIPK2/CDCA5/MMP8/PLAUR/SPTA1	9
GO:0070486	leukocyte aggregation	3/228	12/18670	0.000364514	0.00315347	0.00213979	CD44/IL1B/NR4A3	3
GO:0010565	regulation of cellular ketone metabolic process	9/228	180/18670	0.000378594	0.00326011	0.00221215	DGAT2/EGR1/ADM/CEACAM1/IL1B/NR4A3/PTGS2/SLC7A11/SNCA	9
GO:0022408	negative regulation of cell-cell adhesion	9/228	180/18670	0.000378594	0.00326011	0.00221215	LGALS3/NFKBID/TNFRSF21/ZC3H12A/ARG1/CD274/CEACAM1/IL10/IL1RN	9
GO:0010827	regulation of glucose transmembrane transport	6/228	78/18670	0.000383335	0.00329332	0.00223468	BRAF/TNF/EDN1/GRB10/IL1B/NR4A3	6
GO:0010800	positive regulation of peptidyl-threonine phosphorylation	4/228	29/18670	0.000404782	0.00344852	0.00234	CHI3L1/RIPK2/AZU1/SPHK1	4
GO:0072538	T-helper 17 type immune response	4/228	29/18670	0.000404782	0.00344852	0.00234	IL6/NFKBID/ZC3H12A/NLRP3	4
GO:1902624	positive regulation of neutrophil migration	4/228	29/18670	0.000404782	0.00344852	0.00234	CXCL8/IL1R1/C3AR1/EDN1	4
GO:0033559	unsaturated fatty acid metabolic process	7/228	110/18670	0.000405108	0.00344852	0.00234	CYP4F3/PNPLA8/ACSL1/ALOX5AP/EDN1/IL1B/PTGS2	7
GO:0010631	epithelial cell migration	13/228	352/18670	0.000409753	0.00347993	0.00236131	EGR3/GLUL/HBEGF/IFNG/MMP9/S100P/THBS1/ZC3H12A/ANXA3/CEACAM1/EDN1/PTGS2/RAB13	13
GO:0030193	regulation of blood coagulation	6/228	79/18670	0.000410669	0.00347993	0.00236131	PLAU/THBS1/CEACAM1/EDN1/F3/PLAUR	6
GO:0043903	regulation of interspecies interactions between organisms	10/228	222/18670	0.00041576	0.00351506	0.00238515	CXCL8/TNF/ZC3H12A/ARG1/CCL4/IFI27/LTF/OASL/PTX3/SLPI	10
GO:0030098	lymphocyte differentiation	13/228	353/18670	0.000420902	0.00355047	0.00240918	CD83/EGR1/EGR3/IFNG/IL6/NFKBID/RIPK2/ZC3H12A/ADGRG3/IL10/INHBA/NLRP3/PGLYRP1	13
GO:0032653	regulation of interleukin-10 production	5/228	52/18670	0.000423402	0.00356348	0.002418	CD83/TNFRSF21/CD274/INAVA/MMP8	5
GO:0072676	lymphocyte migration	7/228	111/18670	0.000427958	0.0035856	0.00243301	CXCL16/ICAM1/CCL2/CCL20/CCL22/CCL4/CCL7	7
GO:1904019	epithelial cell apoptotic process	7/228	111/18670	0.000427958	0.0035856	0.00243301	ICAM1/IL6/THBS1/TNF/TNFAIP3/CCL2/IL10	7
GO:0002224	toll-like receptor signaling pathway	8/228	146/18670	0.000434967	0.00363613	0.0024673	CTSL/IRAK3/NFKBIA/RIPK2/TNFAIP3/ACOD1/LTF/TNIP3	8
GO:1900046	regulation of hemostasis	6/228	80/18670	0.000439501	0.00366579	0.00248743	PLAU/THBS1/CEACAM1/EDN1/F3/PLAUR	6
GO:0090132	epithelium migration	13/228	355/18670	0.000443976	0.00369484	0.00250714	EGR3/GLUL/HBEGF/IFNG/MMP9/S100P/THBS1/ZC3H12A/ANXA3/CEACAM1/EDN1/PTGS2/RAB13	13
GO:0008645	hexose transmembrane transport	7/228	112/18670	0.000451827	0.00375177	0.00254577	BRAF/TNF/EDN1/GRB10/IL1B/NR4A3/SLC2A3	7
GO:0044788	modulation by host of viral process	4/228	30/18670	0.000462613	0.00377534	0.00256176	ZC3H12A/IFI27/LTF/PTX3	4
GO:0045940	positive regulation of steroid metabolic process	4/228	30/18670	0.000462613	0.00377534	0.00256176	IFNG/TNF/ADM/IL1B	4
GO:0090022	regulation of neutrophil chemotaxis	4/228	30/18670	0.000462613	0.00377534	0.00256176	CXCL8/C3AR1/EDN1/MPP1	4
GO:0030195	negative regulation of blood coagulation	5/228	53/18670	0.000462908	0.00377534	0.00256176	PLAU/THBS1/CEACAM1/EDN1/PLAUR	5
GO:0050702	interleukin-1 beta secretion	5/228	53/18670	0.000462908	0.00377534	0.00256176	RIPK2/TNFAIP3/ZC3H12A/ABCA1/NLRP3	5
GO:0050704	regulation of interleukin-1 secretion	5/228	53/18670	0.000462908	0.00377534	0.00256176	RIPK2/TNFAIP3/ZC3H12A/IL1R2/NLRP3	5
GO:1905517	macrophage migration	5/228	53/18670	0.000462908	0.00377534	0.00256176	LGALS3/THBS1/AZU1/C3AR1/CCL2	5
GO:0009635	response to herbicide	3/228	13/18670	0.000469607	0.00377534	0.00256176	ZC3H12A/ARG1/LCN2	3
GO:0031650	regulation of heat generation	3/228	13/18670	0.000469607	0.00377534	0.00256176	TNF/IL1B/PTGS2	3
GO:0035745	T-helper 2 cell cytokine production	3/228	13/18670	0.000469607	0.00377534	0.00256176	IL6/ARG1/NLRP3	3
GO:0044793	negative regulation by host of viral process	3/228	13/18670	0.000469607	0.00377534	0.00256176	ZC3H12A/LTF/PTX3	3
GO:0050713	negative regulation of interleukin-1 beta secretion	3/228	13/18670	0.000469607	0.00377534	0.00256176	TNFAIP3/ZC3H12A/NLRP3	3
GO:0050722	regulation of interleukin-1 beta biosynthetic process	3/228	13/18670	0.000469607	0.00377534	0.00256176	EGR1/IFNG/AZU1	3
GO:0048708	astrocyte differentiation	6/228	81/18670	0.000469888	0.00377534	0.00256176	IFNG/IL6/TNF/VIM/IL1B/LIF	6
GO:0055072	iron ion homeostasis	6/228	81/18670	0.000469888	0.00377534	0.00256176	IFNG/ALAS2/EPB42/LCN2/LTF/SLC25A37	6
GO:0008643	carbohydrate transport	8/228	148/18670	0.000476293	0.00381396	0.00258797	BRAF/TNF/AQP9/EDN1/GRB10/IL1B/NR4A3/SLC2A3	8
GO:0035821	modulation of process of other organism	7/228	113/18670	0.000476745	0.00381396	0.00258797	ZC3H12A/CCL4/DEFA4/IFI27/LTF/PTX3/SLPI	7
GO:0007249	I-kappaB kinase/NF-kappaB signaling	11/228	269/18670	0.000490511	0.00391567	0.00265698	NFKBIA/NFKBID/RIPK2/TNF/TNFAIP3/ZC3H12A/IL1B/IL1RN/INAVA/LTF/TNIP3	11
GO:0002706	regulation of lymphocyte mediated immunity	8/228	149/18670	0.000498119	0.00395941	0.00268666	IL1R1/IL6/TNF/ARG1/CEACAM1/IL10/IL1B/NLRP3	8
GO:1903900	regulation of viral life cycle	8/228	149/18670	0.000498119	0.00395941	0.00268666	CXCL8/TNF/ZC3H12A/IFI27/LTF/OASL/PTX3/SLPI	8
GO:0015749	monosaccharide transmembrane transport	7/228	114/18670	0.000502748	0.00396429	0.00268997	BRAF/TNF/EDN1/GRB10/IL1B/NR4A3/SLC2A3	7
GO:0030218	erythrocyte differentiation	7/228	114/18670	0.000502748	0.00396429	0.00268997	AHSP/ALAS2/BPGM/EPB42/INHBA/KLF1/SLC4A1	7
GO:0002763	positive regulation of myeloid leukocyte differentiation	5/228	54/18670	0.000505127	0.00396429	0.00268997	IFNG/TNF/TRIB1/DCSTAMP/LIF	5
GO:0006636	unsaturated fatty acid biosynthetic process	5/228	54/18670	0.000505127	0.00396429	0.00268997	PNPLA8/ALOX5AP/EDN1/IL1B/PTGS2	5
GO:0051353	positive regulation of oxidoreductase activity	5/228	54/18670	0.000505127	0.00396429	0.00268997	IFNG/TNF/EDN1/IL1B/SNCA	5
GO:1900047	negative regulation of hemostasis	5/228	54/18670	0.000505127	0.00396429	0.00268997	PLAU/THBS1/CEACAM1/EDN1/PLAUR	5
GO:0031098	stress-activated protein kinase signaling cascade	12/228	315/18670	0.000517838	0.00404697	0.00274608	GADD45B/NFKB1/RIPK2/TNF/TRIB1/ZC3H12A/EDN1/IL1B/IL1RN/INAVA/MMP8/SPHK1	12
GO:0051235	maintenance of location	12/228	315/18670	0.000517838	0.00404697	0.00274608	DGAT2/IL6/NFKB1/NFKBIA/TNF/ZC3H12A/ABCA1/FFAR2/IL10/IL1B/LCN2/SNCA	12
GO:0090130	tissue migration	13/228	361/18670	0.000519751	0.0040534	0.00275044	EGR3/GLUL/HBEGF/IFNG/MMP9/S100P/THBS1/ZC3H12A/ANXA3/CEACAM1/EDN1/PTGS2/RAB13	13
GO:0045582	positive regulation of T cell differentiation	6/228	83/18670	0.000535558	0.00415924	0.00282226	CD83/EGR3/IFNG/NFKBID/RIPK2/NLRP3	6
GO:2000106	regulation of leukocyte apoptotic process	6/228	83/18670	0.000535558	0.00415924	0.00282226	LGALS3/NFKBID/CD274/IL10/NR4A3/SLC7A11	6
GO:0046651	lymphocyte proliferation	11/228	272/18670	0.000538066	0.00417001	0.00282957	CD55/CDKN1A/IL6/LGALS3/RIPK2/TNFRSF21/ARG1/CD274/IL10/IL1B/SPTA1	11
GO:0032613	interleukin-10 production	5/228	55/18670	0.000550178	0.00424618	0.00288125	CD83/TNFRSF21/CD274/INAVA/MMP8	5
GO:0046456	icosanoid biosynthetic process	5/228	55/18670	0.000550178	0.00424618	0.00288125	PNPLA8/ALOX5AP/EDN1/IL1B/PTGS2	5
GO:0034219	carbohydrate transmembrane transport	7/228	116/18670	0.000558141	0.00429873	0.00291691	BRAF/TNF/EDN1/GRB10/IL1B/NR4A3/SLC2A3	7
GO:0000187	activation of MAPK activity	8/228	152/18670	0.000568509	0.00435037	0.00295195	PROK2/RIPK2/THBS1/TNF/CDK1/DUSP5/IL1B/INAVA	8
GO:0043154	negative regulation of cysteine-type endopeptidase activity involved in apoptotic process	6/228	84/18670	0.000570959	0.00435037	0.00295195	CD44/MMP9/THBS1/PLAUR/PTGS2/SNCA	6
GO:0046889	positive regulation of lipid biosynthetic process	6/228	84/18670	0.000570959	0.00435037	0.00295195	DGAT2/IFNG/TNF/ADM/IL1B/PTGS2	6
GO:0050818	regulation of coagulation	6/228	84/18670	0.000570959	0.00435037	0.00295195	PLAU/THBS1/CEACAM1/EDN1/F3/PLAUR	6
GO:0050886	endocrine process	6/228	84/18670	0.000570959	0.00435037	0.00295195	CTSG/EDN1/IL1B/INHBA/RETN/SUCNR1	6
GO:0032943	mononuclear cell proliferation	11/228	274/18670	0.000571863	0.00435037	0.00295195	CD55/CDKN1A/IL6/LGALS3/RIPK2/TNFRSF21/ARG1/CD274/IL10/IL1B/SPTA1	11
GO:0001667	ameboidal-type cell migration	15/228	462/18670	0.000582165	0.00441186	0.00299367	EGR3/GLUL/HBEGF/IFNG/MMP9/S100P/THBS1/TIMP1/ZC3H12A/ANXA3/CEACAM1/EDN1/PTGS2/RAB13/SEMA6B	15
GO:0098657	import into cell	9/228	191/18670	0.000582317	0.00441186	0.00299367	GLUL/IFNG/SLC39A8/THBS1/ACSL1/KCNJ15/LTF/SLC7A11/SNCA	9
GO:0045346	regulation of MHC class II biosynthetic process	3/228	14/18670	0.00059231	0.00444862	0.00301862	IFNG/AZU1/IL10	3
GO:0050720	interleukin-1 beta biosynthetic process	3/228	14/18670	0.00059231	0.00444862	0.00301862	EGR1/IFNG/AZU1	3
GO:0051712	positive regulation of killing of cells of other organism	3/228	14/18670	0.00059231	0.00444862	0.00301862	IFNG/ARG1/PGLYRP1	3
GO:2001044	regulation of integrin-mediated signaling pathway	3/228	14/18670	0.00059231	0.00444862	0.00301862	TIMP1/CD177/CD63	3
GO:0045987	positive regulation of smooth muscle contraction	4/228	32/18670	0.000595541	0.00444862	0.00301862	PROK2/EDN1/PTGS2/SPHK1	4
GO:0051385	response to mineralocorticoid	4/228	32/18670	0.000595541	0.00444862	0.00301862	CDKN1A/FOSB/FOSL1/EDN1	4
GO:1900745	positive regulation of p38MAPK cascade	4/228	32/18670	0.000595541	0.00444862	0.00301862	GADD45B/ZC3H12A/IL1B/SPHK1	4
GO:0042445	hormone metabolic process	10/228	233/18670	0.000606458	0.00452109	0.00306779	DGAT2/EGR1/FURIN/IFNG/NFKB1/TNF/ADM/CTSG/IL1B/SPP1	10
GO:1903901	negative regulation of viral life cycle	6/228	85/18670	0.000608151	0.00452464	0.0030702	TNF/ZC3H12A/LTF/OASL/PTX3/SLPI	6
GO:1901654	response to ketone	9/228	193/18670	0.000627568	0.00465978	0.0031619	CDKN1A/FOSB/FOSL1/ICAM1/THBS1/ACOD1/ARG1/EDN1/SPP1	9
GO:1903707	negative regulation of hemopoiesis	8/228	155/18670	0.000646736	0.00476148	0.00323091	NFKBIA/NFKBID/TRIB1/ZC3H12A/CEACAM1/INHBA/LTF/PGLYRP1	8
GO:0008625	extrinsic apoptotic signaling pathway via death domain receptors	6/228	86/18670	0.000647195	0.00476148	0.00323091	ICAM1/ITPRIP/LGALS3/THBS1/TNF/TNFAIP3	6
GO:0042446	hormone biosynthetic process	6/228	86/18670	0.000647195	0.00476148	0.00323091	EGR1/IFNG/NFKB1/TNF/ADM/IL1B	6
GO:0070542	response to fatty acid	6/228	86/18670	0.000647195	0.00476148	0.00323091	DGAT2/ZC3H12A/ACSL1/EDN1/FFAR2/PTGS2	6
GO:0042743	hydrogen peroxide metabolic process	5/228	57/18670	0.000649254	0.00476148	0.00323091	HBD/HBM/HBQ1/MPO/SNCA	5
GO:0050819	negative regulation of coagulation	5/228	57/18670	0.000649254	0.00476148	0.00323091	PLAU/THBS1/CEACAM1/EDN1/PLAUR	5
GO:0007173	epidermal growth factor receptor signaling pathway	7/228	119/18670	0.000650224	0.00476148	0.00323091	AREG/EREG/HBEGF/MMP9/CEACAM1/PLAUR/SPRY2	7
GO:0033028	myeloid cell apoptotic process	4/228	33/18670	0.000671247	0.00490577	0.00332882	CTSL/IL6/CLEC5A/SLC7A11	4
GO:0030856	regulation of epithelial cell differentiation	8/228	156/18670	0.000674661	0.00492106	0.00333919	CTSL/IFNG/MMP9/TNF/CD109/CEACAM1/IL1B/LIF	8
GO:0032872	regulation of stress-activated MAPK cascade	10/228	237/18670	0.000691646	0.00502524	0.00340988	GADD45B/RIPK2/TNF/ZC3H12A/EDN1/IL1B/IL1RN/INAVA/MMP8/SPHK1	10
GO:0043122	regulation of I-kappaB kinase/NF-kappaB signaling	10/228	237/18670	0.000691646	0.00502524	0.00340988	NFKBID/RIPK2/TNF/TNFAIP3/ZC3H12A/IL1B/IL1RN/INAVA/LTF/TNIP3	10
GO:0017001	antibiotic catabolic process	5/228	58/18670	0.000703526	0.00506937	0.00343983	HBD/HBM/HBQ1/MPO/SNCA	5
GO:0019229	regulation of vasoconstriction	5/228	58/18670	0.000703526	0.00506937	0.00343983	ICAM1/ADM/DOCK4/EDN1/PTGS2	5
GO:0042093	T-helper cell differentiation	5/228	58/18670	0.000703526	0.00506937	0.00343983	IL6/NFKBID/RIPK2/ZC3H12A/NLRP3	5
GO:1902041	regulation of extrinsic apoptotic signaling pathway via death domain receptors	5/228	58/18670	0.000703526	0.00506937	0.00343983	ICAM1/ITPRIP/LGALS3/THBS1/TNFAIP3	5
GO:0051098	regulation of binding	13/228	373/18670	0.000704534	0.00506937	0.00343983	CSF3/IFNG/LGALS3/MMP9/NFKBIA/RIPK2/CDCA5/IL10/LIF/MMP8/PLAUR/SLPI/SPTA1	13
GO:1904035	regulation of epithelial cell apoptotic process	6/228	88/18670	0.000731092	0.00520897	0.00353455	ICAM1/IL6/THBS1/TNF/TNFAIP3/CCL2	6
GO:0015671	oxygen transport	3/228	15/18670	0.000733736	0.00520897	0.00353455	HBD/HBM/HBQ1	3
GO:0034134	toll-like receptor 2 signaling pathway	3/228	15/18670	0.000733736	0.00520897	0.00353455	RIPK2/TNFAIP3/ACOD1	3
GO:0045342	MHC class II biosynthetic process	3/228	15/18670	0.000733736	0.00520897	0.00353455	IFNG/AZU1/IL10	3
GO:0045360	regulation of interleukin-1 biosynthetic process	3/228	15/18670	0.000733736	0.00520897	0.00353455	EGR1/IFNG/AZU1	3
GO:0045410	positive regulation of interleukin-6 biosynthetic process	3/228	15/18670	0.000733736	0.00520897	0.00353455	EREG/TNF/IL1B	3
GO:0051770	positive regulation of nitric-oxide synthase biosynthetic process	3/228	15/18670	0.000733736	0.00520897	0.00353455	IFNG/CCL2/NAMPT	3
GO:0070302	regulation of stress-activated protein kinase signaling cascade	10/228	239/18670	0.000737807	0.00522789	0.00354739	GADD45B/RIPK2/TNF/ZC3H12A/EDN1/IL1B/IL1RN/INAVA/MMP8/SPHK1	10
GO:0031099	regeneration	9/228	198/18670	0.000753398	0.00529199	0.00359089	CDKN1A/NINJ1/ADM/ANXA3/CDK1/IL10/KLF5/NR4A3/SPP1	9
GO:0032660	regulation of interleukin-17 production	4/228	34/18670	0.000753522	0.00529199	0.00359089	IFNG/IL6/OSM/SPHK1	4
GO:0042533	tumor necrosis factor biosynthetic process	4/228	34/18670	0.000753522	0.00529199	0.00359089	IFNG/THBS1/AZU1/IL10	4
GO:0042534	regulation of tumor necrosis factor biosynthetic process	4/228	34/18670	0.000753522	0.00529199	0.00359089	IFNG/THBS1/AZU1/IL10	4
GO:0034101	erythrocyte homeostasis	7/228	122/18670	0.000753967	0.00529199	0.00359089	AHSP/ALAS2/BPGM/EPB42/INHBA/KLF1/SLC4A1	7
GO:0032890	regulation of organic acid transport	5/228	59/18670	0.000761119	0.00529227	0.00359107	THBS1/ARG1/EDN1/IL1B/SNCA	5
GO:0043388	positive regulation of DNA binding	5/228	59/18670	0.000761119	0.00529227	0.00359107	IFNG/MMP9/CDCA5/MMP8/PLAUR	5
GO:0045071	negative regulation of viral genome replication	5/228	59/18670	0.000761119	0.00529227	0.00359107	TNF/ZC3H12A/LTF/OASL/SLPI	5
GO:0045824	negative regulation of innate immune response	5/228	59/18670	0.000761119	0.00529227	0.00359107	IRAK3/TNFAIP3/ACOD1/ARG1/CEACAM1	5
GO:2000351	regulation of endothelial cell apoptotic process	5/228	59/18670	0.000761119	0.00529227	0.00359107	ICAM1/THBS1/TNF/TNFAIP3/CCL2	5
GO:0046427	positive regulation of receptor signaling pathway via JAK-STAT	6/228	89/18670	0.000776072	0.00538617	0.00365479	IFNG/IL6/OSM/TNF/IL10/LIF	6
GO:0051348	negative regulation of transferase activity	11/228	285/18670	0.000791052	0.00547991	0.0037184	CDKN1A/GADD45B/IFNG/IRAK3/ITPRIP/TNFAIP3/TRIB1/CEACAM1/DUSP5/IL1B/SPRY2	11
GO:0046942	carboxylic acid transport	12/228	331/18670	0.000799887	0.00553081	0.00375294	PNPLA8/THBS1/ACSL1/AQP9/ARG1/CEACAM1/EDN1/IL1B/SLC6A8/SLC7A11/SLC7A5/SNCA	12
GO:0051851	modulation by host of symbiont process	5/228	60/18670	0.00082216	0.00567428	0.00385029	ZC3H12A/CCL4/IFI27/LTF/PTX3	5
GO:0014013	regulation of gliogenesis	7/228	124/18670	0.000830109	0.00569742	0.00386599	IL6/TNF/TNFRSF21/CDK1/DAAM2/IL1B/LIF	7
GO:0019218	regulation of steroid metabolic process	7/228	124/18670	0.000830109	0.00569742	0.00386599	DGAT2/EGR1/IFNG/NFKB1/TNF/ADM/IL1B	7
GO:0051101	regulation of DNA binding	7/228	124/18670	0.000830109	0.00569742	0.00386599	IFNG/MMP9/NFKBIA/CDCA5/LIF/MMP8/PLAUR	7
GO:0002701	negative regulation of production of molecular mediator of immune response	4/228	35/18670	0.000842674	0.00573167	0.00388923	IRAK3/TNF/ARG1/IL10	4
GO:0042092	type 2 immune response	4/228	35/18670	0.000842674	0.00573167	0.00388923	IL6/ARG1/IL10/NLRP3	4
GO:0045622	regulation of T-helper cell differentiation	4/228	35/18670	0.000842674	0.00573167	0.00388923	NFKBID/RIPK2/ZC3H12A/NLRP3	4
GO:0070423	nucleotide-binding oligomerization domain containing signaling pathway	4/228	35/18670	0.000842674	0.00573167	0.00388923	NFKBIA/RIPK2/TNFAIP3/INAVA	4
GO:0015849	organic acid transport	12/228	333/18670	0.000842802	0.00573167	0.00388923	PNPLA8/THBS1/ACSL1/AQP9/ARG1/CEACAM1/EDN1/IL1B/SLC6A8/SLC7A11/SLC7A5/SNCA	12
GO:0051896	regulation of protein kinase B signaling	10/228	244/18670	0.000864421	0.00586797	0.00398172	AREG/CHI3L1/CSF3/EREG/HBEGF/OSM/THBS1/TNF/F3/SPRY2	10
GO:0007162	negative regulation of cell adhesion	11/228	289/18670	0.00088633	0.00600573	0.0040752	LGALS3/NFKBID/THBS1/TNFRSF21/ZC3H12A/ADAMDEC1/ARG1/CD274/CEACAM1/IL10/IL1RN	11
GO:0001780	neutrophil homeostasis	3/228	16/18670	0.000894952	0.00604214	0.0040999	IL6/PDE4B/SLC7A11	3
GO:0042222	interleukin-1 biosynthetic process	3/228	16/18670	0.000894952	0.00604214	0.0040999	EGR1/IFNG/AZU1	3
GO:0006631	fatty acid metabolic process	13/228	383/18670	0.000898221	0.00604437	0.00410142	CREM/CYP4F3/DGAT2/PNPLA8/ACOD1/ACSL1/ALOX5AP/CEACAM1/EDN1/IL1B/NR4A3/PTGS2/SNCA	13
GO:0015718	monocarboxylic acid transport	8/228	163/18670	0.000898532	0.00604437	0.00410142	PNPLA8/THBS1/ACSL1/AQP9/CEACAM1/EDN1/IL1B/SLC6A8	8
GO:0045833	negative regulation of lipid metabolic process	6/228	92/18670	0.000923927	0.00619281	0.00420214	DGAT2/NFKB1/TNF/CEACAM1/IL1B/SPHK1	6
GO:1904894	positive regulation of receptor signaling pathway via STAT	6/228	92/18670	0.000923927	0.00619281	0.00420214	IFNG/IL6/OSM/TNF/IL10/LIF	6
GO:0035872	nucleotide-binding domain, leucine rich repeat containing receptor signaling pathway	4/228	36/18670	0.000939012	0.0062826	0.00426307	NFKBIA/RIPK2/TNFAIP3/INAVA	4
GO:2001242	regulation of intrinsic apoptotic signaling pathway	8/228	165/18670	0.000972386	0.00649421	0.00440666	BCL2A1/CD44/MMP9/PPIF/SOD2/IVNS1ABP/PLAUR/PTGS2	8
GO:0050679	positive regulation of epithelial cell proliferation	9/228	206/18670	0.000996968	0.00664645	0.00450996	AREG/EGR3/GLUL/LRG1/TNFAIP3/ARG1/F3/IL10/NR4A3	9
GO:0045621	positive regulation of lymphocyte differentiation	6/228	94/18670	0.00103393	0.00688054	0.0046688	CD83/EGR3/IFNG/NFKBID/RIPK2/NLRP3	6
GO:1901568	fatty acid derivative metabolic process	8/228	167/18670	0.00105103	0.00698182	0.00473752	CYP4F3/DGAT2/PNPLA8/ACSL1/ALOX5AP/EDN1/IL1B/PTGS2	8
GO:0050792	regulation of viral process	9/228	208/18670	0.0010669	0.0070746	0.00480048	CXCL8/TNF/ZC3H12A/CCL4/IFI27/LTF/OASL/PTX3/SLPI	9
GO:0002693	positive regulation of cellular extravasation	3/228	17/18670	0.00107698	0.00709089	0.00481153	ICAM1/IL1R1/ELANE	3
GO:0032740	positive regulation of interleukin-17 production	3/228	17/18670	0.00107698	0.00709089	0.00481153	IL6/OSM/SPHK1	3
GO:0051709	regulation of killing of cells of other organism	3/228	17/18670	0.00107698	0.00709089	0.00481153	IFNG/ARG1/PGLYRP1	3
GO:1904996	positive regulation of leukocyte adhesion to vascular endothelial cell	3/228	17/18670	0.00107698	0.00709089	0.00481153	ICAM1/TNF/ELANE	3
GO:0002702	positive regulation of production of molecular mediator of immune response	6/228	95/18670	0.00109257	0.00715555	0.00485541	IL1R1/IL6/FFAR2/IL1B/NLRP3/NR4A3	6
GO:0042102	positive regulation of T cell proliferation	6/228	95/18670	0.00109257	0.00715555	0.00485541	CD55/IL6/RIPK2/CD274/IL1B/SPTA1	6
GO:0050810	regulation of steroid biosynthetic process	6/228	95/18670	0.00109257	0.00715555	0.00485541	EGR1/IFNG/NFKB1/TNF/ADM/IL1B	6
GO:0050671	positive regulation of lymphocyte proliferation	7/228	130/18670	0.00109552	0.00716225	0.00485995	CD55/CDKN1A/IL6/RIPK2/CD274/IL1B/SPTA1	7
GO:0060135	maternal process involved in female pregnancy	5/228	64/18670	0.00110339	0.00720108	0.0048863	ARG1/KLF1/LIF/PTGS2/SPP1	5
GO:0032946	positive regulation of mononuclear cell proliferation	7/228	131/18670	0.00114558	0.0074633	0.00506423	CD55/CDKN1A/IL6/RIPK2/CD274/IL1B/SPTA1	7
GO:0019217	regulation of fatty acid metabolic process	6/228	96/18670	0.00115372	0.00749507	0.00508579	DGAT2/CEACAM1/IL1B/NR4A3/PTGS2/SNCA	6
GO:0032620	interleukin-17 production	4/228	38/18670	0.00115448	0.00749507	0.00508579	IFNG/IL6/OSM/SPHK1	4
GO:0015711	organic anion transport	15/228	495/18670	0.00116848	0.00757276	0.00513851	PNPLA8/THBS1/ABCA1/ACSL1/AQP9/ARG1/CA1/CEACAM1/EDN1/IL1B/SLC4A1/SLC6A8/SLC7A11/SLC7A5/SNCA	15
GO:0006940	regulation of smooth muscle contraction	5/228	65/18670	0.00118362	0.00761778	0.00516905	PROK2/DOCK4/EDN1/PTGS2/SPHK1	5
GO:0032729	positive regulation of interferon-gamma production	5/228	65/18670	0.00118362	0.00761778	0.00516905	IL1R1/RIPK2/TNF/IL1B/PDE4B	5
GO:0032768	regulation of monooxygenase activity	5/228	65/18670	0.00118362	0.00761778	0.00516905	IFNG/NFKB1/TNF/IL1B/SNCA	5
GO:0051187	cofactor catabolic process	5/228	65/18670	0.00118362	0.00761778	0.00516905	HBD/HBM/HBQ1/MPO/SNCA	5
GO:0010634	positive regulation of epithelial cell migration	8/228	171/18670	0.00122355	0.00786115	0.00533419	HBEGF/IFNG/MMP9/THBS1/ZC3H12A/ANXA3/EDN1/PTGS2	8
GO:0070997	neuron death	12/228	348/18670	0.00123012	0.00788976	0.00535361	CSF3/EGR1/IFNG/SOD2/TNF/TNFRSF21/CCL2/IL10/NAMPT/NR4A3/SLC7A11/SNCA	12
GO:0055076	transition metal ion homeostasis	7/228	133/18670	0.00125107	0.0080103	0.0054354	IFNG/SLC39A8/ALAS2/EPB42/LCN2/LTF/SLC25A37	7
GO:0031667	response to nutrient levels	15/228	499/18670	0.00126532	0.00808763	0.00548787	CDKN1A/GLUL/ICAM1/UPP1/ZC3H12A/ABCA1/ACSL1/ADM/ARG1/IL1B/LCN2/MPO/NAMPT/PTGS2/SPP1	15
GO:0043114	regulation of vascular permeability	4/228	39/18670	0.00127423	0.00811672	0.00550761	IL6/ADM/AZU1/CEACAM1	4
GO:0032693	negative regulation of interleukin-10 production	3/228	18/18670	0.00128078	0.00811672	0.00550761	TNFRSF21/CD274/MMP8	3
GO:0035994	response to muscle stretch	3/228	18/18670	0.00128078	0.00811672	0.00550761	NFKB1/NFKBIA/EDN1	3
GO:0070230	positive regulation of lymphocyte apoptotic process	3/228	18/18670	0.00128078	0.00811672	0.00550761	NFKBID/CD274/IL10	3
GO:2000319	regulation of T-helper 17 cell differentiation	3/228	18/18670	0.00128078	0.00811672	0.00550761	NFKBID/ZC3H12A/NLRP3	3
GO:0031341	regulation of cell killing	6/228	98/18670	0.00128388	0.00812248	0.00551152	CD55/ICAM1/IFNG/ARG1/CEACAM1/PGLYRP1	6
GO:0051186	cofactor metabolic process	14/228	449/18670	0.00129816	0.00819888	0.00556336	DGAT2/ACSL1/ALAS2/HBD/HBM/HBQ1/MPO/NAMPT/PTGS2/SLC2A3/SLC7A11/SNCA/SPTA1/TCN1	14
GO:0044409	entry into host	7/228	134/18670	0.00130659	0.00823819	0.00559003	CD55/CXCL8/ICAM1/CDK1/CLEC5A/GYPA/PTX3	7
GO:1901570	fatty acid derivative biosynthetic process	6/228	99/18670	0.00135302	0.00851645	0.00577885	PNPLA8/ACSL1/ALOX5AP/EDN1/IL1B/PTGS2	6
GO:0045124	regulation of bone resorption	4/228	40/18670	0.0014024	0.00881236	0.00597964	IL6/TNFAIP3/DCSTAMP/SPP1	4
GO:0002705	positive regulation of leukocyte mediated immunity	7/228	136/18670	0.00142341	0.00892935	0.00605902	IL1R1/IL6/TNF/ARG1/CD177/IL1B/NLRP3	7
GO:0001936	regulation of endothelial cell proliferation	8/228	176/18670	0.00147017	0.00920713	0.00624751	EGR3/LRG1/THBS1/TNF/ARG1/CCL2/F3/IL10	8
GO:0002922	positive regulation of humoral immune response	3/228	19/18670	0.0015073	0.00939222	0.0063731	TNF/ACOD1/IL1B	3
GO:0015669	gas transport	3/228	19/18670	0.0015073	0.00939222	0.0063731	HBD/HBM/HBQ1	3
GO:0060252	positive regulation of glial cell proliferation	3/228	19/18670	0.0015073	0.00939222	0.0063731	IL6/TNF/IL1B	3
GO:0050873	brown fat cell differentiation	4/228	41/18670	0.00153929	0.00957552	0.00649748	LAMB3/LRG1/METRNL/PTGS2	4
GO:0042698	ovulation cycle	5/228	69/18670	0.00154827	0.00959927	0.0065136	EGR1/EREG/INHBA/PTX3/RETN	5
GO:0070227	lymphocyte apoptotic process	5/228	69/18670	0.00154827	0.00959927	0.0065136	LGALS3/NFKBID/TNFRSF21/CD274/IL10	5
GO:0045862	positive regulation of proteolysis	12/228	358/18670	0.00156262	0.00967212	0.00656303	FURIN/IFNG/RIPK2/RNF19B/TNF/TRIB1/ZC3H12A/F3/IL1B/NLRP3/SNCA/TNFSF15	12
GO:0045580	regulation of T cell differentiation	7/228	139/18670	0.00161376	0.00995555	0.00675535	CD83/EGR3/IFNG/NFKBID/RIPK2/ZC3H12A/NLRP3	7
GO:0070665	positive regulation of leukocyte proliferation	7/228	139/18670	0.00161376	0.00995555	0.00675535	CD55/CDKN1A/IL6/RIPK2/CD274/IL1B/SPTA1	7
GO:0032720	negative regulation of tumor necrosis factor production	5/228	70/18670	0.00165105	0.0101687	0.00689998	IRAK3/TNFAIP3/ZC3H12A/BPI/IL10	5
GO:0046330	positive regulation of JNK cascade	7/228	140/18670	0.00168143	0.0103387	0.00701534	GADD45B/RIPK2/TNF/EDN1/IL1B/IL1RN/MMP8	7
GO:0046688	response to copper ion	4/228	42/18670	0.00168522	0.0103449	0.00701954	ICAM1/IL1A/CDK1/SNCA	4
GO:0002374	cytokine secretion involved in immune response	3/228	20/18670	0.00175741	0.0106556	0.00723036	TNF/IL10/NLRP3	3
GO:0002827	positive regulation of T-helper 1 type immune response	3/228	20/18670	0.00175741	0.0106556	0.00723036	IL1R1/RIPK2/IL1B	3
GO:0034143	regulation of toll-like receptor 4 signaling pathway	3/228	20/18670	0.00175741	0.0106556	0.00723036	TNFAIP3/ACOD1/LTF	3
GO:0042535	positive regulation of tumor necrosis factor biosynthetic process	3/228	20/18670	0.00175741	0.0106556	0.00723036	IFNG/THBS1/AZU1	3
GO:0071636	positive regulation of transforming growth factor beta production	3/228	20/18670	0.00175741	0.0106556	0.00723036	FURIN/THBS1/PTGS2	3
GO:1903204	negative regulation of oxidative stress-induced neuron death	3/228	20/18670	0.00175741	0.0106556	0.00723036	IL10/NR4A3/SLC7A11	3
GO:1903978	regulation of microglial cell activation	3/228	20/18670	0.00175741	0.0106556	0.00723036	IL6/MMP8/SPHK1	3
GO:0042531	positive regulation of tyrosine phosphorylation of STAT protein	5/228	71/18670	0.00175874	0.0106556	0.00723036	IFNG/IL6/OSM/TNF/LIF	5
GO:0038127	ERBB signaling pathway	7/228	142/18670	0.00182337	0.0110291	0.00748384	AREG/EREG/HBEGF/MMP9/CEACAM1/PLAUR/SPRY2	7
GO:0006692	prostanoid metabolic process	4/228	43/18670	0.00184048	0.0110786	0.00751739	PNPLA8/EDN1/IL1B/PTGS2	4
GO:0006693	prostaglandin metabolic process	4/228	43/18670	0.00184048	0.0110786	0.00751739	PNPLA8/EDN1/IL1B/PTGS2	4
GO:0006775	fat-soluble vitamin metabolic process	4/228	43/18670	0.00184048	0.0110786	0.00751739	IFNG/NFKB1/TNF/IL1B	4
GO:0044344	cellular response to fibroblast growth factor stimulus	7/228	143/18670	0.00189774	0.0114048	0.00773875	CD44/CXCL8/EGR3/THBS1/CCL2/SNCA/SPRY2	7
GO:0032868	response to insulin	10/228	272/18670	0.00194606	0.0116763	0.007923	EGR1/ICAM1/ADM/CEACAM1/EGR2/GRB10/IL10/IL1B/RAB13/RETN	10
GO:0006801	superoxide metabolic process	5/228	73/18670	0.00198946	0.0118984	0.00807367	SOD2/TNF/CD177/EDN1/MPO	5
GO:0045685	regulation of glial cell differentiation	5/228	73/18670	0.00198946	0.0118984	0.00807367	IL6/TNFRSF21/CDK1/DAAM2/LIF	5
GO:0030225	macrophage differentiation	4/228	44/18670	0.00200537	0.0119603	0.00811565	MMP9/TRIB1/INHBA/LIF	4
GO:0007369	gastrulation	8/228	185/18670	0.00201232	0.0119603	0.00811565	ETS2/LAMB3/MMP9/IL10/IL1RN/INHBA/MMP8/NR4A3	8
GO:0001909	leukocyte mediated cytotoxicity	6/228	107/18670	0.00201351	0.0119603	0.00811565	ICAM1/ARG1/AZU1/CEACAM1/CTSG/ELANE	6
GO:0051341	regulation of oxidoreductase activity	6/228	107/18670	0.00201351	0.0119603	0.00811565	IFNG/NFKB1/TNF/EDN1/IL1B/SNCA	6
GO:0010829	negative regulation of glucose transmembrane transport	3/228	21/18670	0.00203196	0.0119603	0.00811565	TNF/GRB10/IL1B	3
GO:0032674	regulation of interleukin-5 production	3/228	21/18670	0.00203196	0.0119603	0.00811565	TNFRSF21/IL1RAP/NLRP3	3
GO:0032682	negative regulation of chemokine production	3/228	21/18670	0.00203196	0.0119603	0.00811565	IL6/ELANE/IL10	3
GO:0036499	PERK-mediated unfolded protein response	3/228	21/18670	0.00203196	0.0119603	0.00811565	CXCL8/PPP1R15A/CCL2	3
GO:0051412	response to corticosterone	3/228	21/18670	0.00203196	0.0119603	0.00811565	CDKN1A/FOSB/FOSL1	3
GO:2000316	regulation of T-helper 17 type immune response	3/228	21/18670	0.00203196	0.0119603	0.00811565	NFKBID/ZC3H12A/NLRP3	3
GO:0043542	endothelial cell migration	10/228	274/18670	0.00205302	0.0120651	0.0081868	EGR3/GLUL/S100P/THBS1/ZC3H12A/ANXA3/CEACAM1/EDN1/PTGS2/RAB13	10
GO:1900182	positive regulation of protein localization to nucleus	5/228	74/18670	0.00211277	0.0123967	0.00841178	IFNG/ZC3H12A/CDK1/LIF/PTGS2	5
GO:0045834	positive regulation of lipid metabolic process	7/228	146/18670	0.00213503	0.0125076	0.00848702	DGAT2/IFNG/TNF/ADM/IL1B/NR4A3/PTGS2	7
GO:0002820	negative regulation of adaptive immune response	4/228	45/18670	0.00218021	0.0127122	0.00862587	ZC3H12A/ARG1/CEACAM1/SAMSN1	4
GO:0032570	response to progesterone	4/228	45/18670	0.00218021	0.0127122	0.00862587	FOSB/FOSL1/THBS1/ACOD1	4
GO:0035987	endodermal cell differentiation	4/228	45/18670	0.00218021	0.0127122	0.00862587	LAMB3/MMP9/INHBA/MMP8	4
GO:0071248	cellular response to metal ion	8/228	188/18670	0.00222438	0.0129494	0.00878685	BRAF/FOSB/MMP9/PPIF/ALOX5AP/EDN1/PTGS2/SNCA	8
GO:0001960	negative regulation of cytokine-mediated signaling pathway	5/228	75/18670	0.00224155	0.013029	0.00884085	IL6/IRAK3/ARG1/IL1R2/IL1RN	5
GO:0051592	response to calcium ion	7/228	148/18670	0.00230553	0.0133448	0.0090551	BRAF/FOSB/PPIF/THBS1/ALOX5AP/EDN1/SUCNR1	7
GO:0097305	response to alcohol	9/228	233/18670	0.00232688	0.0133448	0.0090551	CDKN1A/CSF3/FOSB/FOSL1/ICAM1/ABCA1/CCL7/CDK1/INHBA	9
GO:0006925	inflammatory cell apoptotic process	3/228	22/18670	0.00233175	0.0133448	0.0090551	CTSL/IL6/SLC7A11	3
GO:0010869	regulation of receptor biosynthetic process	3/228	22/18670	0.00233175	0.0133448	0.0090551	FURIN/IFNG/EDN1	3
GO:0032634	interleukin-5 production	3/228	22/18670	0.00233175	0.0133448	0.0090551	TNFRSF21/IL1RAP/NLRP3	3
GO:0032656	regulation of interleukin-13 production	3/228	22/18670	0.00233175	0.0133448	0.0090551	TNFRSF21/IL1RAP/NLRP3	3
GO:0035809	regulation of urine volume	3/228	22/18670	0.00233175	0.0133448	0.0090551	ADM/EDN1/SLC4A1	3
GO:0042094	interleukin-2 biosynthetic process	3/228	22/18670	0.00233175	0.0133448	0.0090551	IL1A/IL1B/IL1RAP	3
GO:0045624	positive regulation of T-helper cell differentiation	3/228	22/18670	0.00233175	0.0133448	0.0090551	NFKBID/RIPK2/NLRP3	3
GO:0045649	regulation of macrophage differentiation	3/228	22/18670	0.00233175	0.0133448	0.0090551	TRIB1/INHBA/LIF	3
GO:0002437	inflammatory response to antigenic stimulus	4/228	46/18670	0.00236528	0.0134539	0.00912914	ICAM1/TNF/ELANE/IL10	4
GO:0022602	ovulation cycle process	4/228	46/18670	0.00236528	0.0134539	0.00912914	EREG/INHBA/PTX3/RETN	4
GO:0050706	regulation of interleukin-1 beta secretion	4/228	46/18670	0.00236528	0.0134539	0.00912914	RIPK2/TNFAIP3/ZC3H12A/NLRP3	4
GO:0071675	regulation of mononuclear cell migration	4/228	46/18670	0.00236528	0.0134539	0.00912914	LGALS3/THBS1/TNF/C3AR1	4
GO:0042310	vasoconstriction	5/228	76/18670	0.00237596	0.013494	0.00915637	ICAM1/ADM/DOCK4/EDN1/PTGS2	5
GO:0001935	endothelial cell proliferation	8/228	191/18670	0.00245361	0.0139138	0.00944122	EGR3/LRG1/THBS1/TNF/ARG1/CCL2/F3/IL10	8
GO:0071774	response to fibroblast growth factor	7/228	150/18670	0.00248636	0.014078	0.00955266	CD44/CXCL8/EGR3/THBS1/CCL2/SNCA/SPRY2	7
GO:0035722	interleukin-12-mediated signaling pathway	4/228	47/18670	0.00256088	0.014434	0.00979424	IFNG/SOD2/CA1/IL10	4
GO:1900744	regulation of p38MAPK cascade	4/228	47/18670	0.00256088	0.014434	0.00979424	GADD45B/ZC3H12A/IL1B/SPHK1	4
GO:2001239	regulation of extrinsic apoptotic signaling pathway in absence of ligand	4/228	47/18670	0.00256088	0.014434	0.00979424	IL1A/TNF/IL1B/INHBA	4
GO:0042176	regulation of protein catabolic process	12/228	381/18670	0.00261452	0.0147141	0.00998426	FURIN/IFNG/IRAK3/RNF19B/TIMP1/TNF/TNFAIP3/TRIB1/IL10/IL1B/SNCA/YOD1	12
GO:0032717	negative regulation of interleukin-8 production	3/228	23/18670	0.00265753	0.0149336	0.0101332	BPI/ELANE/IL10	3
GO:0070664	negative regulation of leukocyte proliferation	5/228	78/18670	0.00266222	0.0149373	0.0101357	TNFAIP3/TNFRSF21/ARG1/CD274/IL10	5
GO:0051607	defense response to virus	9/228	238/18670	0.00268285	0.0150304	0.0101989	IFNG/IL6/TNFAIP3/ZC3H12A/AZU1/IFI27/IL1B/NLRP3/OASL	9
GO:0032147	activation of protein kinase activity	11/228	333/18670	0.00271611	0.0151939	0.0103098	CHI3L1/GADD45B/PROK2/RIPK2/THBS1/TNF/CDK1/DUSP5/IL1B/INAVA/TNFSF15	11
GO:0002711	positive regulation of T cell mediated immunity	4/228	48/18670	0.0027673	0.0153319	0.0104035	IL1R1/IL6/IL1B/NLRP3	4
GO:0002762	negative regulation of myeloid leukocyte differentiation	4/228	48/18670	0.0027673	0.0153319	0.0104035	TRIB1/CEACAM1/INHBA/LTF	4
GO:0042059	negative regulation of epidermal growth factor receptor signaling pathway	4/228	48/18670	0.0027673	0.0153319	0.0104035	AREG/EREG/HBEGF/SPRY2	4
GO:0045933	positive regulation of muscle contraction	4/228	48/18670	0.0027673	0.0153319	0.0104035	PROK2/EDN1/PTGS2/SPHK1	4
GO:0046850	regulation of bone remodeling	4/228	48/18670	0.0027673	0.0153319	0.0104035	IL6/TNFAIP3/DCSTAMP/SPP1	4
GO:0072604	interleukin-6 secretion	4/228	48/18670	0.0027673	0.0153319	0.0104035	TNF/ZC3H12A/IL1B/IL1RAP	4
GO:0006690	icosanoid metabolic process	6/228	114/18670	0.00276963	0.0153319	0.0104035	CYP4F3/PNPLA8/ALOX5AP/EDN1/IL1B/PTGS2	6
GO:0030217	T cell differentiation	9/228	240/18670	0.00283677	0.0156802	0.0106398	CD83/EGR1/EGR3/IFNG/IL6/NFKBID/RIPK2/ZC3H12A/NLRP3	9
GO:0007596	blood coagulation	11/228	336/18670	0.00290878	0.0160544	0.0108937	IL6/PLAU/THBS1/CD177/CEACAM1/EDN1/F3/HBD/PLAUR/SLC4A1/SLC7A11	11
GO:0003044	regulation of systemic arterial blood pressure mediated by a chemical signal	4/228	49/18670	0.00298484	0.0163529	0.0110963	SOD2/CTSG/EDN1/SUCNR1	4
GO:0032757	positive regulation of interleukin-8 production	4/228	49/18670	0.00298484	0.0163529	0.0110963	TNF/ELANE/FFAR2/IL1B	4
GO:0035094	response to nicotine	4/228	49/18670	0.00298484	0.0163529	0.0110963	NFKB1/TNF/EDN1/SLC7A11	4
GO:0043124	negative regulation of I-kappaB kinase/NF-kappaB signaling	4/228	49/18670	0.00298484	0.0163529	0.0110963	NFKBID/TNFAIP3/ZC3H12A/TNIP3	4
GO:0071349	cellular response to interleukin-12	4/228	49/18670	0.00298484	0.0163529	0.0110963	IFNG/SOD2/CA1/IL10	4
GO:0019932	second-messenger-mediated signaling	13/228	439/18670	0.00299532	0.0163862	0.0111189	CXCL8/SPINK1/THBS1/TNF/ABCA1/ADGRG3/ADM/AZU1/CCL20/CCL4/CCRL2/EDN1/SPHK1	13
GO:0046697	decidualization	3/228	24/18670	0.00301004	0.0164184	0.0111407	LIF/PTGS2/SPP1	3
GO:0090023	positive regulation of neutrophil chemotaxis	3/228	24/18670	0.00301004	0.0164184	0.0111407	CXCL8/C3AR1/EDN1	3
GO:0021782	glial cell development	6/228	116/18670	0.00302027	0.0164261	0.0111459	B4GALT5/IFNG/IL6/TNF/VIM/IL1B	6
GO:1900180	regulation of protein localization to nucleus	6/228	116/18670	0.00302027	0.0164261	0.0111459	GLUL/IFNG/ZC3H12A/CDK1/LIF/PTGS2	6
GO:0071496	cellular response to external stimulus	11/228	339/18670	0.00311233	0.016902	0.0114689	CDKN1A/FOSL1/GLUL/ICAM1/NFKB1/UPP1/ZC3H12A/IL1B/LCN2/NAMPT/PTGS2	11
GO:0060761	negative regulation of response to cytokine stimulus	5/228	81/18670	0.00313733	0.0169882	0.0115273	IL6/IRAK3/ARG1/IL1R2/IL1RN	5
GO:1902930	regulation of alcohol biosynthetic process	5/228	81/18670	0.00313733	0.0169882	0.0115273	IFNG/NFKB1/TNF/IL1B/SNCA	5
GO:0010632	regulation of epithelial cell migration	10/228	291/18670	0.00316706	0.0171242	0.0116197	GLUL/HBEGF/IFNG/MMP9/THBS1/ZC3H12A/ANXA3/CEACAM1/EDN1/PTGS2	10
GO:0043271	negative regulation of ion transport	7/228	157/18670	0.00320646	0.0172764	0.0117229	ICAM1/MMP9/PPIF/SPINK1/THBS1/PTGS2/SNCA	7
GO:0001706	endoderm formation	4/228	50/18670	0.00321378	0.0172764	0.0117229	LAMB3/MMP9/INHBA/MMP8	4
GO:0014009	glial cell proliferation	4/228	50/18670	0.00321378	0.0172764	0.0117229	AREG/IL6/TNF/IL1B	4
GO:0070741	response to interleukin-6	4/228	50/18670	0.00321378	0.0172764	0.0117229	CHI3L1/ICAM1/IL6/NFKB1	4
GO:0007599	hemostasis	11/228	341/18670	0.00325428	0.0174689	0.0118535	IL6/PLAU/THBS1/CD177/CEACAM1/EDN1/F3/HBD/PLAUR/SLC4A1/SLC7A11	11
GO:0052126	movement in host environment	7/228	158/18670	0.0033211	0.0178019	0.0120795	CD55/CXCL8/ICAM1/CDK1/CLEC5A/GYPA/PTX3	7
GO:0050817	coagulation	11/228	342/18670	0.00332719	0.0178088	0.0120842	IL6/PLAU/THBS1/CD177/CEACAM1/EDN1/F3/HBD/PLAUR/SLC4A1/SLC7A11	11
GO:0042180	cellular ketone metabolic process	9/228	246/18670	0.00334083	0.0178561	0.0121163	DGAT2/EGR1/ADM/CEACAM1/IL1B/NR4A3/PTGS2/SLC7A11/SNCA	9
GO:0019430	removal of superoxide radicals	3/228	25/18670	0.00338996	0.018041	0.0122417	SOD2/TNF/MPO	3
GO:0032616	interleukin-13 production	3/228	25/18670	0.00338996	0.018041	0.0122417	TNFRSF21/IL1RAP/NLRP3	3
GO:0050927	positive regulation of positive chemotaxis	3/228	25/18670	0.00338996	0.018041	0.0122417	CXCL8/AZU1/F3	3
GO:0001101	response to acid chemical	11/228	343/18670	0.0034014	0.018076	0.0122655	DGAT2/EGR1/ICAM1/TNF/ZC3H12A/ABCA1/ACSL1/ARG1/EDN1/FFAR2/PTGS2	11
GO:0007259	receptor signaling pathway via JAK-STAT	7/228	159/18670	0.00343885	0.018249	0.0123829	IFNG/IL6/OSM/TNF/CCL2/IL10/LIF	7
GO:0048146	positive regulation of fibroblast proliferation	4/228	51/18670	0.0034544	0.0182907	0.0124112	CDKN1A/EREG/FOSL2/SPHK1	4
GO:0050852	T cell receptor signaling pathway	8/228	202/18670	0.00345654	0.0182907	0.0124112	LGALS3/NFKB1/NFKBID/RIPK2/TNFRSF21/ZC3H12A/CEACAM1/PDE4B	8
GO:0042509	regulation of tyrosine phosphorylation of STAT protein	5/228	83/18670	0.00348621	0.0183953	0.0124822	IFNG/IL6/OSM/TNF/LIF	5
GO:0071277	cellular response to calcium ion	5/228	83/18670	0.00348621	0.0183953	0.0124822	BRAF/FOSB/PPIF/ALOX5AP/EDN1	5
GO:0097756	negative regulation of blood vessel diameter	5/228	84/18670	0.00367072	0.0193415	0.0131242	ICAM1/ADM/DOCK4/EDN1/PTGS2	5
GO:0030072	peptide hormone secretion	9/228	250/18670	0.00371429	0.0195226	0.0132471	GLUL/IFNG/IL6/PIM3/TNF/EDN1/FFAR2/IL1B/IL1RN	9
GO:0001704	formation of primary germ layer	6/228	121/18670	0.00372085	0.0195226	0.0132471	ETS2/LAMB3/MMP9/INHBA/MMP8/NR4A3	6
GO:0046718	viral entry into host cell	6/228	121/18670	0.00372085	0.0195226	0.0132471	CD55/ICAM1/CDK1/CLEC5A/GYPA/PTX3	6
GO:0050926	regulation of positive chemotaxis	3/228	26/18670	0.00379792	0.0198431	0.0134646	CXCL8/AZU1/F3	3
GO:0071624	positive regulation of granulocyte chemotaxis	3/228	26/18670	0.00379792	0.0198431	0.0134646	CXCL8/C3AR1/EDN1	3
GO:1903203	regulation of oxidative stress-induced neuron death	3/228	26/18670	0.00379792	0.0198431	0.0134646	IL10/NR4A3/SLC7A11	3
GO:0016999	antibiotic metabolic process	6/228	122/18670	0.00387431	0.0202138	0.0137161	ACOD1/HBD/HBM/HBQ1/MPO/SNCA	6
GO:0045931	positive regulation of mitotic cell cycle	7/228	163/18670	0.00394194	0.0205379	0.013936	EREG/IL1A/CDCA5/CDK1/EDN1/IL1B/SPHK1	7
GO:0031638	zymogen activation	4/228	53/18670	0.0039718	0.0205495	0.0139439	FURIN/PLAU/RIPK2/THBS1	4
GO:0038066	p38MAPK cascade	4/228	53/18670	0.0039718	0.0205495	0.0139439	GADD45B/ZC3H12A/IL1B/SPHK1	4
GO:0043331	response to dsRNA	4/228	53/18670	0.0039718	0.0205495	0.0139439	IRAK3/NFKB1/NFKBIA/RIPK2	4
GO:0070228	regulation of lymphocyte apoptotic process	4/228	53/18670	0.0039718	0.0205495	0.0139439	LGALS3/NFKBID/CD274/IL10	4
GO:1901185	negative regulation of ERBB signaling pathway	4/228	53/18670	0.0039718	0.0205495	0.0139439	AREG/EREG/HBEGF/SPRY2	4
GO:0002064	epithelial cell development	8/228	207/18670	0.00400606	0.020698	0.0140446	CDKN1A/FOSL2/ICAM1/TNF/VIM/IL1B/KLF5/RAB13	8
GO:0001776	leukocyte homeostasis	5/228	86/18670	0.00406058	0.0208638	0.0141571	IL6/TNFAIP3/PDE4B/SLC7A11/SPTA1	5
GO:0006919	activation of cysteine-type endopeptidase activity involved in apoptotic process	5/228	86/18670	0.00406058	0.0208638	0.0141571	TNF/F3/NLRP3/SNCA/TNFSF15	5
GO:0007260	tyrosine phosphorylation of STAT protein	5/228	86/18670	0.00406058	0.0208638	0.0141571	IFNG/IL6/OSM/TNF/LIF	5
GO:0032760	positive regulation of tumor necrosis factor production	5/228	86/18670	0.00406058	0.0208638	0.0141571	IFNG/RIPK2/THBS1/AZU1/MMP8	5
GO:0051924	regulation of calcium ion transport	9/228	254/18670	0.00411976	0.0211386	0.0143436	ICAM1/LGALS3/SPINK1/BEST1/CCL2/CCL4/PDE4B/PTGS2/SNCA	9
GO:0002449	lymphocyte mediated immunity	11/228	352/18670	0.00413091	0.0211667	0.0143627	CD55/ICAM1/IL1R1/IL6/NBN/TNF/ARG1/CEACAM1/IL10/IL1B/NLRP3	11
GO:0000041	transition metal ion transport	6/228	124/18670	0.00419524	0.021432	0.0145427	IFNG/SLC39A8/LCN2/LTF/SLC25A37/TCN1	6
GO:0002825	regulation of T-helper 1 type immune response	3/228	27/18670	0.00423456	0.021432	0.0145427	IL1R1/RIPK2/IL1B	3
GO:0036475	neuron death in response to oxidative stress	3/228	27/18670	0.00423456	0.021432	0.0145427	IL10/NR4A3/SLC7A11	3
GO:0043032	positive regulation of macrophage activation	3/228	27/18670	0.00423456	0.021432	0.0145427	THBS1/IL10/MMP8	3
GO:0045932	negative regulation of muscle contraction	3/228	27/18670	0.00423456	0.021432	0.0145427	ZC3H12A/DOCK4/PTGS2	3
GO:0071450	cellular response to oxygen radical	3/228	27/18670	0.00423456	0.021432	0.0145427	SOD2/TNF/MPO	3
GO:0071451	cellular response to superoxide	3/228	27/18670	0.00423456	0.021432	0.0145427	SOD2/TNF/MPO	3
GO:1901623	regulation of lymphocyte chemotaxis	3/228	27/18670	0.00423456	0.021432	0.0145427	CCL2/CCL4/CCL7	3
GO:2000191	regulation of fatty acid transport	3/228	27/18670	0.00423456	0.021432	0.0145427	THBS1/EDN1/IL1B	3
GO:0034103	regulation of tissue remodeling	5/228	88/18670	0.00447918	0.022578	0.0153203	IL6/TNFAIP3/CEACAM1/DCSTAMP/SPP1	5
GO:1900407	regulation of cellular response to oxidative stress	5/228	88/18670	0.00447918	0.022578	0.0153203	SOD2/TNF/IL10/NR4A3/SLC7A11	5
GO:1903557	positive regulation of tumor necrosis factor superfamily cytokine production	5/228	88/18670	0.00447918	0.022578	0.0153203	IFNG/RIPK2/THBS1/AZU1/MMP8	5
GO:0018107	peptidyl-threonine phosphorylation	6/228	126/18670	0.00453541	0.0227881	0.0154629	CHI3L1/RIPK2/AZU1/CDK1/SPHK1/SPRY2	6
GO:0001541	ovarian follicle development	4/228	55/18670	0.00453925	0.0227881	0.0154629	EREG/ICAM1/INHBA/PTX3	4
GO:0045620	negative regulation of lymphocyte differentiation	4/228	55/18670	0.00453925	0.0227881	0.0154629	NFKBID/ZC3H12A/INHBA/PGLYRP1	4
GO:0002691	regulation of cellular extravasation	3/228	28/18670	0.00470043	0.0234706	0.015926	ICAM1/IL1R1/ELANE	3
GO:0042730	fibrinolysis	3/228	28/18670	0.00470043	0.0234706	0.015926	PLAU/THBS1/PLAUR	3
GO:0045408	regulation of interleukin-6 biosynthetic process	3/228	28/18670	0.00470043	0.0234706	0.015926	EREG/TNF/IL1B	3
GO:1904994	regulation of leukocyte adhesion to vascular endothelial cell	3/228	28/18670	0.00470043	0.0234706	0.015926	ICAM1/TNF/ELANE	3
GO:0097696	receptor signaling pathway via STAT	7/228	169/18670	0.00479893	0.0239303	0.016238	IFNG/IL6/OSM/TNF/CCL2/IL10/LIF	7
GO:0010332	response to gamma radiation	4/228	56/18670	0.00484241	0.0240826	0.0163413	CDKN1A/EGR1/CCL7/DCUN1D3	4
GO:1903202	negative regulation of oxidative stress-induced cell death	4/228	56/18670	0.00484241	0.0240826	0.0163413	SOD2/IL10/NR4A3/SLC7A11	4
GO:0007254	JNK cascade	8/228	214/18670	0.00488593	0.0242665	0.0164661	GADD45B/RIPK2/TNF/TRIB1/EDN1/IL1B/IL1RN/MMP8	8
GO:0034763	negative regulation of transmembrane transport	6/228	128/18670	0.0048955	0.0242817	0.0164764	MMP9/PPIF/THBS1/TNF/GRB10/IL1B	6
GO:0071241	cellular response to inorganic substance	8/228	215/18670	0.00502283	0.0248801	0.0168824	BRAF/FOSB/MMP9/PPIF/ALOX5AP/EDN1/PTGS2/SNCA	8
GO:0031331	positive regulation of cellular catabolic process	11/228	362/18670	0.00508258	0.0251426	0.0170605	FURIN/IFNG/IL6/RIPK2/RNF19B/TNF/TNFAIP3/TRIB1/ZC3H12A/IL1B/SNCA	11
GO:0006937	regulation of muscle contraction	7/228	171/18670	0.00511366	0.0252627	0.017142	PROK2/ZC3H12A/DOCK4/EDN1/PDE4B/PTGS2/SPHK1	7
GO:0048008	platelet-derived growth factor receptor signaling pathway	4/228	57/18670	0.00515887	0.0253402	0.0171946	CSRNP1/F3/NR4A3/SNCA	4
GO:0071398	cellular response to fatty acid	4/228	57/18670	0.00515887	0.0253402	0.0171946	DGAT2/ZC3H12A/EDN1/FFAR2	4
GO:1900408	negative regulation of cellular response to oxidative stress	4/228	57/18670	0.00515887	0.0253402	0.0171946	SOD2/IL10/NR4A3/SLC7A11	4
GO:0045638	negative regulation of myeloid cell differentiation	5/228	91/18670	0.0051634	0.0253402	0.0171946	NFKBIA/TRIB1/CEACAM1/INHBA/LTF	5
GO:0060333	interferon-gamma-mediated signaling pathway	5/228	91/18670	0.0051634	0.0253402	0.0171946	CD44/ICAM1/IFNG/ARG1/OASL	5
GO:0000303	response to superoxide	3/228	29/18670	0.00519608	0.0254334	0.0172579	SOD2/TNF/MPO	3
GO:0042226	interleukin-6 biosynthetic process	3/228	29/18670	0.00519608	0.0254334	0.0172579	EREG/TNF/IL1B	3
GO:1901214	regulation of neuron death	10/228	313/18670	0.00527221	0.0257604	0.0174797	CSF3/EGR1/IFNG/SOD2/TNF/CCL2/IL10/NR4A3/SLC7A11/SNCA	10
GO:0030324	lung development	7/228	172/18670	0.00527672	0.0257604	0.0174797	CHI3L1/TNF/ARG1/DNAAF1/LIF/SLC7A11/SPRY2	7
GO:0019722	calcium-mediated signaling	8/228	218/18670	0.00545121	0.0265774	0.0180341	CXCL8/TNF/AZU1/CCL20/CCL4/CCRL2/EDN1/SPHK1	8
GO:0003073	regulation of systemic arterial blood pressure	5/228	93/18670	0.00565871	0.0275169	0.0186716	SOD2/ADM/CTSG/EDN1/SUCNR1	5
GO:0032092	positive regulation of protein binding	5/228	93/18670	0.00565871	0.0275169	0.0186716	CSF3/LGALS3/MMP9/RIPK2/SPTA1	5
GO:0042177	negative regulation of protein catabolic process	6/228	132/18670	0.00567811	0.0275392	0.0186868	FURIN/IRAK3/TIMP1/IL10/SNCA/YOD1	6
GO:0045598	regulation of fat cell differentiation	6/228	132/18670	0.00567811	0.0275392	0.0186868	IL6/METRNL/TNF/ZC3H12A/KLF5/PTGS2	6
GO:0000305	response to oxygen radical	3/228	30/18670	0.00572202	0.0275724	0.0187093	SOD2/TNF/MPO	3
GO:0002828	regulation of type 2 immune response	3/228	30/18670	0.00572202	0.0275724	0.0187093	IL6/ARG1/NLRP3	3
GO:0010743	regulation of macrophage derived foam cell differentiation	3/228	30/18670	0.00572202	0.0275724	0.0187093	NFKB1/NFKBIA/ABCA1	3
GO:0046640	regulation of alpha-beta T cell proliferation	3/228	30/18670	0.00572202	0.0275724	0.0187093	CD55/RIPK2/CD274	3
GO:0090200	positive regulation of release of cytochrome c from mitochondria	3/228	30/18670	0.00572202	0.0275724	0.0187093	MMP9/PPIF/PLAUR	3
GO:0031668	cellular response to extracellular stimulus	9/228	268/18670	0.00581767	0.0279611	0.018973	CDKN1A/FOSL1/GLUL/ICAM1/UPP1/ZC3H12A/LCN2/NAMPT/PTGS2	9
GO:0001836	release of cytochrome c from mitochondria	4/228	59/18670	0.00583274	0.0279611	0.018973	MMP9/PPIF/SOD2/PLAUR	4
GO:0042130	negative regulation of T cell proliferation	4/228	59/18670	0.00583274	0.0279611	0.018973	TNFRSF21/ARG1/CD274/IL10	4
GO:1902883	negative regulation of response to oxidative stress	4/228	59/18670	0.00583274	0.0279611	0.018973	SOD2/IL10/NR4A3/SLC7A11	4
GO:0006909	phagocytosis	11/228	369/18670	0.00584644	0.0279907	0.0189931	IFNG/THBS1/TNF/ABCA1/ANXA3/AZU1/CCL2/ELANE/IL1B/PTX3/SPHK1	11
GO:0030323	respiratory tube development	7/228	176/18670	0.00596829	0.0285373	0.019364	CHI3L1/TNF/ARG1/DNAAF1/LIF/SLC7A11/SPRY2	7
GO:0006766	vitamin metabolic process	6/228	134/18670	0.00610199	0.0290645	0.0197218	IFNG/NFKB1/TNF/IL1B/SLC2A3/TCN1	6
GO:0018210	peptidyl-threonine modification	6/228	134/18670	0.00610199	0.0290645	0.0197218	CHI3L1/RIPK2/AZU1/CDK1/SPHK1/SPRY2	6
GO:0046683	response to organophosphorus	6/228	134/18670	0.00610199	0.0290645	0.0197218	AREG/FOSB/FOSL1/AQP9/IL1B/PTGS2	6
GO:0044070	regulation of anion transport	5/228	95/18670	0.00618664	0.0291596	0.0197863	THBS1/ARG1/EDN1/IL1B/SNCA	5
GO:0032515	negative regulation of phosphoprotein phosphatase activity	4/228	60/18670	0.00619064	0.0291596	0.0197863	LGALS3/PPP1R15A/TNF/PHACTR1	4
GO:0002291	T cell activation via T cell receptor contact with antigen bound to MHC molecule on antigen presenting cell	2/228	10/18670	0.00626398	0.0291596	0.0197863	ICAM1/LGALS3	2
GO:0010749	regulation of nitric oxide mediated signal transduction	2/228	10/18670	0.00626398	0.0291596	0.0197863	SPINK1/THBS1	2
GO:0032308	positive regulation of prostaglandin secretion	2/228	10/18670	0.00626398	0.0291596	0.0197863	EDN1/IL1B	2
GO:0032621	interleukin-18 production	2/228	10/18670	0.00626398	0.0291596	0.0197863	IL10/NLRP3	2
GO:0033483	gas homeostasis	2/228	10/18670	0.00626398	0.0291596	0.0197863	SOD2/ALAS2	2
GO:0034135	regulation of toll-like receptor 2 signaling pathway	2/228	10/18670	0.00626398	0.0291596	0.0197863	TNFAIP3/ACOD1	2
GO:0035871	protein K11-linked deubiquitination	2/228	10/18670	0.00626398	0.0291596	0.0197863	TNFAIP3/YOD1	2
GO:0090336	positive regulation of brown fat cell differentiation	2/228	10/18670	0.00626398	0.0291596	0.0197863	METRNL/PTGS2	2
GO:1900222	negative regulation of amyloid-beta clearance	2/228	10/18670	0.00626398	0.0291596	0.0197863	IFNG/TNF	2
GO:2000628	regulation of miRNA metabolic process	2/228	10/18670	0.00626398	0.0291596	0.0197863	NFKB1/ZC3H12A	2
GO:2001214	positive regulation of vasculogenesis	2/228	10/18670	0.00626398	0.0291596	0.0197863	ADM/CEACAM1	2
GO:0002082	regulation of oxidative phosphorylation	3/228	31/18670	0.00627872	0.0291596	0.0197863	PPIF/CDK1/SNCA	3
GO:0032770	positive regulation of monooxygenase activity	3/228	31/18670	0.00627872	0.0291596	0.0197863	IFNG/TNF/IL1B	3
GO:0035767	endothelial cell chemotaxis	3/228	31/18670	0.00627872	0.0291596	0.0197863	EGR3/THBS1/RAB13	3
GO:0043457	regulation of cellular respiration	3/228	31/18670	0.00627872	0.0291596	0.0197863	IFNG/CDK1/SNCA	3
GO:0044319	wound healing, spreading of cells	3/228	31/18670	0.00627872	0.0291596	0.0197863	CD44/HBEGF/CEACAM1	3
GO:0045742	positive regulation of epidermal growth factor receptor signaling pathway	3/228	31/18670	0.00627872	0.0291596	0.0197863	EREG/MMP9/PLAUR	3
GO:0090505	epiboly involved in wound healing	3/228	31/18670	0.00627872	0.0291596	0.0197863	CD44/HBEGF/CEACAM1	3
GO:0008585	female gonad development	5/228	96/18670	0.00646317	0.0299415	0.0203168	EREG/ICAM1/INHBA/PTX3/RETN	5
GO:0097327	response to antineoplastic agent	5/228	96/18670	0.00646317	0.0299415	0.0203168	EGR1/ICAM1/ZC3H12A/ARG1/EDN1	5
GO:0098742	cell-cell adhesion via plasma-membrane adhesion molecules	9/228	273/18670	0.00653996	0.0302595	0.0205326	ICAM1/ANXA3/CD177/CEACAM1/CEACAM6/CEACAM8/IL10/IL1RAP/IL1RN	9
GO:0007292	female gamete generation	6/228	136/18670	0.00654846	0.0302612	0.0205338	EREG/FOSL1/INHBA/PTGS2/PTX3/TNFAIP6	6
GO:0062012	regulation of small molecule metabolic process	12/228	429/18670	0.00666649	0.0307684	0.020878	DGAT2/EGR1/IFNG/NFKB1/TNF/ADM/CEACAM1/IL1B/NR4A3/PTGS2/SLC7A11/SNCA	12
GO:0015908	fatty acid transport	5/228	97/18670	0.00674826	0.0310303	0.0210557	PNPLA8/THBS1/ACSL1/EDN1/IL1B	5
GO:0030316	osteoclast differentiation	5/228	97/18670	0.00674826	0.0310303	0.0210557	IFNG/TNF/CD109/DCSTAMP/LTF	5
GO:1902882	regulation of response to oxidative stress	5/228	97/18670	0.00674826	0.0310303	0.0210557	SOD2/TNF/IL10/NR4A3/SLC7A11	5
GO:0046425	regulation of receptor signaling pathway via JAK-STAT	6/228	137/18670	0.00678038	0.0311395	0.0211298	IFNG/IL6/OSM/TNF/IL10/LIF	6
GO:0046685	response to arsenic-containing substance	3/228	32/18670	0.00686664	0.0312655	0.0212152	CDKN1A/PPIF/ZC3H12A	3
GO:0051968	positive regulation of synaptic transmission, glutamatergic	3/228	32/18670	0.00686664	0.0312655	0.0212152	GLUL/CCL2/PTGS2	3
GO:0070207	protein homotrimerization	3/228	32/18670	0.00686664	0.0312655	0.0212152	ALOX5AP/ARG1/LCN2	3
GO:0071353	cellular response to interleukin-4	3/228	32/18670	0.00686664	0.0312655	0.0212152	NFIL3/ARG1/DCSTAMP	3
GO:0090504	epiboly	3/228	32/18670	0.00686664	0.0312655	0.0212152	CD44/HBEGF/CEACAM1	3
GO:1904467	regulation of tumor necrosis factor secretion	3/228	32/18670	0.00686664	0.0312655	0.0212152	IFNG/ZC3H12A/MMP8	3
GO:2000778	positive regulation of interleukin-6 secretion	3/228	32/18670	0.00686664	0.0312655	0.0212152	TNF/IL1B/IL1RAP	3
GO:0048608	reproductive structure development	12/228	431/18670	0.00690692	0.0314104	0.0213136	EREG/FOSL1/ICAM1/ADM/IL10/INHBA/LIF/PTGS2/PTX3/RAB13/RETN/SPP1	12
GO:0002753	cytoplasmic pattern recognition receptor signaling pathway	4/228	62/18670	0.00694958	0.031489	0.0213669	NFKBIA/RIPK2/TNFAIP3/INAVA	4
GO:0045453	bone resorption	4/228	62/18670	0.00694958	0.031489	0.0213669	IL6/TNFAIP3/DCSTAMP/SPP1	4
GO:0046824	positive regulation of nucleocytoplasmic transport	4/228	62/18670	0.00694958	0.031489	0.0213669	IFNG/ZC3H12A/IL1B/PTGS2	4
GO:0008217	regulation of blood pressure	7/228	182/18670	0.0071298	0.0322663	0.0218943	SOD2/ADM/CTSG/EDN1/NAMPT/PTGS2/SUCNR1	7
GO:0061458	reproductive system development	12/228	434/18670	0.00728033	0.0329075	0.0223294	EREG/FOSL1/ICAM1/ADM/IL10/INHBA/LIF/PTGS2/PTX3/RAB13/RETN/SPP1	12
GO:0051817	modulation of process of other organism involved in symbiotic interaction	5/228	99/18670	0.00734465	0.0331066	0.0224645	ZC3H12A/CCL4/IFI27/LTF/PTX3	5
GO:0006879	cellular iron ion homeostasis	4/228	63/18670	0.00735109	0.0331066	0.0224645	IFNG/ALAS2/LCN2/LTF	4
GO:2000401	regulation of lymphocyte migration	4/228	63/18670	0.00735109	0.0331066	0.0224645	CCL2/CCL20/CCL4/CCL7	4
GO:0009743	response to carbohydrate	8/228	230/18670	0.00744937	0.033277	0.0225801	EGR1/GLUL/ICAM1/PIM3/THBS1/IL1B/NAMPT/PTGS2	8
GO:0030851	granulocyte differentiation	3/228	33/18670	0.00748618	0.033277	0.0225801	CSF3/TRIB1/CEACAM1	3
GO:0032633	interleukin-4 production	3/228	33/18670	0.00748618	0.033277	0.0225801	CD83/IL1RAP/NLRP3	3
GO:0032691	negative regulation of interleukin-1 beta production	3/228	33/18670	0.00748618	0.033277	0.0225801	TNFAIP3/ZC3H12A/NLRP3	3
GO:0046633	alpha-beta T cell proliferation	3/228	33/18670	0.00748618	0.033277	0.0225801	CD55/RIPK2/CD274	3
GO:0048821	erythrocyte development	3/228	33/18670	0.00748618	0.033277	0.0225801	BPGM/EPB42/SLC4A1	3
GO:0070232	regulation of T cell apoptotic process	3/228	33/18670	0.00748618	0.033277	0.0225801	LGALS3/NFKBID/CD274	3
GO:1901186	positive regulation of ERBB signaling pathway	3/228	33/18670	0.00748618	0.033277	0.0225801	EREG/MMP9/PLAUR	3
GO:1901223	negative regulation of NIK/NF-kappaB signaling	3/228	33/18670	0.00748618	0.033277	0.0225801	ZC3H12A/ADGRG3/NLRP3	3
GO:0050864	regulation of B cell activation	7/228	184/18670	0.0075519	0.033277	0.0225801	CDKN1A/IL6/TNFAIP3/TNFRSF21/IL10/INHBA/SAMSN1	7
GO:0000185	activation of MAPKKK activity	2/228	11/18670	0.00759467	0.033277	0.0225801	GADD45B/TNF	2
GO:0005984	disaccharide metabolic process	2/228	11/18670	0.00759467	0.033277	0.0225801	BRAF/MGAM	2
GO:0032306	regulation of prostaglandin secretion	2/228	11/18670	0.00759467	0.033277	0.0225801	EDN1/IL1B	2
GO:0032908	regulation of transforming growth factor beta1 production	2/228	11/18670	0.00759467	0.033277	0.0225801	FURIN/THBS1	2
GO:0034115	negative regulation of heterotypic cell-cell adhesion	2/228	11/18670	0.00759467	0.033277	0.0225801	IL10/IL1RN	2
GO:0035739	CD4-positive, alpha-beta T cell proliferation	2/228	11/18670	0.00759467	0.033277	0.0225801	CD55/CD274	2
GO:0046007	negative regulation of activated T cell proliferation	2/228	11/18670	0.00759467	0.033277	0.0225801	ARG1/CD274	2
GO:0051673	membrane disruption in other organism	2/228	11/18670	0.00759467	0.033277	0.0225801	DEFA4/LTF	2
GO:0070587	regulation of cell-cell adhesion involved in gastrulation	2/228	11/18670	0.00759467	0.033277	0.0225801	IL10/IL1RN	2
GO:0072608	interleukin-10 secretion	2/228	11/18670	0.00759467	0.033277	0.0225801	TNFRSF21/CD274	2
GO:0072683	T cell extravasation	2/228	11/18670	0.00759467	0.033277	0.0225801	ICAM1/CCL2	2
GO:2000318	positive regulation of T-helper 17 type immune response	2/228	11/18670	0.00759467	0.033277	0.0225801	NFKBID/NLRP3	2
GO:2000561	regulation of CD4-positive, alpha-beta T cell proliferation	2/228	11/18670	0.00759467	0.033277	0.0225801	CD55/CD274	2
GO:1903320	regulation of protein modification by small protein conjugation or removal	8/228	231/18670	0.00763785	0.0334268	0.0226818	EGR1/RIPK2/TNFAIP3/ZC3H12A/DCUN1D3/INAVA/IVNS1ABP/SPHK1	8
GO:0045600	positive regulation of fat cell differentiation	4/228	64/18670	0.0077676	0.0338845	0.0229923	METRNL/ZC3H12A/KLF5/PTGS2	4
GO:0050922	negative regulation of chemotaxis	4/228	64/18670	0.0077676	0.0338845	0.0229923	THBS1/CCL2/ELANE/SEMA6B	4
GO:0046328	regulation of JNK cascade	7/228	185/18670	0.00776975	0.0338845	0.0229923	GADD45B/RIPK2/TNF/EDN1/IL1B/IL1RN/MMP8	7
GO:0046545	development of primary female sexual characteristics	5/228	101/18670	0.00797686	0.034747	0.0235776	EREG/ICAM1/INHBA/PTX3/RETN	5
GO:0008277	regulation of G protein-coupled receptor signaling pathway	6/228	142/18670	0.00803018	0.0349383	0.0237075	CXCL8/ADM/EDN1/RGS1/RGS16/SNCA	6
GO:0070670	response to interleukin-4	3/228	34/18670	0.00813772	0.0353236	0.0239689	NFIL3/ARG1/DCSTAMP	3
GO:2000273	positive regulation of signaling receptor activity	3/228	34/18670	0.00813772	0.0353236	0.0239689	EREG/IFNG/CCL2	3
GO:0016579	protein deubiquitination	9/228	283/18670	0.00818971	0.0354257	0.0240382	EPOP/JOSD1/NFKBIA/TNFAIP3/ZC3H12A/CDK1/NLRP3/TNIP3/YOD1	9
GO:0014823	response to activity	4/228	65/18670	0.00819934	0.0354257	0.0240382	METRNL/CDK1/EDN1/IL10	4
GO:0035308	negative regulation of protein dephosphorylation	4/228	65/18670	0.00819934	0.0354257	0.0240382	LGALS3/PPP1R15A/TNF/PHACTR1	4
GO:0072678	T cell migration	4/228	65/18670	0.00819934	0.0354257	0.0240382	CXCL16/ICAM1/CCL2/CCL20	4
GO:0035296	regulation of tube diameter	6/228	143/18670	0.00829876	0.0357722	0.0242732	ICAM1/SOD2/ADM/DOCK4/EDN1/PTGS2	6
GO:0097746	regulation of blood vessel diameter	6/228	143/18670	0.00829876	0.0357722	0.0242732	ICAM1/SOD2/ADM/DOCK4/EDN1/PTGS2	6
GO:0051783	regulation of nuclear division	7/228	188/18670	0.00845118	0.036387	0.0246905	EREG/IL1A/CDCA5/EDN1/IL1B/LIF/SPHK1	7
GO:0045787	positive regulation of cell cycle	11/228	389/18670	0.00853536	0.036707	0.0249076	CDKN1A/EREG/FOSL1/IL1A/CDCA5/CDK1/EDN1/IL10/IL1B/NR4A3/SPHK1	11
GO:0035150	regulation of tube size	6/228	144/18670	0.00857373	0.0368294	0.0249906	ICAM1/SOD2/ADM/DOCK4/EDN1/PTGS2	6
GO:0001893	maternal placenta development	3/228	35/18670	0.00882164	0.0377201	0.025595	LIF/PTGS2/SPP1	3
GO:0060251	regulation of glial cell proliferation	3/228	35/18670	0.00882164	0.0377201	0.025595	IL6/TNF/IL1B	3
GO:1990774	tumor necrosis factor secretion	3/228	35/18670	0.00882164	0.0377201	0.025595	IFNG/ZC3H12A/MMP8	3
GO:2001024	negative regulation of response to drug	3/228	35/18670	0.00882164	0.0377201	0.025595	IL10/NR4A3/SNCA	3
GO:0007050	cell cycle arrest	8/228	237/18670	0.00884516	0.0377334	0.025604	CDKN1A/CXCL8/IFNG/NBN/PPP1R15A/THBS1/CDK1/INHBA	8
GO:0031669	cellular response to nutrient levels	8/228	237/18670	0.00884516	0.0377334	0.025604	CDKN1A/GLUL/ICAM1/UPP1/ZC3H12A/LCN2/NAMPT/PTGS2	8
GO:0071901	negative regulation of protein serine/threonine kinase activity	6/228	145/18670	0.00885517	0.0377334	0.025604	CDKN1A/IRAK3/TNFAIP3/DUSP5/IL1B/SPRY2	6
GO:0019233	sensory perception of pain	5/228	104/18670	0.00899459	0.0380876	0.0258444	PROK2/CCL2/EDN1/IL10/PTGS2	5
GO:0046822	regulation of nucleocytoplasmic transport	5/228	104/18670	0.00899459	0.0380876	0.0258444	IFNG/ZC3H12A/IFI27/IL1B/PTGS2	5
GO:0010623	programmed cell death involved in cell development	2/228	12/18670	0.0090407	0.0380876	0.0258444	IL1A/IL1B	2
GO:0031392	regulation of prostaglandin biosynthetic process	2/228	12/18670	0.0090407	0.0380876	0.0258444	IL1B/PTGS2	2
GO:0032905	transforming growth factor beta1 production	2/228	12/18670	0.0090407	0.0380876	0.0258444	FURIN/THBS1	2
GO:0045416	positive regulation of interleukin-8 biosynthetic process	2/228	12/18670	0.0090407	0.0380876	0.0258444	TNF/ELANE	2
GO:0051549	positive regulation of keratinocyte migration	2/228	12/18670	0.0090407	0.0380876	0.0258444	HBEGF/MMP9	2
GO:0060670	branching involved in labyrinthine layer morphogenesis	2/228	12/18670	0.0090407	0.0380876	0.0258444	ADM/IL10	2
GO:0070586	cell-cell adhesion involved in gastrulation	2/228	12/18670	0.0090407	0.0380876	0.0258444	IL10/IL1RN	2
GO:1901678	iron coordination entity transport	2/228	12/18670	0.0090407	0.0380876	0.0258444	LCN2/LTF	2
GO:1904892	regulation of receptor signaling pathway via STAT	6/228	146/18670	0.00914318	0.0384758	0.0261078	IFNG/IL6/OSM/TNF/IL10/LIF	6
GO:0010959	regulation of metal ion transport	11/228	394/18670	0.00933794	0.039251	0.0266338	ICAM1/IFNG/LGALS3/SPINK1/BEST1/CCL2/CCL4/CD63/PDE4B/PTGS2/SNCA	11
GO:0002708	positive regulation of lymphocyte mediated immunity	5/228	105/18670	0.00935285	0.0392693	0.0266462	IL1R1/IL6/TNF/IL1B/NLRP3	5
GO:0010212	response to ionizing radiation	6/228	147/18670	0.00943783	0.0395814	0.026858	CDKN1A/EGR1/ICAM1/CCL7/DCUN1D3/NAMPT	6
GO:0010742	macrophage derived foam cell differentiation	3/228	36/18670	0.00953824	0.0396007	0.0268711	NFKB1/NFKBIA/ABCA1	3
GO:0032733	positive regulation of interleukin-10 production	3/228	36/18670	0.00953824	0.0396007	0.0268711	CD83/CD274/INAVA	3
GO:0034390	smooth muscle cell apoptotic process	3/228	36/18670	0.00953824	0.0396007	0.0268711	IFNG/SOD2/EDN1	3
GO:0034391	regulation of smooth muscle cell apoptotic process	3/228	36/18670	0.00953824	0.0396007	0.0268711	IFNG/SOD2/EDN1	3
GO:0071634	regulation of transforming growth factor beta production	3/228	36/18670	0.00953824	0.0396007	0.0268711	FURIN/THBS1/PTGS2	3
GO:0090077	foam cell differentiation	3/228	36/18670	0.00953824	0.0396007	0.0268711	NFKB1/NFKBIA/ABCA1	3
GO:1901099	negative regulation of signal transduction in absence of ligand	3/228	36/18670	0.00953824	0.0396007	0.0268711	IL1A/TNF/IL1B	3
GO:2000310	regulation of NMDA receptor activity	3/228	36/18670	0.00953824	0.0396007	0.0268711	IFNG/ANXA3/CCL2	3
GO:2001240	negative regulation of extrinsic apoptotic signaling pathway in absence of ligand	3/228	36/18670	0.00953824	0.0396007	0.0268711	IL1A/TNF/IL1B	3
GO:0035924	cellular response to vascular endothelial growth factor stimulus	4/228	68/18670	0.00958804	0.0397188	0.0269513	EGR3/CD63/SPHK1/SPRY2	4
GO:0050918	positive chemotaxis	4/228	68/18670	0.00958804	0.0397188	0.0269513	CXCL8/LGALS3/AZU1/F3	4
GO:2001023	regulation of response to drug	5/228	106/18670	0.00972082	0.0402241	0.0272941	ARG1/IL10/NR4A3/RETN/SNCA	5
GO:0014065	phosphatidylinositol 3-kinase signaling	6/228	148/18670	0.00973919	0.0402553	0.0273153	CSF3/IER3/OSM/TNF/CEACAM1/EDN1	6
GO:0014074	response to purine-containing compound	6/228	149/18670	0.0100474	0.041437	0.0281171	AREG/FOSB/FOSL1/AQP9/IL1B/PTGS2	6
GO:2001056	positive regulation of cysteine-type endopeptidase activity	6/228	149/18670	0.0100474	0.041437	0.0281171	RIPK2/TNF/F3/NLRP3/SNCA/TNFSF15	6
GO:0030212	hyaluronan metabolic process	3/228	37/18670	0.0102878	0.0421949	0.0286314	CD44/NFKB1/IL1B	3
GO:0042307	positive regulation of protein import into nucleus	3/228	37/18670	0.0102878	0.0421949	0.0286314	IFNG/ZC3H12A/PTGS2	3
GO:0045923	positive regulation of fatty acid metabolic process	3/228	37/18670	0.0102878	0.0421949	0.0286314	IL1B/NR4A3/PTGS2	3
GO:0050691	regulation of defense response to virus by host	3/228	37/18670	0.0102878	0.0421949	0.0286314	TNFAIP3/ZC3H12A/IL1B	3
GO:2000403	positive regulation of lymphocyte migration	3/228	37/18670	0.0102878	0.0421949	0.0286314	CCL20/CCL4/CCL7	3
GO:0034121	regulation of toll-like receptor signaling pathway	4/228	70/18670	0.0105938	0.0426716	0.0289549	IRAK3/TNFAIP3/ACOD1/LTF	4
GO:0051966	regulation of synaptic transmission, glutamatergic	4/228	70/18670	0.0105938	0.0426716	0.0289549	GLUL/TNF/CCL2/PTGS2	4
GO:0061515	myeloid cell development	4/228	70/18670	0.0105938	0.0426716	0.0289549	BPGM/EPB42/LTF/SLC4A1	4
GO:0010745	negative regulation of macrophage derived foam cell differentiation	2/228	13/18670	0.0105991	0.0426716	0.0289549	NFKBIA/ABCA1	2
GO:0010870	positive regulation of receptor biosynthetic process	2/228	13/18670	0.0105991	0.0426716	0.0289549	IFNG/EDN1	2
GO:0032754	positive regulation of interleukin-5 production	2/228	13/18670	0.0105991	0.0426716	0.0289549	IL1RAP/NLRP3	2
GO:0043116	negative regulation of vascular permeability	2/228	13/18670	0.0105991	0.0426716	0.0289549	ADM/CEACAM1	2
GO:0045086	positive regulation of interleukin-2 biosynthetic process	2/228	13/18670	0.0105991	0.0426716	0.0289549	IL1A/IL1B	2
GO:0045779	negative regulation of bone resorption	2/228	13/18670	0.0105991	0.0426716	0.0289549	IL6/TNFAIP3	2
GO:0060576	intestinal epithelial cell development	2/228	13/18670	0.0105991	0.0426716	0.0289549	CDKN1A/KLF5	2
GO:0060712	spongiotrophoblast layer development	2/228	13/18670	0.0105991	0.0426716	0.0289549	ADM/LIF	2
GO:0071872	cellular response to epinephrine stimulus	2/228	13/18670	0.0105991	0.0426716	0.0289549	PDE4B/SNCA	2
GO:0072672	neutrophil extravasation	2/228	13/18670	0.0105991	0.0426716	0.0289549	IL1R1/CD177	2
GO:0090594	inflammatory response to wounding	2/228	13/18670	0.0105991	0.0426716	0.0289549	IL1A/TIMP1	2
GO:1901550	regulation of endothelial cell development	2/228	13/18670	0.0105991	0.0426716	0.0289549	TNF/IL1B	2
GO:1902947	regulation of tau-protein kinase activity	2/228	13/18670	0.0105991	0.0426716	0.0289549	EGR1/IFNG	2
GO:1903140	regulation of establishment of endothelial barrier	2/228	13/18670	0.0105991	0.0426716	0.0289549	TNF/IL1B	2
GO:1903522	regulation of blood circulation	9/228	297/18670	0.0110097	0.0441877	0.0299836	HBEGF/ICAM1/ZC3H12A/ADM/DOCK4/EDN1/MYL4/PDE4B/PTGS2	9
GO:0001890	placenta development	6/228	152/18670	0.0110134	0.0441877	0.0299836	FOSL1/ADM/IL10/LIF/PTGS2/SPP1	6
GO:0034250	positive regulation of cellular amide metabolic process	6/228	152/18670	0.0110134	0.0441877	0.0299836	IFNG/IL6/PPP1R15A/THBS1/TNF/VIM	6
GO:0060541	respiratory system development	7/228	198/18670	0.0110418	0.0441877	0.0299836	CHI3L1/TNF/ARG1/DNAAF1/LIF/SLC7A11/SPRY2	7
GO:0071604	transforming growth factor beta production	3/228	38/18670	0.0110707	0.0441877	0.0299836	FURIN/THBS1/PTGS2	3
GO:1903523	negative regulation of blood circulation	3/228	38/18670	0.0110707	0.0441877	0.0299836	ZC3H12A/ADM/DOCK4	3
GO:1904037	positive regulation of epithelial cell apoptotic process	3/228	38/18670	0.0110707	0.0441877	0.0299836	IL6/THBS1/CCL2	3
GO:1904706	negative regulation of vascular smooth muscle cell proliferation	3/228	38/18670	0.0110707	0.0441877	0.0299836	CDKN1A/SOD2/IL10	3
GO:0006939	smooth muscle contraction	5/228	110/18670	0.0112923	0.0449757	0.0305183	PROK2/DOCK4/EDN1/PTGS2/SPHK1	5
GO:0046916	cellular transition metal ion homeostasis	5/228	110/18670	0.0112923	0.0449757	0.0305183	IFNG/SLC39A8/ALAS2/LCN2/LTF	5
GO:0070646	protein modification by small protein removal	9/228	299/18670	0.0114655	0.0456168	0.0309534	EPOP/JOSD1/NFKBIA/TNFAIP3/ZC3H12A/CDK1/NLRP3/TNIP3/YOD1	9
GO:0031623	receptor internalization	5/228	111/18670	0.0117106	0.0465422	0.0315813	CXCL8/ADM/CD63/CEACAM1/SNCA	5
GO:0033574	response to testosterone	3/228	39/18670	0.0118871	0.0470925	0.0319547	THBS1/EDN1/SPP1	3
GO:1902042	negative regulation of extrinsic apoptotic signaling pathway via death domain receptors	3/228	39/18670	0.0118871	0.0470925	0.0319547	ICAM1/ITPRIP/TNFAIP3	3
GO:1904591	positive regulation of protein import	3/228	39/18670	0.0118871	0.0470925	0.0319547	IFNG/ZC3H12A/PTGS2	3
GO:0001938	positive regulation of endothelial cell proliferation	5/228	112/18670	0.0121394	0.0474847	0.0322208	EGR3/LRG1/ARG1/F3/IL10	5
GO:0009746	response to hexose	7/228	202/18670	0.0122244	0.0474847	0.0322208	EGR1/GLUL/ICAM1/PIM3/THBS1/NAMPT/PTGS2	7
GO:0051701	interaction with host	7/228	202/18670	0.0122244	0.0474847	0.0322208	CD55/CXCL8/ICAM1/CDK1/CLEC5A/GYPA/PTX3	7
GO:0032945	negative regulation of mononuclear cell proliferation	4/228	73/18670	0.0122263	0.0474847	0.0322208	TNFRSF21/ARG1/CD274/IL10	4
GO:0050672	negative regulation of lymphocyte proliferation	4/228	73/18670	0.0122263	0.0474847	0.0322208	TNFRSF21/ARG1/CD274/IL10	4
GO:1903524	positive regulation of blood circulation	4/228	73/18670	0.0122263	0.0474847	0.0322208	ICAM1/ADM/EDN1/PTGS2	4
GO:0002523	leukocyte migration involved in inflammatory response	2/228	14/18670	0.0122669	0.0474847	0.0322208	ELANE/FFAR2	2
GO:0002834	regulation of response to tumor cell	2/228	14/18670	0.0122669	0.0474847	0.0322208	CD274/CEACAM1	2
GO:0002837	regulation of immune response to tumor cell	2/228	14/18670	0.0122669	0.0474847	0.0322208	CD274/CEACAM1	2
GO:0030213	hyaluronan biosynthetic process	2/228	14/18670	0.0122669	0.0474847	0.0322208	NFKB1/IL1B	2
GO:0032310	prostaglandin secretion	2/228	14/18670	0.0122669	0.0474847	0.0322208	EDN1/IL1B	2
GO:0034356	NAD biosynthesis via nicotinamide riboside salvage pathway	2/228	14/18670	0.0122669	0.0474847	0.0322208	NAMPT/PTGS2	2
GO:0045217	cell-cell junction maintenance	2/228	14/18670	0.0122669	0.0474847	0.0322208	CD177/INAVA	2
GO:0045651	positive regulation of macrophage differentiation	2/228	14/18670	0.0122669	0.0474847	0.0322208	TRIB1/LIF	2
GO:0050930	induction of positive chemotaxis	2/228	14/18670	0.0122669	0.0474847	0.0322208	CXCL8/AZU1	2
GO:0051547	regulation of keratinocyte migration	2/228	14/18670	0.0122669	0.0474847	0.0322208	HBEGF/MMP9	2
GO:0060009	Sertoli cell development	2/228	14/18670	0.0122669	0.0474847	0.0322208	ICAM1/RAB13	2
GO:0070234	positive regulation of T cell apoptotic process	2/228	14/18670	0.0122669	0.0474847	0.0322208	NFKBID/CD274	2
GO:0072216	positive regulation of metanephros development	2/228	14/18670	0.0122669	0.0474847	0.0322208	EGR1/LIF	2
GO:2000345	regulation of hepatocyte proliferation	2/228	14/18670	0.0122669	0.0474847	0.0322208	TNFAIP3/CEACAM1	2
GO:2001212	regulation of vasculogenesis	2/228	14/18670	0.0122669	0.0474847	0.0322208	ADM/CEACAM1	2
GO:2001279	regulation of unsaturated fatty acid biosynthetic process	2/228	14/18670	0.0122669	0.0474847	0.0322208	IL1B/PTGS2	2
GO:0001990	regulation of systemic arterial blood pressure by hormone	3/228	40/18670	0.0127372	0.0491517	0.033352	CTSG/EDN1/SUCNR1	3
GO:0002823	negative regulation of adaptive immune response based on somatic recombination of immune receptors built from immunoglobulin superfamily domains	3/228	40/18670	0.0127372	0.0491517	0.033352	ZC3H12A/ARG1/CEACAM1	3
GO:0071548	response to dexamethasone	3/228	40/18670	0.0127372	0.0491517	0.033352	ICAM1/ARG1/EDN1	3
GO:0014015	positive regulation of gliogenesis	4/228	74/18670	0.0128042	0.0493593	0.0334928	IL6/TNF/IL1B/LIF	4
GO:0045088	regulation of innate immune response	9/228	305/18670	0.012918	0.0497464	0.0337555	EREG/IFNG/IRAK3/NFKB1/TNFAIP3/ACOD1/ARG1/CEACAM1/FFAR2	9
GO:1903201	regulation of oxidative stress-induced cell death	4/228	75/18670	0.0133993	0.0515464	0.0349769	SOD2/IL10/NR4A3/SLC7A11	4
GO:0046660	female sex differentiation	5/228	115/18670	0.0134894	0.0518394	0.0351757	EREG/ICAM1/INHBA/PTX3/RETN	5
GO:0003012	muscle system process	12/228	472/18670	0.0135242	0.0519194	0.03523	PROK2/VIM/ZC3H12A/DOCK4/EDN1/IL1B/MYL4/NR4A3/PDE4B/PTGS2/SLC6A8/SPHK1	12
GO:0001558	regulation of cell growth	11/228	416/18670	0.013583	0.0520235	0.0353006	CDKN1A/CXCL16/HBEGF/CEACAM1/DCSTAMP/DCUN1D3/EDN1/INHBA/SEMA6B/SPHK1/SPP1	11
GO:0019432	triglyceride biosynthetic process	3/228	41/18670	0.0136212	0.0520235	0.0353006	DGAT2/GK/ACSL1	3
GO:0034122	negative regulation of toll-like receptor signaling pathway	3/228	41/18670	0.0136212	0.0520235	0.0353006	IRAK3/TNFAIP3/ACOD1	3
GO:0061028	establishment of endothelial barrier	3/228	41/18670	0.0136212	0.0520235	0.0353006	ICAM1/TNF/IL1B	3
GO:0090279	regulation of calcium ion import	3/228	41/18670	0.0136212	0.0520235	0.0353006	LGALS3/SPINK1/CCL2	3
GO:0009895	negative regulation of catabolic process	9/228	308/18670	0.0136937	0.0522466	0.035452	FURIN/IRAK3/TIMP1/TNF/IL10/IL1B/NAMPT/SNCA/YOD1	9
GO:0034284	response to monosaccharide	7/228	207/18670	0.0138279	0.0527047	0.0357629	EGR1/GLUL/ICAM1/PIM3/THBS1/NAMPT/PTGS2	7
GO:0030203	glycosaminoglycan metabolic process	6/228	160/18670	0.0139082	0.0527609	0.035801	B4GALT5/CD44/NFKB1/IL1B/PGLYRP1/SDC2	6
GO:0006826	iron ion transport	4/228	76/18670	0.0140117	0.0527609	0.035801	IFNG/LCN2/LTF/SLC25A37	4
GO:0007492	endoderm development	4/228	76/18670	0.0140117	0.0527609	0.035801	LAMB3/MMP9/INHBA/MMP8	4
GO:0010759	positive regulation of macrophage chemotaxis	2/228	15/18670	0.0140412	0.0527609	0.035801	THBS1/C3AR1	2
GO:0030730	sequestering of triglyceride	2/228	15/18670	0.0140412	0.0527609	0.035801	TNF/IL1B	2
GO:0030852	regulation of granulocyte differentiation	2/228	15/18670	0.0140412	0.0527609	0.035801	TRIB1/CEACAM1	2
GO:0032736	positive regulation of interleukin-13 production	2/228	15/18670	0.0140412	0.0527609	0.035801	IL1RAP/NLRP3	2
GO:0034349	glial cell apoptotic process	2/228	15/18670	0.0140412	0.0527609	0.035801	TNFRSF21/CCL2	2
GO:0042762	regulation of sulfur metabolic process	2/228	15/18670	0.0140412	0.0527609	0.035801	SLC7A11/SNCA	2
GO:0044406	adhesion of symbiont to host	2/228	15/18670	0.0140412	0.0527609	0.035801	ICAM1/LTF	2
GO:0044539	long-chain fatty acid import into cell	2/228	15/18670	0.0140412	0.0527609	0.035801	THBS1/ACSL1	2
GO:0046851	negative regulation of bone remodeling	2/228	15/18670	0.0140412	0.0527609	0.035801	IL6/TNFAIP3	2
GO:0140354	lipid import into cell	2/228	15/18670	0.0140412	0.0527609	0.035801	THBS1/ACSL1	2
GO:1900119	positive regulation of execution phase of apoptosis	2/228	15/18670	0.0140412	0.0527609	0.035801	IL6/ZC3H12A	2
GO:0006936	muscle contraction	10/228	363/18670	0.0140606	0.0527803	0.0358141	PROK2/VIM/ZC3H12A/DOCK4/EDN1/MYL4/PDE4B/PTGS2/SLC6A8/SPHK1	10
GO:0007623	circadian rhythm	7/228	208/18670	0.0141659	0.0530685	0.0360097	CREM/EGR1/EGR3/NFIL3/PROK2/CDK1/NAMPT	7
GO:1901215	negative regulation of neuron death	7/228	208/18670	0.0141659	0.0530685	0.0360097	CSF3/SOD2/CCL2/IL10/NR4A3/SLC7A11/SNCA	7
GO:0042113	B cell activation	9/228	310/18670	0.0142296	0.0532537	0.0361353	CDKN1A/IL6/NBN/TNFAIP3/TNFRSF21/ADGRG3/IL10/INHBA/SAMSN1	9
GO:0071229	cellular response to acid chemical	7/228	209/18670	0.0145097	0.0542136	0.0367867	DGAT2/EGR1/TNF/ZC3H12A/ABCA1/EDN1/FFAR2	7
GO:0090257	regulation of muscle system process	8/228	259/18670	0.0145152	0.0542136	0.0367867	PROK2/ZC3H12A/DOCK4/EDN1/NR4A3/PDE4B/PTGS2/SPHK1	8
GO:1901031	regulation of response to reactive oxygen species	3/228	42/18670	0.0145394	0.0542492	0.0368109	TNF/IL10/NR4A3	3
GO:0043407	negative regulation of MAP kinase activity	4/228	78/18670	0.0152891	0.0569896	0.0386703	IRAK3/DUSP5/IL1B/SPRY2	4
GO:0034504	protein localization to nucleus	8/228	262/18670	0.0154556	0.0574571	0.0389876	CDKN1A/GLUL/IFNG/NFKBIA/ZC3H12A/CDK1/LIF/PTGS2	8
GO:0042088	T-helper 1 type immune response	3/228	43/18670	0.0154918	0.0574571	0.0389876	IL1R1/RIPK2/IL1B	3
GO:0043616	keratinocyte proliferation	3/228	43/18670	0.0154918	0.0574571	0.0389876	AREG/EREG/CD109	3
GO:0046460	neutral lipid biosynthetic process	3/228	43/18670	0.0154918	0.0574571	0.0389876	DGAT2/GK/ACSL1	3
GO:0046463	acylglycerol biosynthetic process	3/228	43/18670	0.0154918	0.0574571	0.0389876	DGAT2/GK/ACSL1	3
GO:0006633	fatty acid biosynthetic process	6/228	164/18670	0.0155383	0.0575149	0.0390268	PNPLA8/ALOX5AP/CEACAM1/EDN1/IL1B/PTGS2	6
GO:0007088	regulation of mitotic nuclear division	6/228	164/18670	0.0155383	0.0575149	0.0390268	EREG/IL1A/CDCA5/EDN1/IL1B/SPHK1	6
GO:0009896	positive regulation of catabolic process	11/228	425/18670	0.0156894	0.0576064	0.0390889	FURIN/IFNG/IL6/RIPK2/RNF19B/TNF/TNFAIP3/TRIB1/ZC3H12A/IL1B/SNCA	11
GO:0002643	regulation of tolerance induction	2/228	16/18670	0.0159192	0.0576064	0.0390889	IRAK3/CD274	2
GO:0002739	regulation of cytokine secretion involved in immune response	2/228	16/18670	0.0159192	0.0576064	0.0390889	TNF/IL10	2
GO:0002830	positive regulation of type 2 immune response	2/228	16/18670	0.0159192	0.0576064	0.0390889	IL6/NLRP3	2
GO:0010566	regulation of ketone biosynthetic process	2/228	16/18670	0.0159192	0.0576064	0.0390889	EGR1/ADM	2
GO:0010875	positive regulation of cholesterol efflux	2/228	16/18670	0.0159192	0.0576064	0.0390889	NFKBIA/ABCA1	2
GO:0019372	lipoxygenase pathway	2/228	16/18670	0.0159192	0.0576064	0.0390889	ALOX5AP/PTGS2	2
GO:0030889	negative regulation of B cell proliferation	2/228	16/18670	0.0159192	0.0576064	0.0390889	TNFRSF21/IL10	2
GO:0032225	regulation of synaptic transmission, dopaminergic	2/228	16/18670	0.0159192	0.0576064	0.0390889	PTGS2/SNCA	2
GO:0032305	positive regulation of icosanoid secretion	2/228	16/18670	0.0159192	0.0576064	0.0390889	EDN1/IL1B	2
GO:0042448	progesterone metabolic process	2/228	16/18670	0.0159192	0.0576064	0.0390889	EGR1/ADM	2
GO:0043031	negative regulation of macrophage activation	2/228	16/18670	0.0159192	0.0576064	0.0390889	ZC3H12A/BPI	2
GO:0044827	modulation by host of viral genome replication	2/228	16/18670	0.0159192	0.0576064	0.0390889	ZC3H12A/IFI27	2
GO:0045986	negative regulation of smooth muscle contraction	2/228	16/18670	0.0159192	0.0576064	0.0390889	DOCK4/PTGS2	2
GO:0046325	negative regulation of glucose import	2/228	16/18670	0.0159192	0.0576064	0.0390889	TNF/GRB10	2
GO:0071871	response to epinephrine	2/228	16/18670	0.0159192	0.0576064	0.0390889	PDE4B/SNCA	2
GO:0090153	regulation of sphingolipid biosynthetic process	2/228	16/18670	0.0159192	0.0576064	0.0390889	TNF/SPHK1	2
GO:0090335	regulation of brown fat cell differentiation	2/228	16/18670	0.0159192	0.0576064	0.0390889	METRNL/PTGS2	2
GO:1900451	positive regulation of glutamate receptor signaling pathway	2/228	16/18670	0.0159192	0.0576064	0.0390889	IFNG/CCL2	2
GO:1902004	positive regulation of amyloid-beta formation	2/228	16/18670	0.0159192	0.0576064	0.0390889	IFNG/TNF	2
GO:1905038	regulation of membrane lipid metabolic process	2/228	16/18670	0.0159192	0.0576064	0.0390889	TNF/SPHK1	2
GO:2000303	regulation of ceramide biosynthetic process	2/228	16/18670	0.0159192	0.0576064	0.0390889	TNF/SPHK1	2
GO:0045913	positive regulation of carbohydrate metabolic process	4/228	79/18670	0.0159545	0.0576064	0.0390889	DGAT2/IFNG/NFKB1/SNCA	4
GO:0022612	gland morphogenesis	5/228	120/18670	0.015958	0.0576064	0.0390889	AREG/TNF/TNFAIP3/ARG1/CEACAM1	5
GO:0098739	import across plasma membrane	5/228	120/18670	0.015958	0.0576064	0.0390889	IFNG/SLC39A8/THBS1/KCNJ15/SLC7A11	5
GO:0050680	negative regulation of epithelial cell proliferation	6/228	165/18670	0.0159656	0.0576064	0.0390889	EREG/THBS1/TNF/CCL2/CD109/CEACAM1	6
GO:0045732	positive regulation of protein catabolic process	7/228	214/18670	0.0163188	0.0588235	0.0399147	FURIN/IFNG/RNF19B/TNF/TNFAIP3/TRIB1/IL1B	7
GO:0044060	regulation of endocrine process	3/228	44/18670	0.0164786	0.0592274	0.0401888	IL1B/INHBA/RETN	3
GO:0045601	regulation of endothelial cell differentiation	3/228	44/18670	0.0164786	0.0592274	0.0401888	TNF/CEACAM1/IL1B	3
GO:0061756	leukocyte adhesion to vascular endothelial cell	3/228	44/18670	0.0164786	0.0592274	0.0401888	ICAM1/TNF/ELANE	3
GO:0050806	positive regulation of synaptic transmission	6/228	168/18670	0.0172964	0.0621067	0.0421425	GLUL/TNF/CCL2/PTGS2/RETN/SNCA	6
GO:0016485	protein processing	7/228	217/18670	0.017478	0.0626378	0.0425029	FURIN/PLAU/RIPK2/THBS1/CTSG/F3/IL1R2	7
GO:0043393	regulation of protein binding	7/228	217/18670	0.017478	0.0626378	0.0425029	CSF3/LGALS3/MMP9/RIPK2/IL10/SLPI/SPTA1	7
GO:0032309	icosanoid secretion	3/228	45/18670	0.0174999	0.0626561	0.0425153	PNPLA8/EDN1/IL1B	3
GO:0010469	regulation of signaling receptor activity	6/228	169/18670	0.0177564	0.0635133	0.043097	EREG/IFNG/PLAU/ANXA3/CCL2/IL10	6
GO:0002418	immune response to tumor cell	2/228	17/18670	0.0178982	0.0637142	0.0432333	CD274/CEACAM1	2
GO:0015732	prostaglandin transport	2/228	17/18670	0.0178982	0.0637142	0.0432333	EDN1/IL1B	2
GO:0042994	cytoplasmic sequestering of transcription factor	2/228	17/18670	0.0178982	0.0637142	0.0432333	NFKBIA/IL10	2
GO:0043651	linoleic acid metabolic process	2/228	17/18670	0.0178982	0.0637142	0.0432333	PNPLA8/ACSL1	2
GO:2001267	regulation of cysteine-type endopeptidase activity involved in apoptotic signaling pathway	2/228	17/18670	0.0178982	0.0637142	0.0432333	MMP9/PLAUR	2
GO:0014066	regulation of phosphatidylinositol 3-kinase signaling	5/228	124/18670	0.0181371	0.0644414	0.0437268	CSF3/IER3/OSM/TNF/CEACAM1	5
GO:0046717	acid secretion	5/228	124/18670	0.0181371	0.0644414	0.0437268	PNPLA8/AQP9/EDN1/IL1B/SNCA	5
GO:0006022	aminoglycan metabolic process	6/228	170/18670	0.0182248	0.0646909	0.0438961	B4GALT5/CD44/NFKB1/IL1B/PGLYRP1/SDC2	6
GO:0001504	neurotransmitter uptake	3/228	46/18670	0.0185558	0.065429	0.0443969	GLUL/SLC7A11/SNCA	3
GO:0006984	ER-nucleus signaling pathway	3/228	46/18670	0.0185558	0.065429	0.0443969	CXCL8/PPP1R15A/CCL2	3
GO:0007157	heterophilic cell-cell adhesion via plasma membrane cell adhesion molecules	3/228	46/18670	0.0185558	0.065429	0.0443969	ICAM1/CEACAM6/CEACAM8	3
GO:0014075	response to amine	3/228	46/18670	0.0185558	0.065429	0.0443969	ICAM1/ARG1/CDK1	3
GO:0032480	negative regulation of type I interferon production	3/228	46/18670	0.0185558	0.065429	0.0443969	TNFAIP3/ACOD1/IL10	3
GO:0043330	response to exogenous dsRNA	3/228	46/18670	0.0185558	0.065429	0.0443969	IRAK3/NFKBIA/RIPK2	3
GO:0071354	cellular response to interleukin-6	3/228	46/18670	0.0185558	0.065429	0.0443969	ICAM1/IL6/NFKB1	3
GO:0048145	regulation of fibroblast proliferation	4/228	83/18670	0.0187964	0.0662146	0.04493	CDKN1A/EREG/FOSL2/SPHK1	4
GO:0032479	regulation of type I interferon production	5/228	126/18670	0.0192968	0.0679131	0.0460826	NFKB1/RIPK2/TNFAIP3/ACOD1/IL10	5
GO:0014910	regulation of smooth muscle cell migration	4/228	84/18670	0.0195527	0.0686836	0.0466053	PLAU/TRIB1/DOCK4/NR4A3	4
GO:0048144	fibroblast proliferation	4/228	84/18670	0.0195527	0.0686836	0.0466053	CDKN1A/EREG/FOSL2/SPHK1	4
GO:0060986	endocrine hormone secretion	3/228	47/18670	0.0196464	0.0688178	0.0466964	IL1B/INHBA/RETN	3
GO:0061614	pri-miRNA transcription by RNA polymerase II	3/228	47/18670	0.0196464	0.0688178	0.0466964	FOSL1/IL10/KLF5	3
GO:0070231	T cell apoptotic process	3/228	47/18670	0.0196464	0.0688178	0.0466964	LGALS3/NFKBID/CD274	3
GO:0045727	positive regulation of translation	5/228	127/18670	0.0198945	0.0691241	0.0469042	IL6/PPP1R15A/THBS1/TNF/VIM	5
GO:0046887	positive regulation of hormone secretion	5/228	127/18670	0.0198945	0.0691241	0.0469042	GLUL/EDN1/INHBA/RETN/SPP1	5
GO:0007250	activation of NF-kappaB-inducing kinase activity	2/228	18/18670	0.0199754	0.0691241	0.0469042	CHI3L1/TNFSF15	2
GO:0021756	striatum development	2/228	18/18670	0.0199754	0.0691241	0.0469042	INHBA/SLC7A11	2
GO:0045780	positive regulation of bone resorption	2/228	18/18670	0.0199754	0.0691241	0.0469042	DCSTAMP/SPP1	2
GO:0046852	positive regulation of bone remodeling	2/228	18/18670	0.0199754	0.0691241	0.0469042	DCSTAMP/SPP1	2
GO:0051023	regulation of immunoglobulin secretion	2/228	18/18670	0.0199754	0.0691241	0.0469042	IL6/TNF	2
GO:0070633	transepithelial transport	2/228	18/18670	0.0199754	0.0691241	0.0469042	BEST1/EDN1	2
GO:0072574	hepatocyte proliferation	2/228	18/18670	0.0199754	0.0691241	0.0469042	TNFAIP3/CEACAM1	2
GO:0072575	epithelial cell proliferation involved in liver morphogenesis	2/228	18/18670	0.0199754	0.0691241	0.0469042	TNFAIP3/CEACAM1	2
GO:1900221	regulation of amyloid-beta clearance	2/228	18/18670	0.0199754	0.0691241	0.0469042	IFNG/TNF	2
GO:1903019	negative regulation of glycoprotein metabolic process	2/228	18/18670	0.0199754	0.0691241	0.0469042	HBEGF/PTX3	2
GO:2000193	positive regulation of fatty acid transport	2/228	18/18670	0.0199754	0.0691241	0.0469042	EDN1/IL1B	2
GO:0010595	positive regulation of endothelial cell migration	5/228	128/18670	0.0205042	0.0708225	0.0480567	THBS1/ZC3H12A/ANXA3/EDN1/PTGS2	5
GO:0032606	type I interferon production	5/228	128/18670	0.0205042	0.0708225	0.0480567	NFKB1/RIPK2/TNFAIP3/ACOD1/IL10	5
GO:0046165	alcohol biosynthetic process	6/228	175/18670	0.0206939	0.0714112	0.0484562	IFNG/NFKB1/TNF/IL1B/SNCA/SPHK1	6
GO:0090199	regulation of release of cytochrome c from mitochondria	3/228	48/18670	0.0207716	0.0716131	0.0485931	MMP9/PPIF/PLAUR	3
GO:0008202	steroid metabolic process	9/228	331/18670	0.0208322	0.0717555	0.0486898	DGAT2/EGR1/IFNG/NFKB1/TNF/ABCA1/ADM/IL1B/SPP1	9
GO:0071715	icosanoid transport	3/228	49/18670	0.0219317	0.0750373	0.0509166	PNPLA8/EDN1/IL1B	3
GO:1901571	fatty acid derivative transport	3/228	49/18670	0.0219317	0.0750373	0.0509166	PNPLA8/EDN1/IL1B	3
GO:2001238	positive regulation of extrinsic apoptotic signaling pathway	3/228	49/18670	0.0219317	0.0750373	0.0509166	G0S2/THBS1/INHBA	3
GO:0051781	positive regulation of cell division	4/228	87/18670	0.0219333	0.0750373	0.0509166	EREG/IL1A/OSM/IL1B	4
GO:0001991	regulation of systemic arterial blood pressure by circulatory renin-angiotensin	2/228	19/18670	0.0221481	0.0750373	0.0509166	CTSG/SUCNR1	2
GO:0002710	negative regulation of T cell mediated immunity	2/228	19/18670	0.0221481	0.0750373	0.0509166	ARG1/CEACAM1	2
GO:0030949	positive regulation of vascular endothelial growth factor receptor signaling pathway	2/228	19/18670	0.0221481	0.0750373	0.0509166	GRB10/IL1B	2
GO:0032026	response to magnesium ion	2/228	19/18670	0.0221481	0.0750373	0.0509166	THBS1/SNCA	2
GO:0032303	regulation of icosanoid secretion	2/228	19/18670	0.0221481	0.0750373	0.0509166	EDN1/IL1B	2
GO:0032780	negative regulation of ATPase activity	2/228	19/18670	0.0221481	0.0750373	0.0509166	PPIF/LTF	2
GO:0045076	regulation of interleukin-2 biosynthetic process	2/228	19/18670	0.0221481	0.0750373	0.0509166	IL1A/IL1B	2
GO:0045414	regulation of interleukin-8 biosynthetic process	2/228	19/18670	0.0221481	0.0750373	0.0509166	TNF/ELANE	2
GO:0046641	positive regulation of alpha-beta T cell proliferation	2/228	19/18670	0.0221481	0.0750373	0.0509166	CD55/RIPK2	2
GO:0051546	keratinocyte migration	2/228	19/18670	0.0221481	0.0750373	0.0509166	HBEGF/MMP9	2
GO:0071243	cellular response to arsenic-containing substance	2/228	19/18670	0.0221481	0.0750373	0.0509166	PPIF/ZC3H12A	2
GO:0072576	liver morphogenesis	2/228	19/18670	0.0221481	0.0750373	0.0509166	TNFAIP3/CEACAM1	2
GO:1902074	response to salt	2/228	19/18670	0.0221481	0.0750373	0.0509166	ZC3H12A/EDN1	2
GO:2000696	regulation of epithelial cell differentiation involved in kidney development	2/228	19/18670	0.0221481	0.0750373	0.0509166	MMP9/LIF	2
GO:0010950	positive regulation of endopeptidase activity	6/228	178/18670	0.0222795	0.0754137	0.051172	RIPK2/TNF/F3/NLRP3/SNCA/TNFSF15	6
GO:0001894	tissue homeostasis	7/228	229/18670	0.0226973	0.0766883	0.052037	IL6/TNFAIP3/DCSTAMP/INAVA/LTF/PTGS2/SPP1	7
GO:0010594	regulation of endothelial cell migration	7/228	229/18670	0.0226973	0.0766883	0.052037	GLUL/THBS1/ZC3H12A/ANXA3/CEACAM1/EDN1/PTGS2	7
GO:2001235	positive regulation of apoptotic signaling pathway	6/228	179/18670	0.0228257	0.0770523	0.0522839	G0S2/MMP9/PPIF/THBS1/INHBA/PLAUR	6
GO:0043280	positive regulation of cysteine-type endopeptidase activity involved in apoptotic process	5/228	132/18670	0.0230649	0.077785	0.0527811	TNF/F3/NLRP3/SNCA/TNFSF15	5
GO:0001961	positive regulation of cytokine-mediated signaling pathway	3/228	50/18670	0.0231264	0.077785	0.0527811	IL1R1/RIPK2/EDN1	3
GO:0009409	response to cold	3/228	50/18670	0.0231264	0.077785	0.0527811	METRNL/NFKBIA/ADM	3
GO:0060425	lung morphogenesis	3/228	50/18670	0.0231264	0.077785	0.0527811	TNF/LIF/SPRY2	3
GO:0070482	response to oxygen levels	10/228	394/18670	0.0233631	0.0785102	0.0532732	CDKN1A/EGR1/ICAM1/PLAU/THBS1/ADM/ALAS2/EDN1/NAMPT/PTGS2	10
GO:0051188	cofactor biosynthetic process	7/228	231/18670	0.0236615	0.079441	0.0539048	ACSL1/ALAS2/NAMPT/PTGS2/SLC7A11/SNCA/SPTA1	7
GO:0048015	phosphatidylinositol-mediated signaling	6/228	181/18670	0.0239451	0.0803207	0.0545017	CSF3/IER3/OSM/TNF/CEACAM1/EDN1	6
GO:0045744	negative regulation of G protein-coupled receptor signaling pathway	3/228	51/18670	0.0243559	0.0804607	0.0545967	CXCL8/ADM/SNCA	3
GO:0006071	glycerol metabolic process	2/228	20/18670	0.0244137	0.0804607	0.0545967	DGAT2/GK	2
GO:0007095	mitotic G2 DNA damage checkpoint	2/228	20/18670	0.0244137	0.0804607	0.0545967	NBN/CDK1	2
GO:0010042	response to manganese ion	2/228	20/18670	0.0244137	0.0804607	0.0545967	ARG1/PTGS2	2
GO:0032769	negative regulation of monooxygenase activity	2/228	20/18670	0.0244137	0.0804607	0.0545967	NFKB1/SNCA	2
GO:0034104	negative regulation of tissue remodeling	2/228	20/18670	0.0244137	0.0804607	0.0545967	IL6/TNFAIP3	2
GO:0034393	positive regulation of smooth muscle cell apoptotic process	2/228	20/18670	0.0244137	0.0804607	0.0545967	IFNG/SOD2	2
GO:0034755	iron ion transmembrane transport	2/228	20/18670	0.0244137	0.0804607	0.0545967	IFNG/SLC25A37	2
GO:0042228	interleukin-8 biosynthetic process	2/228	20/18670	0.0244137	0.0804607	0.0545967	TNF/ELANE	2
GO:0045019	negative regulation of nitric oxide biosynthetic process	2/228	20/18670	0.0244137	0.0804607	0.0545967	ZC3H12A/IL10	2
GO:0050860	negative regulation of T cell receptor signaling pathway	2/228	20/18670	0.0244137	0.0804607	0.0545967	LGALS3/CEACAM1	2
GO:0060008	Sertoli cell differentiation	2/228	20/18670	0.0244137	0.0804607	0.0545967	ICAM1/RAB13	2
GO:0060602	branch elongation of an epithelium	2/228	20/18670	0.0244137	0.0804607	0.0545967	AREG/SPRY2	2
GO:0071397	cellular response to cholesterol	2/228	20/18670	0.0244137	0.0804607	0.0545967	ABCA1/INHBA	2
GO:0097709	connective tissue replacement	2/228	20/18670	0.0244137	0.0804607	0.0545967	IL1A/TIMP1	2
GO:1902993	positive regulation of amyloid precursor protein catabolic process	2/228	20/18670	0.0244137	0.0804607	0.0545967	IFNG/TNF	2
GO:1904406	negative regulation of nitric oxide metabolic process	2/228	20/18670	0.0244137	0.0804607	0.0545967	ZC3H12A/IL10	2
GO:1905523	positive regulation of macrophage migration	2/228	20/18670	0.0244137	0.0804607	0.0545967	THBS1/C3AR1	2
GO:0002920	regulation of humoral immune response	5/228	134/18670	0.0244194	0.0804607	0.0545967	CD55/TNF/ACOD1/C3AR1/IL1B	5
GO:0048565	digestive tract development	5/228	134/18670	0.0244194	0.0804607	0.0545967	CDKN1A/CXCL8/TNF/DNAAF1/KLF5	5
GO:0046849	bone remodeling	4/228	90/18670	0.0244837	0.0806013	0.0546921	IL6/TNFAIP3/DCSTAMP/SPP1	4
GO:0061138	morphogenesis of a branching epithelium	6/228	182/18670	0.0245183	0.0806438	0.0547209	AREG/TNF/ADM/EDN1/IL10/SPRY2	6
GO:0002040	sprouting angiogenesis	6/228	183/18670	0.0251007	0.0821718	0.0557578	EGR3/GLUL/THBS1/CEACAM1/IL10/PTGS2	6
GO:0043123	positive regulation of I-kappaB kinase/NF-kappaB signaling	6/228	183/18670	0.0251007	0.0821718	0.0557578	RIPK2/TNF/IL1B/IL1RN/INAVA/LTF	6
GO:0001889	liver development	5/228	135/18670	0.0251154	0.0821718	0.0557578	TNFAIP3/ARG1/CEACAM1/DNAAF1/IL10	5
GO:1903322	positive regulation of protein modification by small protein conjugation or removal	5/228	135/18670	0.0251154	0.0821718	0.0557578	RIPK2/ZC3H12A/DCUN1D3/INAVA/SPHK1	5
GO:1903825	organic acid transmembrane transport	5/228	135/18670	0.0251154	0.0821718	0.0557578	THBS1/AQP9/SLC6A8/SLC7A11/SLC7A5	5
GO:1905039	carboxylic acid transmembrane transport	5/228	135/18670	0.0251154	0.0821718	0.0557578	THBS1/AQP9/SLC6A8/SLC7A11/SLC7A5	5
GO:0014909	smooth muscle cell migration	4/228	91/18670	0.025372	0.0829384	0.0562779	PLAU/TRIB1/DOCK4/NR4A3	4
GO:0048017	inositol lipid-mediated signaling	6/228	184/18670	0.0256922	0.0839113	0.0569381	CSF3/IER3/OSM/TNF/CEACAM1/EDN1	6
GO:1903670	regulation of sprouting angiogenesis	5/228	137/18670	0.0265454	0.086622	0.0587774	GLUL/THBS1/CEACAM1/IL10/PTGS2	5
GO:0002438	acute inflammatory response to antigenic stimulus	2/228	21/18670	0.0267697	0.0868207	0.0589123	ICAM1/ELANE	2
GO:0033141	positive regulation of peptidyl-serine phosphorylation of STAT protein	2/228	21/18670	0.0267697	0.0868207	0.0589123	IFNG/LIF	2
GO:0060713	labyrinthine layer morphogenesis	2/228	21/18670	0.0267697	0.0868207	0.0589123	ADM/IL10	2
GO:0090280	positive regulation of calcium ion import	2/228	21/18670	0.0267697	0.0868207	0.0589123	LGALS3/CCL2	2
GO:0140131	positive regulation of lymphocyte chemotaxis	2/228	21/18670	0.0267697	0.0868207	0.0589123	CCL4/CCL7	2
GO:1900016	negative regulation of cytokine production involved in inflammatory response	2/228	21/18670	0.0267697	0.0868207	0.0589123	ZC3H12A/IL1R2	2
GO:1904469	positive regulation of tumor necrosis factor secretion	2/228	21/18670	0.0267697	0.0868207	0.0589123	IFNG/MMP8	2
GO:0030308	negative regulation of cell growth	6/228	186/18670	0.026903	0.0870552	0.0590714	CDKN1A/DCSTAMP/DCUN1D3/INHBA/SEMA6B/SPP1	6
GO:0032964	collagen biosynthetic process	3/228	53/18670	0.026919	0.0870552	0.0590714	IL6/VIM/ARG1	3
GO:0035065	regulation of histone acetylation	3/228	53/18670	0.026919	0.0870552	0.0590714	IL1B/LIF/SNCA	3
GO:0098656	anion transmembrane transport	8/228	291/18670	0.0269356	0.0870552	0.0590714	THBS1/ABCA1/AQP9/BEST1/SLC4A1/SLC6A8/SLC7A11/SLC7A5	8
GO:0035249	synaptic transmission, glutamatergic	4/228	93/18670	0.0272063	0.0876255	0.0594584	GLUL/TNF/CCL2/PTGS2	4
GO:0036473	cell death in response to oxidative stress	4/228	93/18670	0.0272063	0.0876255	0.0594584	SOD2/IL10/NR4A3/SLC7A11	4
GO:0062207	regulation of pattern recognition receptor signaling pathway	4/228	93/18670	0.0272063	0.0876255	0.0594584	IRAK3/TNFAIP3/ACOD1/LTF	4
GO:1901655	cellular response to ketone	4/228	93/18670	0.0272063	0.0876255	0.0594584	ICAM1/ACOD1/ARG1/SPP1	4
GO:0061008	hepaticobiliary system development	5/228	138/18670	0.0272795	0.0877854	0.0595669	TNFAIP3/ARG1/CEACAM1/DNAAF1/IL10	5
GO:1901216	positive regulation of neuron death	4/228	94/18670	0.0281524	0.090516	0.0614197	EGR1/IFNG/TNF/SNCA	4
GO:0070206	protein trimerization	3/228	54/18670	0.0282526	0.0906812	0.0615318	ALOX5AP/ARG1/LCN2	3
GO:1904645	response to amyloid-beta	3/228	54/18670	0.0282526	0.0906812	0.0615318	ICAM1/MMP9/NAMPT	3
GO:0042737	drug catabolic process	5/228	140/18670	0.0287863	0.0923146	0.0626402	HBD/HBM/HBQ1/MPO/SNCA	5
GO:0010884	positive regulation of lipid storage	2/228	22/18670	0.0292135	0.093043	0.0631344	NFKB1/ZC3H12A	2
GO:0035584	calcium-mediated signaling using intracellular calcium source	2/228	22/18670	0.0292135	0.093043	0.0631344	AZU1/CCL20	2
GO:0035929	steroid hormone secretion	2/228	22/18670	0.0292135	0.093043	0.0631344	INHBA/RETN	2
GO:0040037	negative regulation of fibroblast growth factor receptor signaling pathway	2/228	22/18670	0.0292135	0.093043	0.0631344	THBS1/SPRY2	2
GO:0044321	response to leptin	2/228	22/18670	0.0292135	0.093043	0.0631344	EDN1/NR4A3	2
GO:0045723	positive regulation of fatty acid biosynthetic process	2/228	22/18670	0.0292135	0.093043	0.0631344	IL1B/PTGS2	2
GO:0048305	immunoglobulin secretion	2/228	22/18670	0.0292135	0.093043	0.0631344	IL6/TNF	2
GO:0060575	intestinal epithelial cell differentiation	2/228	22/18670	0.0292135	0.093043	0.0631344	CDKN1A/KLF5	2
GO:0002011	morphogenesis of an epithelial sheet	3/228	55/18670	0.0296206	0.094098	0.0638503	CD44/HBEGF/CEACAM1	3
GO:0042304	regulation of fatty acid biosynthetic process	3/228	55/18670	0.0296206	0.094098	0.0638503	CEACAM1/IL1B/PTGS2	3
GO:0042306	regulation of protein import into nucleus	3/228	55/18670	0.0296206	0.094098	0.0638503	IFNG/ZC3H12A/PTGS2	3
GO:0009266	response to temperature stimulus	7/228	243/18670	0.0300439	0.0953613	0.0647075	CDKN1A/IL1A/METRNL/NFKBIA/THBS1/ADM/PTGS2	7
GO:0010660	regulation of muscle cell apoptotic process	4/228	96/18670	0.0301029	0.0954671	0.0647793	IFNG/SOD2/ZC3H12A/EDN1	4
GO:0090068	positive regulation of cell cycle process	8/228	298/18670	0.0304137	0.0963704	0.0653923	CDKN1A/EREG/IL1A/CDCA5/CDK1/EDN1/IL1B/SPHK1	8
GO:1901136	carbohydrate derivative catabolic process	6/228	192/18670	0.0307606	0.0973867	0.0660819	CD44/UPP1/PDE4B/PGLYRP1/SDC2/UPB1	6
GO:0046394	carboxylic acid biosynthetic process	9/228	355/18670	0.0308054	0.0974457	0.0661219	GLUL/NFKB1/PNPLA8/ALOX5AP/CEACAM1/EDN1/IL1B/PTGS2/UPB1	9
GO:0090183	regulation of kidney development	3/228	56/18670	0.0310232	0.0979679	0.0664762	EGR1/MMP9/LIF	3
GO:1903078	positive regulation of protein localization to plasma membrane	3/228	56/18670	0.0310232	0.0979679	0.0664762	IFNG/LGALS3/TNF	3
GO:0051591	response to cAMP	4/228	97/18670	0.0311074	0.0980675	0.0665438	AREG/FOSB/FOSL1/AQP9	4
GO:0120162	positive regulation of cold-induced thermogenesis	4/228	97/18670	0.0311074	0.0980675	0.0665438	G0S2/ACSL1/GRB10/LCN2	4
GO:0006606	protein import into nucleus	5/228	143/18670	0.0311435	0.0980981	0.0665646	CDKN1A/IFNG/NFKBIA/ZC3H12A/PTGS2	5
GO:0002429	immune response-activating cell surface receptor signaling pathway	11/228	473/18670	0.031279	0.0982859	0.066692	LGALS3/NFKB1/NFKBID/RIPK2/TNFRSF21/ZC3H12A/C3AR1/CEACAM1/FFAR2/NR4A3/PDE4B	11
GO:0002757	immune response-activating signal transduction	11/228	473/18670	0.031279	0.0982859	0.066692	LGALS3/NFKB1/NFKBID/RIPK2/TNFRSF21/ZC3H12A/C3AR1/CEACAM1/FFAR2/NR4A3/PDE4B	11
GO:0016053	organic acid biosynthetic process	9/228	356/18670	0.0312824	0.0982859	0.066692	GLUL/NFKB1/PNPLA8/ALOX5AP/CEACAM1/EDN1/IL1B/PTGS2/UPB1	9
GO:0009259	ribonucleotide metabolic process	10/228	414/18670	0.0313468	0.0984052	0.066773	DGAT2/IFNG/UPP1/ACSL1/BPGM/MPP1/PDE4B/SLC4A1/SNCA/TPST1	10
GO:0002347	response to tumor cell	2/228	23/18670	0.0317426	0.0986488	0.0669383	CD274/CEACAM1	2
GO:0019400	alditol metabolic process	2/228	23/18670	0.0317426	0.0986488	0.0669383	DGAT2/GK	2
GO:0032373	positive regulation of sterol transport	2/228	23/18670	0.0317426	0.0986488	0.0669383	NFKBIA/ABCA1	2
GO:0032376	positive regulation of cholesterol transport	2/228	23/18670	0.0317426	0.0986488	0.0669383	NFKBIA/ABCA1	2
GO:0033139	regulation of peptidyl-serine phosphorylation of STAT protein	2/228	23/18670	0.0317426	0.0986488	0.0669383	IFNG/LIF	2
GO:0046135	pyrimidine nucleoside catabolic process	2/228	23/18670	0.0317426	0.0986488	0.0669383	UPP1/UPB1	2
GO:0050995	negative regulation of lipid catabolic process	2/228	23/18670	0.0317426	0.0986488	0.0669383	TNF/IL1B	2
GO:0072215	regulation of metanephros development	2/228	23/18670	0.0317426	0.0986488	0.0669383	EGR1/LIF	2
GO:0072337	modified amino acid transport	2/228	23/18670	0.0317426	0.0986488	0.0669383	SLC6A8/SLC7A11	2
GO:1900746	regulation of vascular endothelial growth factor signaling pathway	2/228	23/18670	0.0317426	0.0986488	0.0669383	CD63/SPRY2	2
GO:1901032	negative regulation of response to reactive oxygen species	2/228	23/18670	0.0317426	0.0986488	0.0669383	IL10/NR4A3	2
GO:1903206	negative regulation of hydrogen peroxide-induced cell death	2/228	23/18670	0.0317426	0.0986488	0.0669383	IL10/NR4A3	2
GO:0051055	negative regulation of lipid biosynthetic process	3/228	57/18670	0.0324601	0.10071	0.068337	NFKB1/CEACAM1/SPHK1	3
GO:0060760	positive regulation of response to cytokine stimulus	3/228	57/18670	0.0324601	0.10071	0.068337	IL1R1/RIPK2/EDN1	3
GO:0001763	morphogenesis of a branching structure	6/228	196/18670	0.0335237	0.103837	0.0704588	AREG/TNF/ADM/EDN1/IL10/SPRY2	6
GO:0006694	steroid biosynthetic process	6/228	196/18670	0.0335237	0.103837	0.0704588	EGR1/IFNG/NFKB1/TNF/ADM/IL1B	6
GO:0055123	digestive system development	5/228	146/18670	0.0336186	0.104003	0.070571	CDKN1A/CXCL8/TNF/DNAAF1/KLF5	5
GO:0002833	positive regulation of response to biotic stimulus	7/228	249/18670	0.0336331	0.104003	0.070571	EREG/NFKB1/RIPK2/ACOD1/ARG1/CD274/FFAR2	7
GO:0055081	anion homeostasis	3/228	58/18670	0.0339312	0.104664	0.0710196	DGAT2/ABCA1/SLC7A11	3
GO:0071385	cellular response to glucocorticoid stimulus	3/228	58/18670	0.0339312	0.104664	0.0710196	ICAM1/ARG1/EDN1	3
GO:1904589	regulation of protein import	3/228	58/18670	0.0339312	0.104664	0.0710196	IFNG/ZC3H12A/PTGS2	3
GO:0010657	muscle cell apoptotic process	4/228	100/18670	0.0342384	0.104926	0.0711974	IFNG/SOD2/ZC3H12A/EDN1	4
GO:0010952	positive regulation of peptidase activity	6/228	197/18670	0.0342388	0.104926	0.0711974	RIPK2/TNF/F3/NLRP3/SNCA/TNFSF15	6
GO:0001783	B cell apoptotic process	2/228	24/18670	0.0343547	0.104926	0.0711974	TNFRSF21/IL10	2
GO:0002861	regulation of inflammatory response to antigenic stimulus	2/228	24/18670	0.0343547	0.104926	0.0711974	TNF/IL10	2
GO:0010640	regulation of platelet-derived growth factor receptor signaling pathway	2/228	24/18670	0.0343547	0.104926	0.0711974	F3/SNCA	2
GO:0021544	subpallium development	2/228	24/18670	0.0343547	0.104926	0.0711974	INHBA/SLC7A11	2
GO:0033081	regulation of T cell differentiation in thymus	2/228	24/18670	0.0343547	0.104926	0.0711974	EGR3/NFKBID	2
GO:0036315	cellular response to sterol	2/228	24/18670	0.0343547	0.104926	0.0711974	ABCA1/INHBA	2
GO:0042832	defense response to protozoan	2/228	24/18670	0.0343547	0.104926	0.0711974	ARG1/IL10	2
GO:0051220	cytoplasmic sequestering of protein	2/228	24/18670	0.0343547	0.104926	0.0711974	NFKBIA/IL10	2
GO:0071677	positive regulation of mononuclear cell migration	2/228	24/18670	0.0343547	0.104926	0.0711974	LGALS3/TNF	2
GO:1902547	regulation of cellular response to vascular endothelial growth factor stimulus	2/228	24/18670	0.0343547	0.104926	0.0711974	CD63/SPRY2	2
GO:0001885	endothelial cell development	3/228	59/18670	0.0354365	0.107964	0.073259	ICAM1/TNF/IL1B	3
GO:0097755	positive regulation of blood vessel diameter	3/228	59/18670	0.0354365	0.107964	0.073259	SOD2/ADM/DOCK4	3
GO:2000756	regulation of peptidyl-lysine acetylation	3/228	59/18670	0.0354365	0.107964	0.073259	IL1B/LIF/SNCA	3
GO:0019693	ribose phosphate metabolic process	10/228	424/18670	0.0359886	0.109556	0.0743395	DGAT2/IFNG/UPP1/ACSL1/BPGM/MPP1/PDE4B/SLC4A1/SNCA/TPST1	10
GO:0016049	cell growth	11/228	484/18670	0.0360253	0.109578	0.0743543	CDKN1A/CXCL16/HBEGF/CEACAM1/DCSTAMP/DCUN1D3/EDN1/INHBA/SEMA6B/SPHK1/SPP1	11
GO:0072511	divalent inorganic cation transport	11/228	486/18670	0.0369399	0.111592	0.0757208	ICAM1/LGALS3/SLC39A8/SPINK1/BEST1/CCL2/CCL4/PDE4B/PTGS2/SNCA/TCN1	11
GO:0018149	peptide cross-linking	3/228	60/18670	0.0369758	0.111592	0.0757208	THBS1/EPB42/PI3	3
GO:0033013	tetrapyrrole metabolic process	3/228	60/18670	0.0369758	0.111592	0.0757208	ALAS2/SPTA1/TCN1	3
GO:0001562	response to protozoan	2/228	25/18670	0.0370473	0.111592	0.0757208	ARG1/IL10	2
GO:0014829	vascular smooth muscle contraction	2/228	25/18670	0.0370473	0.111592	0.0757208	DOCK4/EDN1	2
GO:0031639	plasminogen activation	2/228	25/18670	0.0370473	0.111592	0.0757208	PLAU/THBS1	2
GO:0035336	long-chain fatty-acyl-CoA metabolic process	2/228	25/18670	0.0370473	0.111592	0.0757208	DGAT2/ACSL1	2
GO:0045672	positive regulation of osteoclast differentiation	2/228	25/18670	0.0370473	0.111592	0.0757208	IFNG/TNF	2
GO:0050901	leukocyte tethering or rolling	2/228	25/18670	0.0370473	0.111592	0.0757208	TNF/ELANE	2
GO:0060330	regulation of response to interferon-gamma	2/228	25/18670	0.0370473	0.111592	0.0757208	IFNG/ARG1	2
GO:0060334	regulation of interferon-gamma-mediated signaling pathway	2/228	25/18670	0.0370473	0.111592	0.0757208	IFNG/ARG1	2
GO:2000353	positive regulation of endothelial cell apoptotic process	2/228	25/18670	0.0370473	0.111592	0.0757208	THBS1/CCL2	2
GO:0008360	regulation of cell shape	5/228	150/18670	0.0371041	0.111673	0.0757756	ICAM1/CCL2/CCL7/EPB42/SPTA1	5
GO:0007229	integrin-mediated signaling pathway	4/228	103/18670	0.0375464	0.112912	0.0766168	TIMP1/CD177/CD63/CEACAM1	4
GO:0006066	alcohol metabolic process	9/228	370/18670	0.0385089	0.115182	0.078157	DGAT2/GK/IFNG/NFKB1/TNF/ABCA1/IL1B/SNCA/SPHK1	9
GO:0036293	response to decreased oxygen levels	9/228	370/18670	0.0385089	0.115182	0.078157	EGR1/ICAM1/PLAU/THBS1/ADM/ALAS2/EDN1/NAMPT/PTGS2	9
GO:0006027	glycosaminoglycan catabolic process	3/228	61/18670	0.0385488	0.115182	0.078157	CD44/PGLYRP1/SDC2	3
GO:0010803	regulation of tumor necrosis factor-mediated signaling pathway	3/228	61/18670	0.0385488	0.115182	0.078157	TNF/TNFAIP3/SPHK1	3
GO:0030888	regulation of B cell proliferation	3/228	61/18670	0.0385488	0.115182	0.078157	CDKN1A/TNFRSF21/IL10	3
GO:0046513	ceramide biosynthetic process	3/228	61/18670	0.0385488	0.115182	0.078157	B4GALT5/TNF/SPHK1	3
GO:0071384	cellular response to corticosteroid stimulus	3/228	61/18670	0.0385488	0.115182	0.078157	ICAM1/ARG1/EDN1	3
GO:0090303	positive regulation of wound healing	3/228	61/18670	0.0385488	0.115182	0.078157	HBEGF/THBS1/F3	3
GO:0008630	intrinsic apoptotic signaling pathway in response to DNA damage	4/228	104/18670	0.0386884	0.115321	0.0782514	BCL2A1/CD44/CDKN1A/TNF	4
GO:0010923	negative regulation of phosphatase activity	4/228	104/18670	0.0386884	0.115321	0.0782514	LGALS3/PPP1R15A/TNF/PHACTR1	4
GO:0014812	muscle cell migration	4/228	104/18670	0.0386884	0.115321	0.0782514	PLAU/TRIB1/DOCK4/NR4A3	4
GO:0031396	regulation of protein ubiquitination	6/228	204/18670	0.0395211	0.117372	0.0796428	RIPK2/TNFAIP3/DCUN1D3/INAVA/IVNS1ABP/SPHK1	6
GO:0003081	regulation of systemic arterial blood pressure by renin-angiotensin	2/228	26/18670	0.0398181	0.117372	0.0796428	CTSG/SUCNR1	2
GO:0006700	C21-steroid hormone biosynthetic process	2/228	26/18670	0.0398181	0.117372	0.0796428	EGR1/ADM	2
GO:0006779	porphyrin-containing compound biosynthetic process	2/228	26/18670	0.0398181	0.117372	0.0796428	ALAS2/SPTA1	2
GO:0010460	positive regulation of heart rate	2/228	26/18670	0.0398181	0.117372	0.0796428	ADM/EDN1	2
GO:0010758	regulation of macrophage chemotaxis	2/228	26/18670	0.0398181	0.117372	0.0796428	THBS1/C3AR1	2
GO:0030194	positive regulation of blood coagulation	2/228	26/18670	0.0398181	0.117372	0.0796428	THBS1/F3	2
GO:0031645	negative regulation of nervous system process	2/228	26/18670	0.0398181	0.117372	0.0796428	TNFRSF21/IL10	2
GO:0042044	fluid transport	2/228	26/18670	0.0398181	0.117372	0.0796428	AQP9/EDN1	2
GO:0060669	embryonic placenta morphogenesis	2/228	26/18670	0.0398181	0.117372	0.0796428	ADM/IL10	2
GO:1900048	positive regulation of hemostasis	2/228	26/18670	0.0398181	0.117372	0.0796428	THBS1/F3	2
GO:1900120	regulation of receptor binding	2/228	26/18670	0.0398181	0.117372	0.0796428	MMP9/IL10	2
GO:1903579	negative regulation of ATP metabolic process	2/228	26/18670	0.0398181	0.117372	0.0796428	PPIF/SNCA	2
GO:1904754	positive regulation of vascular associated smooth muscle cell migration	2/228	26/18670	0.0398181	0.117372	0.0796428	DOCK4/NR4A3	2
GO:0032374	regulation of cholesterol transport	3/228	62/18670	0.0401556	0.118273	0.0802543	NFKB1/NFKBIA/ABCA1	3
GO:0050851	antigen receptor-mediated signaling pathway	8/228	316/18670	0.0407454	0.119821	0.0813044	LGALS3/NFKB1/NFKBID/RIPK2/TNFRSF21/ZC3H12A/CEACAM1/PDE4B	8
GO:0051961	negative regulation of nervous system development	8/228	316/18670	0.0407454	0.119821	0.0813044	IL6/TNF/TNFRSF21/VIM/DAAM2/IL1B/SEMA6B/SPP1	8
GO:0002637	regulation of immunoglobulin production	3/228	63/18670	0.0417958	0.122522	0.0831375	IL6/TNF/IL10	3
GO:0032371	regulation of sterol transport	3/228	63/18670	0.0417958	0.122522	0.0831375	NFKB1/NFKBIA/ABCA1	3
GO:0046686	response to cadmium ion	3/228	63/18670	0.0417958	0.122522	0.0831375	MMP9/ARG1/CDK1	3
GO:1904377	positive regulation of protein localization to cell periphery	3/228	63/18670	0.0417958	0.122522	0.0831375	IFNG/LGALS3/TNF	3
GO:0030073	insulin secretion	6/228	207/18670	0.0419349	0.122833	0.0833485	GLUL/IFNG/PIM3/TNF/IL1B/IL1RN	6
GO:0050804	modulation of chemical synaptic transmission	10/228	436/18670	0.0421665	0.123414	0.0837428	GLUL/TNF/CCL2/EDN1/EGR2/IL1B/PTGS2/RETN/SLC7A11/SNCA	10
GO:0030330	DNA damage response, signal transduction by p53 class mediator	4/228	107/18670	0.0422331	0.123512	0.0838091	CD44/CDKN1A/NBN/CDK1	4
GO:0015850	organic hydroxy compound transport	7/228	262/18670	0.042363	0.123794	0.0840008	NFKB1/NFKBIA/ABCA1/AQP9/CEACAM1/SNCA/SPP1	7
GO:0002026	regulation of the force of heart contraction	2/228	27/18670	0.0426647	0.123994	0.0841366	ADM/MYL4	2
GO:0015721	bile acid and bile salt transport	2/228	27/18670	0.0426647	0.123994	0.0841366	AQP9/CEACAM1	2
GO:0032673	regulation of interleukin-4 production	2/228	27/18670	0.0426647	0.123994	0.0841366	CD83/NLRP3	2
GO:0042501	serine phosphorylation of STAT protein	2/228	27/18670	0.0426647	0.123994	0.0841366	IFNG/LIF	2
GO:0050820	positive regulation of coagulation	2/228	27/18670	0.0426647	0.123994	0.0841366	THBS1/F3	2
GO:0060259	regulation of feeding behavior	2/228	27/18670	0.0426647	0.123994	0.0841366	NR4A3/RETN	2
GO:2001039	negative regulation of cellular response to drug	2/228	27/18670	0.0426647	0.123994	0.0841366	IL10/NR4A3	2
GO:0099177	regulation of trans-synaptic signaling	10/228	437/18670	0.0427121	0.124035	0.0841642	GLUL/TNF/CCL2/EDN1/EGR2/IL1B/PTGS2/RETN/SLC7A11/SNCA	10
GO:0090276	regulation of peptide hormone secretion	6/228	208/18670	0.0427597	0.124077	0.0841924	GLUL/IFNG/PIM3/TNF/FFAR2/IL1B	6
GO:0045670	regulation of osteoclast differentiation	3/228	64/18670	0.0434693	0.125939	0.0854562	IFNG/TNF/LTF	3
GO:1900449	regulation of glutamate receptor signaling pathway	3/228	64/18670	0.0434693	0.125939	0.0854562	IFNG/ANXA3/CCL2	3
GO:0140014	mitotic nuclear division	7/228	264/18670	0.0438248	0.12687	0.086088	EREG/IL1A/CDCA5/EDN1/IL1B/PRC1/SPHK1	7
GO:0071375	cellular response to peptide hormone stimulus	8/228	321/18670	0.0439849	0.127235	0.0863353	NFKB1/ARG1/CEACAM1/EDN1/GRB10/IL1B/NR4A3/RAB13	8
GO:0001676	long-chain fatty acid metabolic process	4/228	109/18670	0.0446949	0.129188	0.0876607	CYP4F3/PNPLA8/ACSL1/PTGS2	4
GO:0006026	aminoglycan catabolic process	3/228	65/18670	0.0451759	0.130477	0.0885354	CD44/PGLYRP1/SDC2	3
GO:1901617	organic hydroxy compound biosynthetic process	7/228	266/18670	0.045319	0.130644	0.0886489	IFNG/NFKB1/TNF/IL1B/SLC7A11/SNCA/SPHK1	7
GO:0001773	myeloid dendritic cell activation	2/228	28/18670	0.0455851	0.130644	0.0886489	DCSTAMP/IL10	2
GO:0007205	protein kinase C-activating G protein-coupled receptor signaling pathway	2/228	28/18670	0.0455851	0.130644	0.0886489	AZU1/EDN1	2
GO:0008209	androgen metabolic process	2/228	28/18670	0.0455851	0.130644	0.0886489	ADM/SPP1	2
GO:0009065	glutamine family amino acid catabolic process	2/228	28/18670	0.0455851	0.130644	0.0886489	GLUL/ARG1	2
GO:0032647	regulation of interferon-alpha production	2/228	28/18670	0.0455851	0.130644	0.0886489	RIPK2/IL10	2
GO:0034698	response to gonadotropin	2/228	28/18670	0.0455851	0.130644	0.0886489	ICAM1/INHBA	2
GO:0050858	negative regulation of antigen receptor-mediated signaling pathway	2/228	28/18670	0.0455851	0.130644	0.0886489	LGALS3/CEACAM1	2
GO:1902003	regulation of amyloid-beta formation	2/228	28/18670	0.0455851	0.130644	0.0886489	IFNG/TNF	2
GO:1990776	response to angiotensin	2/228	28/18670	0.0455851	0.130644	0.0886489	NFKB1/PTGS2	2
GO:0006024	glycosaminoglycan biosynthetic process	4/228	110/18670	0.0459553	0.131604	0.0893002	B4GALT5/NFKB1/IL1B/SDC2	4
GO:1903829	positive regulation of cellular protein localization	8/228	324/18670	0.0460081	0.131654	0.0893339	IFNG/LGALS3/TNF/ZC3H12A/CDK1/IL1B/LIF/PTGS2	8
GO:2000241	regulation of reproductive process	5/228	160/18670	0.0467596	0.133702	0.0907234	SPINK1/TIMP1/INHBA/LIF/RETN	5
GO:0022898	regulation of transmembrane transporter activity	7/228	268/18670	0.0468455	0.133844	0.0908202	IFNG/MMP9/PPIF/ANXA3/CCL2/PDE4B/SNCA	7
GO:0051926	negative regulation of calcium ion transport	3/228	66/18670	0.0469154	0.133941	0.090886	ICAM1/SPINK1/PTGS2	3
GO:0035305	negative regulation of dephosphorylation	4/228	111/18670	0.0472355	0.134752	0.0914359	LGALS3/PPP1R15A/TNF/PHACTR1	4
GO:0042303	molting cycle	4/228	112/18670	0.0485354	0.137106	0.0930335	TNF/CD109/INHBA/PTGS2	4
GO:0042633	hair cycle	4/228	112/18670	0.0485354	0.137106	0.0930335	TNF/CD109/INHBA/PTGS2	4
GO:1903510	mucopolysaccharide metabolic process	4/228	112/18670	0.0485354	0.137106	0.0930335	B4GALT5/CD44/NFKB1/IL1B	4
GO:0007263	nitric oxide mediated signal transduction	2/228	29/18670	0.0485769	0.137106	0.0930335	SPINK1/THBS1	2
GO:0009435	NAD biosynthetic process	2/228	29/18670	0.0485769	0.137106	0.0930335	NAMPT/PTGS2	2
GO:0030511	positive regulation of transforming growth factor beta receptor signaling pathway	2/228	29/18670	0.0485769	0.137106	0.0930335	LRG1/THBS1	2
GO:0033014	tetrapyrrole biosynthetic process	2/228	29/18670	0.0485769	0.137106	0.0930335	ALAS2/SPTA1	2
GO:0033032	regulation of myeloid cell apoptotic process	2/228	29/18670	0.0485769	0.137106	0.0930335	CLEC5A/SLC7A11	2
GO:0034331	cell junction maintenance	2/228	29/18670	0.0485769	0.137106	0.0930335	CD177/INAVA	2
GO:0060441	epithelial tube branching involved in lung morphogenesis	2/228	29/18670	0.0485769	0.137106	0.0930335	TNF/SPRY2	2
GO:0070723	response to cholesterol	2/228	29/18670	0.0485769	0.137106	0.0930335	ABCA1/INHBA	2
GO:0072606	interleukin-8 secretion	2/228	29/18670	0.0485769	0.137106	0.0930335	CHI3L1/FFAR2	2
GO:1903846	positive regulation of cellular response to transforming growth factor beta stimulus	2/228	29/18670	0.0485769	0.137106	0.0930335	LRG1/THBS1	2
GO:2000515	negative regulation of CD4-positive, alpha-beta T cell activation	2/228	29/18670	0.0485769	0.137106	0.0930335	ZC3H12A/CD274	2
GO:0015807	L-amino acid transport	3/228	67/18670	0.0486876	0.137315	0.093175	ARG1/SLC7A11/SLC7A5	3
GO:0009314	response to radiation	10/228	448/18670	0.0490347	0.138189	0.0937681	CDKN1A/EGR1/ICAM1/BEST1/CCL7/DCUN1D3/ELANE/NAMPT/PTGS2/SLC7A11	10
GO:0043200	response to amino acid	4/228	113/18670	0.0498549	0.140394	0.0952644	ICAM1/TNF/ARG1/EDN1	4
GO:0051170	import into nucleus	5/228	163/18670	0.0499213	0.140475	0.0953192	CDKN1A/IFNG/NFKBIA/ZC3H12A/PTGS2	5
GO:0031343	positive regulation of cell killing	3/228	68/18670	0.0504922	0.141866	0.0962636	IFNG/ARG1/PGLYRP1	3
GO:0035914	skeletal muscle cell differentiation	3/228	68/18670	0.0504922	0.141866	0.0962636	EGR1/EGR2/KLF5	3
GO:0008406	gonad development	6/228	217/18670	0.0506428	0.142182	0.0964778	EREG/ICAM1/INHBA/PTX3/RAB13/RETN	6
GO:0045446	endothelial cell differentiation	4/228	114/18670	0.051194	0.14346	0.097345	ICAM1/TNF/CEACAM1/IL1B	4
GO:0009595	detection of biotic stimulus	2/228	30/18670	0.0516379	0.14346	0.097345	NLRP3/PGLYRP1	2
GO:0010586	miRNA metabolic process	2/228	30/18670	0.0516379	0.14346	0.097345	NFKB1/ZC3H12A	2
GO:0032607	interferon-alpha production	2/228	30/18670	0.0516379	0.14346	0.097345	RIPK2/IL10	2
GO:0035066	positive regulation of histone acetylation	2/228	30/18670	0.0516379	0.14346	0.097345	IL1B/LIF	2
GO:0044818	mitotic G2/M transition checkpoint	2/228	30/18670	0.0516379	0.14346	0.097345	NBN/CDK1	2
GO:0045948	positive regulation of translational initiation	2/228	30/18670	0.0516379	0.14346	0.097345	PPP1R15A/TNF	2
GO:0046320	regulation of fatty acid oxidation	2/228	30/18670	0.0516379	0.14346	0.097345	DGAT2/NR4A3	2
GO:0061082	myeloid leukocyte cytokine production	2/228	30/18670	0.0516379	0.14346	0.097345	IRAK3/NR4A3	2
GO:0071480	cellular response to gamma radiation	2/228	30/18670	0.0516379	0.14346	0.097345	CDKN1A/EGR1	2
GO:0071549	cellular response to dexamethasone stimulus	2/228	30/18670	0.0516379	0.14346	0.097345	ICAM1/ARG1	2
GO:1901889	negative regulation of cell junction assembly	2/228	30/18670	0.0516379	0.14346	0.097345	THBS1/TNF	2
GO:1903205	regulation of hydrogen peroxide-induced cell death	2/228	30/18670	0.0516379	0.14346	0.097345	IL10/NR4A3	2
GO:1905606	regulation of presynapse assembly	2/228	30/18670	0.0516379	0.14346	0.097345	IL1RAP/SNCA	2
GO:0015909	long-chain fatty acid transport	3/228	69/18670	0.052329	0.145272	0.0985742	PNPLA8/THBS1/ACSL1	3
GO:0043270	positive regulation of ion transport	7/228	275/18670	0.052446	0.145488	0.0987208	IFNG/LGALS3/CCL2/CCL4/EDN1/IL1B/SNCA	7
GO:0007584	response to nutrient	6/228	219/18670	0.0525078	0.145551	0.0987636	ABCA1/ACSL1/ARG1/IL1B/PTGS2/SPP1	6
GO:0006023	aminoglycan biosynthetic process	4/228	115/18670	0.0525527	0.145567	0.0987745	B4GALT5/NFKB1/IL1B/SDC2	4
GO:0007569	cell aging	4/228	116/18670	0.053931	0.149273	0.10129	CDKN1A/ICAM1/CDK1/NAMPT	4
GO:0033209	tumor necrosis factor-mediated signaling pathway	5/228	167/18670	0.0543283	0.150243	0.101948	NFKBIA/TNF/TNFAIP3/SPHK1/TNFSF15	5
GO:0001963	synaptic transmission, dopaminergic	2/228	31/18670	0.0547661	0.150243	0.101948	PTGS2/SNCA	2
GO:0003401	axis elongation	2/228	31/18670	0.0547661	0.150243	0.101948	AREG/SPRY2	2
GO:0006691	leukotriene metabolic process	2/228	31/18670	0.0547661	0.150243	0.101948	CYP4F3/ALOX5AP	2
GO:0031572	G2 DNA damage checkpoint	2/228	31/18670	0.0547661	0.150243	0.101948	NBN/CDK1	2
GO:0033198	response to ATP	2/228	31/18670	0.0547661	0.150243	0.101948	IL1B/PTGS2	2
GO:0048710	regulation of astrocyte differentiation	2/228	31/18670	0.0547661	0.150243	0.101948	IL6/LIF	2
GO:0051482	positive regulation of cytosolic calcium ion concentration involved in phospholipase C-activating G protein-coupled signaling pathway	2/228	31/18670	0.0547661	0.150243	0.101948	C3AR1/EDN1	2
GO:0051955	regulation of amino acid transport	2/228	31/18670	0.0547661	0.150243	0.101948	ARG1/SNCA	2
GO:0070306	lens fiber cell differentiation	2/228	31/18670	0.0547661	0.150243	0.101948	VIM/SLC7A11	2
GO:0099174	regulation of presynapse organization	2/228	31/18670	0.0547661	0.150243	0.101948	IL1RAP/SNCA	2
GO:1902895	positive regulation of pri-miRNA transcription by RNA polymerase II	2/228	31/18670	0.0547661	0.150243	0.101948	IL10/KLF5	2
GO:0031398	positive regulation of protein ubiquitination	4/228	117/18670	0.0553288	0.151563	0.102844	RIPK2/DCUN1D3/INAVA/SPHK1	4
GO:0043666	regulation of phosphoprotein phosphatase activity	4/228	117/18670	0.0553288	0.151563	0.102844	LGALS3/PPP1R15A/TNF/PHACTR1	4
GO:0051302	regulation of cell division	5/228	168/18670	0.0554643	0.151823	0.10302	EREG/IL1A/OSM/IL1B/PRC1	5
GO:0043900	regulation of multi-organism process	3/228	71/18670	0.0560982	0.153332	0.104044	SPINK1/TIMP1/INHBA	3
GO:0071479	cellular response to ionizing radiation	3/228	71/18670	0.0560982	0.153332	0.104044	CDKN1A/EGR1/NAMPT	3
GO:0045137	development of primary sexual characteristics	6/228	223/18670	0.0563623	0.153941	0.104457	EREG/ICAM1/INHBA/PTX3/RAB13/RETN	6
GO:0009150	purine ribonucleotide metabolic process	9/228	399/18670	0.0569197	0.15535	0.105413	DGAT2/IFNG/ACSL1/BPGM/MPP1/PDE4B/SLC4A1/SNCA/TPST1	9
GO:0019359	nicotinamide nucleotide biosynthetic process	2/228	32/18670	0.0579594	0.157609	0.106946	NAMPT/PTGS2	2
GO:0019363	pyridine nucleotide biosynthetic process	2/228	32/18670	0.0579594	0.157609	0.106946	NAMPT/PTGS2	2
GO:0038128	ERBB2 signaling pathway	2/228	32/18670	0.0579594	0.157609	0.106946	EREG/HBEGF	2
GO:0045907	positive regulation of vasoconstriction	2/228	32/18670	0.0579594	0.157609	0.106946	ICAM1/PTGS2	2
GO:0045922	negative regulation of fatty acid metabolic process	2/228	32/18670	0.0579594	0.157609	0.106946	DGAT2/CEACAM1	2
GO:0050805	negative regulation of synaptic transmission	3/228	72/18670	0.05803	0.157686	0.106998	IL1B/PTGS2/SNCA	3
GO:0001952	regulation of cell-matrix adhesion	4/228	119/18670	0.0581827	0.157985	0.107201	NINJ1/PLAU/THBS1/CEACAM6	4
GO:0001649	osteoblast differentiation	6/228	225/18670	0.0583519	0.158214	0.107356	AREG/IL6/TNF/CLEC5A/LTF/SPP1	6
GO:0007160	cell-matrix adhesion	6/228	225/18670	0.0583519	0.158214	0.107356	CD44/NINJ1/PLAU/THBS1/CD63/CEACAM6	6
GO:0008544	epidermis development	10/228	464/18670	0.0593086	0.160665	0.10902	CTSL/EREG/FOSL2/FURIN/LAMB3/TNF/CD109/EMP1/INHBA/PI3	10
GO:0032409	regulation of transporter activity	7/228	283/18670	0.0593425	0.160665	0.10902	IFNG/MMP9/PPIF/ANXA3/CCL2/PDE4B/SNCA	7
GO:1904062	regulation of cation transmembrane transport	8/228	342/18670	0.059427	0.160777	0.109095	IFNG/MMP9/PPIF/ANXA3/CCL2/CD63/PDE4B/SNCA	8
GO:0003014	renal system process	4/228	120/18670	0.0596388	0.161233	0.109405	ADM/EDN1/SLC4A1/SUCNR1	4
GO:0050688	regulation of defense response to virus	3/228	73/18670	0.059993	0.161955	0.109895	TNFAIP3/ZC3H12A/IL1B	3
GO:1901983	regulation of protein acetylation	3/228	73/18670	0.059993	0.161955	0.109895	IL1B/LIF/SNCA	3
GO:0006913	nucleocytoplasmic transport	8/228	343/18670	0.0602378	0.162392	0.110191	CDKN1A/IFNG/NFKBIA/ZC3H12A/EGR2/IFI27/IL1B/PTGS2	8
GO:0021700	developmental maturation	7/228	284/18670	0.0602421	0.162392	0.110191	B4GALT5/CDKN1A/EREG/SPINK1/CD63/EPB42/LTF	7
GO:0010721	negative regulation of cell development	8/228	344/18670	0.0610556	0.163008	0.11061	IL6/TNF/VIM/DAAM2/IL1B/LTF/SEMA6B/SPP1	8
GO:0030968	endoplasmic reticulum unfolded protein response	4/228	121/18670	0.0611141	0.163008	0.11061	CXCL8/PPP1R15A/CCL2/YOD1	4
GO:1903578	regulation of ATP metabolic process	4/228	121/18670	0.0611141	0.163008	0.11061	IFNG/PPIF/CDK1/SNCA	4
GO:0051604	protein maturation	7/228	285/18670	0.0611501	0.163008	0.11061	FURIN/PLAU/RIPK2/THBS1/CTSG/F3/IL1R2	7
GO:0002888	positive regulation of myeloid leukocyte mediated immunity	2/228	33/18670	0.0612158	0.163008	0.11061	ARG1/CD177	2
GO:0009164	nucleoside catabolic process	2/228	33/18670	0.0612158	0.163008	0.11061	UPP1/UPB1	2
GO:0010837	regulation of keratinocyte proliferation	2/228	33/18670	0.0612158	0.163008	0.11061	AREG/CD109	2
GO:0010955	negative regulation of protein processing	2/228	33/18670	0.0612158	0.163008	0.11061	THBS1/IL1R2	2
GO:0019362	pyridine nucleotide metabolic process	2/228	33/18670	0.0612158	0.163008	0.11061	NAMPT/PTGS2	2
GO:0036314	response to sterol	2/228	33/18670	0.0612158	0.163008	0.11061	ABCA1/INHBA	2
GO:0045736	negative regulation of cyclin-dependent protein serine/threonine kinase activity	2/228	33/18670	0.0612158	0.163008	0.11061	CDKN1A/TNFAIP3	2
GO:0046496	nicotinamide nucleotide metabolic process	2/228	33/18670	0.0612158	0.163008	0.11061	NAMPT/PTGS2	2
GO:0050718	positive regulation of interleukin-1 beta secretion	2/228	33/18670	0.0612158	0.163008	0.11061	RIPK2/NLRP3	2
GO:0070536	protein K63-linked deubiquitination	2/228	33/18670	0.0612158	0.163008	0.11061	TNFAIP3/YOD1	2
GO:1903318	negative regulation of protein maturation	2/228	33/18670	0.0612158	0.163008	0.11061	THBS1/IL1R2	2
GO:2000352	negative regulation of endothelial cell apoptotic process	2/228	33/18670	0.0612158	0.163008	0.11061	ICAM1/TNFAIP3	2
GO:2000758	positive regulation of peptidyl-lysine acetylation	2/228	33/18670	0.0612158	0.163008	0.11061	IL1B/LIF	2
GO:0043547	positive regulation of GTPase activity	9/228	405/18670	0.0613362	0.163212	0.110748	ICAM1/CCL2/CCL20/CCL22/CCL4/CCL7/DOCK4/RGS1/RGS16	9
GO:0009064	glutamine family amino acid metabolic process	3/228	74/18670	0.0619869	0.164356	0.111524	GLUL/ARG1/SLC7A11	3
GO:0043507	positive regulation of JUN kinase activity	3/228	74/18670	0.0619869	0.164356	0.111524	RIPK2/TNF/EDN1	3
GO:0051145	smooth muscle cell differentiation	3/228	74/18670	0.0619869	0.164356	0.111524	EREG/SOD2/ADM	3
GO:0099601	regulation of neurotransmitter receptor activity	3/228	74/18670	0.0619869	0.164356	0.111524	IFNG/ANXA3/CCL2	3
GO:1903036	positive regulation of response to wounding	3/228	74/18670	0.0619869	0.164356	0.111524	HBEGF/THBS1/F3	3
GO:0051169	nuclear transport	8/228	346/18670	0.0627121	0.16616	0.112748	CDKN1A/IFNG/NFKBIA/ZC3H12A/EGR2/IFI27/IL1B/PTGS2	8
GO:0010921	regulation of phosphatase activity	5/228	175/18670	0.0637986	0.168919	0.11462	IFNG/LGALS3/PPP1R15A/TNF/PHACTR1	5
GO:0007422	peripheral nervous system development	3/228	75/18670	0.0640114	0.169178	0.114796	EGR3/CDK1/EGR2	3
GO:0043242	negative regulation of protein-containing complex disassembly	3/228	75/18670	0.0640114	0.169178	0.114796	IRAK3/TNF/SPTA1	3
GO:0051928	positive regulation of calcium ion transport	4/228	123/18670	0.0641224	0.169178	0.114796	LGALS3/CCL2/CCL4/SNCA	4
GO:0006536	glutamate metabolic process	2/228	34/18670	0.0645331	0.169178	0.114796	GLUL/SLC7A11	2
GO:0010922	positive regulation of phosphatase activity	2/228	34/18670	0.0645331	0.169178	0.114796	IFNG/PPP1R15A	2
GO:0016486	peptide hormone processing	2/228	34/18670	0.0645331	0.169178	0.114796	FURIN/CTSG	2
GO:0032892	positive regulation of organic acid transport	2/228	34/18670	0.0645331	0.169178	0.114796	EDN1/IL1B	2
GO:0034205	amyloid-beta formation	2/228	34/18670	0.0645331	0.169178	0.114796	IFNG/TNF	2
GO:0036474	cell death in response to hydrogen peroxide	2/228	34/18670	0.0645331	0.169178	0.114796	IL10/NR4A3	2
GO:0045920	negative regulation of exocytosis	2/228	34/18670	0.0645331	0.169178	0.114796	CEACAM1/SNCA	2
GO:0048566	embryonic digestive tract development	2/228	34/18670	0.0645331	0.169178	0.114796	CXCL8/TNF	2
GO:0097009	energy homeostasis	2/228	34/18670	0.0645331	0.169178	0.114796	METRNL/NR4A3	2
GO:0140448	signaling receptor ligand precursor processing	2/228	34/18670	0.0645331	0.169178	0.114796	FURIN/CTSG	2
GO:1904030	negative regulation of cyclin-dependent protein kinase activity	2/228	34/18670	0.0645331	0.169178	0.114796	CDKN1A/TNFAIP3	2
GO:0006986	response to unfolded protein	5/228	176/18670	0.0650438	0.170277	0.115541	CXCL8/PPP1R15A/THBS1/CCL2/YOD1	5
GO:0050796	regulation of insulin secretion	5/228	176/18670	0.0650438	0.170277	0.115541	GLUL/IFNG/PIM3/TNF/IL1B	5
GO:0071695	anatomical structure maturation	6/228	232/18670	0.065644	0.171515	0.116382	B4GALT5/CDKN1A/EREG/SPINK1/EPB42/LTF	6
GO:0008637	apoptotic mitochondrial changes	4/228	124/18670	0.0656552	0.171515	0.116382	MMP9/PPIF/SOD2/PLAUR	4
GO:0019751	polyol metabolic process	4/228	124/18670	0.0656552	0.171515	0.116382	DGAT2/GK/SNCA/SPHK1	4
GO:0001937	negative regulation of endothelial cell proliferation	3/228	76/18670	0.0660662	0.172347	0.116946	THBS1/TNF/CCL2	3
GO:0006855	drug transmembrane transport	3/228	76/18670	0.0660662	0.172347	0.116946	SLC6A8/SLC7A11/SLC7A5	3
GO:0048469	cell maturation	5/228	177/18670	0.0663026	0.172842	0.117282	B4GALT5/CDKN1A/EREG/SPINK1/EPB42	5
GO:0045471	response to ethanol	4/228	125/18670	0.0672071	0.174955	0.118716	CSF3/ICAM1/CCL7/CDK1	4
GO:2000134	negative regulation of G1/S transition of mitotic cell cycle	4/228	125/18670	0.0672071	0.174955	0.118716	CDKN1A/CCL2/CDK1/DCUN1D3	4
GO:0009410	response to xenobiotic stimulus	7/228	292/18670	0.0677407	0.175677	0.119206	EGR1/FOSB/ICAM1/ACSL1/ARG1/EDN1/SNCA	7
GO:0090287	regulation of cellular response to growth factor stimulus	7/228	292/18670	0.0677407	0.175677	0.119206	LRG1/THBS1/CD109/CD63/GRB10/IL1B/SPRY2	7
GO:0034248	regulation of cellular amide metabolic process	10/228	476/18670	0.0678764	0.175677	0.119206	IFNG/IL6/PPP1R15A/THBS1/TNF/VIM/ZC3H12A/SLC7A11/SNCA/SPHK1	10
GO:0032735	positive regulation of interleukin-12 production	2/228	35/18670	0.0679096	0.175677	0.119206	IFNG/RIPK2	2
GO:0051354	negative regulation of oxidoreductase activity	2/228	35/18670	0.0679096	0.175677	0.119206	NFKB1/SNCA	2
GO:0071108	protein K48-linked deubiquitination	2/228	35/18670	0.0679096	0.175677	0.119206	TNFAIP3/YOD1	2
GO:0072525	pyridine-containing compound biosynthetic process	2/228	35/18670	0.0679096	0.175677	0.119206	NAMPT/PTGS2	2
GO:0110111	negative regulation of animal organ morphogenesis	2/228	35/18670	0.0679096	0.175677	0.119206	TNF/CEACAM1	2
GO:1902991	regulation of amyloid precursor protein catabolic process	2/228	35/18670	0.0679096	0.175677	0.119206	IFNG/TNF	2
GO:0048678	response to axon injury	3/228	77/18670	0.068151	0.176179	0.119547	ARG1/CDK1/SPP1	3
GO:0045667	regulation of osteoblast differentiation	4/228	126/18670	0.0687779	0.177676	0.120562	AREG/IL6/TNF/LTF	4
GO:0031589	cell-substrate adhesion	8/228	354/18670	0.069618	0.179722	0.12195	CD44/LAMB3/NINJ1/PLAU/THBS1/CD63/CEACAM6/OLFM4	8
GO:0043087	regulation of GTPase activity	10/228	479/18670	0.0701358	0.180745	0.122645	ICAM1/CCL2/CCL20/CCL22/CCL4/CCL7/DOCK4/RGS1/RGS16/SPRY2	10
GO:0070838	divalent metal ion transport	10/228	479/18670	0.0701358	0.180745	0.122645	ICAM1/LGALS3/SLC39A8/SPINK1/BEST1/CCL2/CCL4/PDE4B/PTGS2/SNCA	10
GO:2001257	regulation of cation channel activity	5/228	180/18670	0.0701602	0.180745	0.122645	IFNG/MMP9/ANXA3/CCL2/PDE4B	5
GO:0001910	regulation of leukocyte mediated cytotoxicity	3/228	78/18670	0.0702655	0.180766	0.122659	ICAM1/ARG1/CEACAM1	3
GO:0042246	tissue regeneration	3/228	78/18670	0.0702655	0.180766	0.122659	CDKN1A/NINJ1/KLF5	3
GO:0050768	negative regulation of neurogenesis	7/228	295/18670	0.0706913	0.181736	0.123317	IL6/TNF/VIM/DAAM2/IL1B/SEMA6B/SPP1	7
GO:0072330	monocarboxylic acid biosynthetic process	6/228	237/18670	0.0711654	0.182278	0.123685	PNPLA8/ALOX5AP/CEACAM1/EDN1/IL1B/PTGS2	6
GO:0006213	pyrimidine nucleoside metabolic process	2/228	36/18670	0.0713432	0.182278	0.123685	UPP1/UPB1	2
GO:0030947	regulation of vascular endothelial growth factor receptor signaling pathway	2/228	36/18670	0.0713432	0.182278	0.123685	GRB10/IL1B	2
GO:0040036	regulation of fibroblast growth factor receptor signaling pathway	2/228	36/18670	0.0713432	0.182278	0.123685	THBS1/SPRY2	2
GO:0042554	superoxide anion generation	2/228	36/18670	0.0713432	0.182278	0.123685	CD177/EDN1	2
GO:0045740	positive regulation of DNA replication	2/228	36/18670	0.0713432	0.182278	0.123685	EREG/CDK1	2
GO:0046627	negative regulation of insulin receptor signaling pathway	2/228	36/18670	0.0713432	0.182278	0.123685	GRB10/IL1B	2
GO:0090322	regulation of superoxide metabolic process	2/228	36/18670	0.0713432	0.182278	0.123685	TNF/CD177	2
GO:0097242	amyloid-beta clearance	2/228	36/18670	0.0713432	0.182278	0.123685	IFNG/TNF	2
GO:0002576	platelet degranulation	4/228	128/18670	0.0719761	0.183769	0.124697	THBS1/TIMP1/CD109/CD63	4
GO:0071260	cellular response to mechanical stimulus	3/228	79/18670	0.0724093	0.184748	0.125361	NFKB1/IL1B/PTGS2	3
GO:0034765	regulation of ion transmembrane transport	10/228	483/18670	0.0732221	0.186694	0.126681	IFNG/MMP9/PPIF/THBS1/ANXA3/CCL2/CD63/KCNJ15/PDE4B/SNCA	10
GO:0051402	neuron apoptotic process	6/228	239/18670	0.0734469	0.187139	0.126983	SOD2/TNF/TNFRSF21/CCL2/NR4A3/SNCA	6
GO:0034754	cellular hormone metabolic process	4/228	129/18670	0.0736033	0.187409	0.127167	DGAT2/EGR1/ADM/SPP1	4
GO:0022604	regulation of cell morphogenesis	10/228	484/18670	0.0740068	0.188307	0.127776	CD44/ICAM1/CCL2/CCL7/EPB42/OLFM4/SDC2/SEMA6B/SPP1/SPTA1	10
GO:0001666	response to hypoxia	8/228	359/18670	0.0741624	0.188574	0.127957	EGR1/ICAM1/PLAU/THBS1/ADM/ALAS2/EDN1/PTGS2	8
GO:0043462	regulation of ATPase activity	3/228	80/18670	0.0745822	0.188985	0.128236	PPIF/LTF/MYL4	3
GO:0070509	calcium ion import	3/228	80/18670	0.0745822	0.188985	0.128236	LGALS3/SPINK1/CCL2	3
GO:0014037	Schwann cell differentiation	2/228	37/18670	0.0748321	0.188985	0.128236	CDK1/EGR2	2
GO:0033280	response to vitamin D	2/228	37/18670	0.0748321	0.188985	0.128236	PTGS2/SPP1	2
GO:0034405	response to fluid shear stress	2/228	37/18670	0.0748321	0.188985	0.128236	ABCA1/PTGS2	2
GO:0045730	respiratory burst	2/228	37/18670	0.0748321	0.188985	0.128236	CD55/MPO	2
GO:0046006	regulation of activated T cell proliferation	2/228	37/18670	0.0748321	0.188985	0.128236	ARG1/CD274	2
GO:0051193	regulation of cofactor metabolic process	2/228	37/18670	0.0748321	0.188985	0.128236	SLC7A11/SNCA	2
GO:0052372	modulation by symbiont of entry into host	2/228	37/18670	0.0748321	0.188985	0.128236	CXCL8/PTX3	2
GO:1903427	negative regulation of reactive oxygen species biosynthetic process	2/228	37/18670	0.0748321	0.188985	0.128236	ZC3H12A/IL10	2
GO:0006638	neutral lipid metabolic process	4/228	130/18670	0.0752491	0.18991	0.128863	DGAT2/GK/ACSL1/SNCA	4
GO:0043409	negative regulation of MAPK cascade	5/228	184/18670	0.0754927	0.190395	0.129193	IRAK3/DUSP5/IL1B/LIF/SPRY2	5
GO:0110110	positive regulation of animal organ morphogenesis	3/228	81/18670	0.0767839	0.19352	0.131313	TNFAIP3/EDN1/LIF	3
GO:1902807	negative regulation of cell cycle G1/S phase transition	4/228	131/18670	0.0769135	0.193716	0.131446	CDKN1A/CCL2/CDK1/DCUN1D3	4
GO:0002707	negative regulation of lymphocyte mediated immunity	2/228	38/18670	0.0783744	0.196464	0.133311	ARG1/CEACAM1	2
GO:0006778	porphyrin-containing compound metabolic process	2/228	38/18670	0.0783744	0.196464	0.133311	ALAS2/SPTA1	2
GO:0016572	histone phosphorylation	2/228	38/18670	0.0783744	0.196464	0.133311	CDK1/IL1B	2
GO:0046636	negative regulation of alpha-beta T cell activation	2/228	38/18670	0.0783744	0.196464	0.133311	ZC3H12A/CD274	2
GO:0046825	regulation of protein export from nucleus	2/228	38/18670	0.0783744	0.196464	0.133311	IFI27/IL1B	2
GO:0050716	positive regulation of interleukin-1 secretion	2/228	38/18670	0.0783744	0.196464	0.133311	RIPK2/NLRP3	2
GO:1900077	negative regulation of cellular response to insulin stimulus	2/228	38/18670	0.0783744	0.196464	0.133311	GRB10/IL1B	2
GO:0003158	endothelium development	4/228	132/18670	0.0785963	0.196755	0.133508	ICAM1/TNF/CEACAM1/IL1B	4
GO:0045995	regulation of embryonic development	4/228	132/18670	0.0785963	0.196755	0.133508	B4GALT5/CDK1/IL10/IL1RN	4
GO:0031334	positive regulation of protein-containing complex assembly	6/228	244/18670	0.0793322	0.198464	0.134668	CSF3/ICAM1/IFNG/TNF/ABCA1/MMP1	6
GO:0048568	embryonic organ development	9/228	428/18670	0.0802619	0.200609	0.136123	CXCL8/TNF/ADM/DNAAF1/EDN1/IL10/LIF/NR4A3/SPRY2	9
GO:0042770	signal transduction in response to DNA damage	4/228	133/18670	0.0802973	0.200609	0.136123	CD44/CDKN1A/NBN/CDK1	4
GO:0006970	response to osmotic stress	3/228	83/18670	0.0812721	0.202726	0.13756	TNF/AQP9/PTGS2	3
GO:0072503	cellular divalent inorganic cation homeostasis	10/228	493/18670	0.0813077	0.202726	0.13756	CD55/PROK2/SLC39A8/ADM/C3AR1/CCL7/CCRL2/EDN1/ELANE/SNCA	10
GO:0008207	C21-steroid hormone metabolic process	2/228	39/18670	0.0819683	0.202726	0.13756	EGR1/ADM	2
GO:0010661	positive regulation of muscle cell apoptotic process	2/228	39/18670	0.0819683	0.202726	0.13756	IFNG/SOD2	2
GO:0010874	regulation of cholesterol efflux	2/228	39/18670	0.0819683	0.202726	0.13756	NFKBIA/ABCA1	2
GO:0030049	muscle filament sliding	2/228	39/18670	0.0819683	0.202726	0.13756	VIM/MYL4	2
GO:0033275	actin-myosin filament sliding	2/228	39/18670	0.0819683	0.202726	0.13756	VIM/MYL4	2
GO:0035886	vascular smooth muscle cell differentiation	2/228	39/18670	0.0819683	0.202726	0.13756	SOD2/ADM	2
GO:0048713	regulation of oligodendrocyte differentiation	2/228	39/18670	0.0819683	0.202726	0.13756	TNFRSF21/DAAM2	2
GO:0050856	regulation of T cell receptor signaling pathway	2/228	39/18670	0.0819683	0.202726	0.13756	LGALS3/CEACAM1	2
GO:0051930	regulation of sensory perception of pain	2/228	39/18670	0.0819683	0.202726	0.13756	EDN1/IL10	2
GO:0072524	pyridine-containing compound metabolic process	2/228	39/18670	0.0819683	0.202726	0.13756	NAMPT/PTGS2	2
GO:0072529	pyrimidine-containing compound catabolic process	2/228	39/18670	0.0819683	0.202726	0.13756	UPP1/UPB1	2
GO:1905521	regulation of macrophage migration	2/228	39/18670	0.0819683	0.202726	0.13756	THBS1/C3AR1	2
GO:0009135	purine nucleoside diphosphate metabolic process	4/228	134/18670	0.0820167	0.202726	0.13756	IFNG/BPGM/MPP1/SLC4A1	4
GO:0009179	purine ribonucleoside diphosphate metabolic process	4/228	134/18670	0.0820167	0.202726	0.13756	IFNG/BPGM/MPP1/SLC4A1	4
GO:0010507	negative regulation of autophagy	3/228	84/18670	0.083558	0.206398	0.140052	IL10/NAMPT/SNCA	3
GO:0006163	purine nucleotide metabolic process	9/228	432/18670	0.0838795	0.207055	0.140497	DGAT2/IFNG/ACSL1/BPGM/MPP1/PDE4B/SLC4A1/SNCA/TPST1	9
GO:0042594	response to starvation	5/228	191/18670	0.0853384	0.210077	0.142548	CDKN1A/GLUL/UPP1/ZC3H12A/ADM	5
GO:0021537	telencephalon development	6/228	249/18670	0.0854755	0.210077	0.142548	BCL2A1/ANXA3/INHBA/NR4A3/PHACTR1/SLC7A11	6
GO:0045926	negative regulation of growth	6/228	249/18670	0.0854755	0.210077	0.142548	CDKN1A/DCSTAMP/DCUN1D3/INHBA/SEMA6B/SPP1	6
GO:0071560	cellular response to transforming growth factor beta stimulus	6/228	249/18670	0.0854755	0.210077	0.142548	FURIN/LRG1/THBS1/ARG1/CD109/EDN1	6
GO:0009185	ribonucleoside diphosphate metabolic process	4/228	136/18670	0.0855096	0.210077	0.142548	IFNG/BPGM/MPP1/SLC4A1	4
GO:0045823	positive regulation of heart contraction	2/228	40/18670	0.085612	0.210077	0.142548	ADM/EDN1	2
GO:0051931	regulation of sensory perception	2/228	40/18670	0.085612	0.210077	0.142548	EDN1/IL10	2
GO:0072210	metanephric nephron development	2/228	40/18670	0.085612	0.210077	0.142548	EGR1/LIF	2
GO:0090184	positive regulation of kidney development	2/228	40/18670	0.085612	0.210077	0.142548	EGR1/LIF	2
GO:0006816	calcium ion transport	9/228	434/18670	0.0857247	0.210215	0.142642	ICAM1/LGALS3/SPINK1/BEST1/CCL2/CCL4/PDE4B/PTGS2/SNCA	9
GO:0045682	regulation of epidermis development	3/228	85/18670	0.0858713	0.210436	0.142791	CTSL/TNF/CD109	3
GO:0033157	regulation of intracellular protein transport	6/228	250/18670	0.086735	0.212412	0.144133	IFNG/ZC3H12A/IFI27/IL1B/PTGS2/YOD1	6
GO:0017038	protein import	5/228	192/18670	0.0867977	0.212426	0.144142	CDKN1A/IFNG/NFKBIA/ZC3H12A/PTGS2	5
GO:0034605	cellular response to heat	4/228	137/18670	0.0872829	0.213473	0.144852	CDKN1A/IL1A/THBS1/PTGS2	4
GO:0008016	regulation of heart contraction	6/228	251/18670	0.0880046	0.215097	0.145954	HBEGF/ZC3H12A/ADM/EDN1/MYL4/PDE4B	6
GO:0001942	hair follicle development	3/228	86/18670	0.0882117	0.215461	0.146202	TNF/CD109/INHBA	3
GO:0035337	fatty-acyl-CoA metabolic process	2/228	41/18670	0.0893039	0.217273	0.147431	DGAT2/ACSL1	2
GO:0045616	regulation of keratinocyte differentiation	2/228	41/18670	0.0893039	0.217273	0.147431	CTSL/CD109	2
GO:0048286	lung alveolus development	2/228	41/18670	0.0893039	0.217273	0.147431	LIF/SLC7A11	2
GO:0050798	activated T cell proliferation	2/228	41/18670	0.0893039	0.217273	0.147431	ARG1/CD274	2
GO:1900117	regulation of execution phase of apoptosis	2/228	41/18670	0.0893039	0.217273	0.147431	IL6/ZC3H12A	2
GO:1902893	regulation of pri-miRNA transcription by RNA polymerase II	2/228	41/18670	0.0893039	0.217273	0.147431	IL10/KLF5	2
GO:0031330	negative regulation of cellular catabolic process	6/228	253/18670	0.0905745	0.219943	0.149243	FURIN/TIMP1/IL10/NAMPT/SNCA/YOD1	6
GO:0001892	embryonic placenta development	3/228	87/18670	0.0905788	0.219943	0.149243	ADM/IL10/LIF	3
GO:0014068	positive regulation of phosphatidylinositol 3-kinase signaling	3/228	87/18670	0.0905788	0.219943	0.149243	CSF3/OSM/TNF	3
GO:0035304	regulation of protein dephosphorylation	4/228	139/18670	0.0908829	0.220538	0.149646	LGALS3/PPP1R15A/TNF/PHACTR1	4
GO:0033865	nucleoside bisphosphate metabolic process	4/228	140/18670	0.0927093	0.223157	0.151424	DGAT2/ACSL1/SNCA/TPST1	4
GO:0033875	ribonucleoside bisphosphate metabolic process	4/228	140/18670	0.0927093	0.223157	0.151424	DGAT2/ACSL1/SNCA/TPST1	4
GO:0034032	purine nucleoside bisphosphate metabolic process	4/228	140/18670	0.0927093	0.223157	0.151424	DGAT2/ACSL1/SNCA/TPST1	4
GO:0034620	cellular response to unfolded protein	4/228	140/18670	0.0927093	0.223157	0.151424	CXCL8/PPP1R15A/CCL2/YOD1	4
GO:0022404	molting cycle process	3/228	88/18670	0.0929722	0.223157	0.151424	TNF/CD109/INHBA	3
GO:0022405	hair cycle process	3/228	88/18670	0.0929722	0.223157	0.151424	TNF/CD109/INHBA	3
GO:0043506	regulation of JUN kinase activity	3/228	88/18670	0.0929722	0.223157	0.151424	RIPK2/TNF/EDN1	3
GO:0045921	positive regulation of exocytosis	3/228	88/18670	0.0929722	0.223157	0.151424	IFNG/CD177/SNCA	3
GO:0098659	inorganic cation import across plasma membrane	3/228	88/18670	0.0929722	0.223157	0.151424	IFNG/SLC39A8/KCNJ15	3
GO:0098773	skin epidermis development	3/228	88/18670	0.0929722	0.223157	0.151424	TNF/CD109/INHBA	3
GO:0099587	inorganic ion import across plasma membrane	3/228	88/18670	0.0929722	0.223157	0.151424	IFNG/SLC39A8/KCNJ15	3
GO:0010470	regulation of gastrulation	2/228	42/18670	0.0930421	0.223157	0.151424	IL10/IL1RN	2
GO:0010613	positive regulation of cardiac muscle hypertrophy	2/228	42/18670	0.0930421	0.223157	0.151424	EDN1/NR4A3	2
GO:0015701	bicarbonate transport	2/228	42/18670	0.0930421	0.223157	0.151424	CA1/SLC4A1	2
GO:0042149	cellular response to glucose starvation	2/228	42/18670	0.0930421	0.223157	0.151424	UPP1/ZC3H12A	2
GO:0042181	ketone biosynthetic process	2/228	42/18670	0.0930421	0.223157	0.151424	EGR1/ADM	2
GO:0051181	cofactor transport	2/228	42/18670	0.0930421	0.223157	0.151424	SLC7A11/TCN1	2
GO:1901658	glycosyl compound catabolic process	2/228	42/18670	0.0930421	0.223157	0.151424	UPP1/UPB1	2
GO:0006732	coenzyme metabolic process	6/228	255/18670	0.093185	0.223212	0.151461	DGAT2/ACSL1/NAMPT/PTGS2/SLC2A3/SNCA	6
GO:0071559	response to transforming growth factor beta	6/228	255/18670	0.093185	0.223212	0.151461	FURIN/LRG1/THBS1/ARG1/CD109/EDN1	6
GO:0009749	response to glucose	5/228	197/18670	0.0942891	0.225711	0.153157	EGR1/GLUL/ICAM1/PIM3/THBS1	5
GO:0007187	G protein-coupled receptor signaling pathway, coupled to cyclic nucleotide second messenger	6/228	256/18670	0.0945054	0.225907	0.15329	ABCA1/ADGRG3/ADM/CCL2/EDN1/RGS1	6
GO:0006865	amino acid transport	4/228	141/18670	0.0945531	0.225907	0.15329	ARG1/SLC7A11/SLC7A5/SNCA	4
GO:0009411	response to UV	4/228	141/18670	0.0945531	0.225907	0.15329	CDKN1A/DCUN1D3/ELANE/PTGS2	4
GO:0032410	negative regulation of transporter activity	3/228	89/18670	0.0953917	0.227618	0.154451	MMP9/PPIF/SNCA	3
GO:0097306	cellular response to alcohol	3/228	89/18670	0.0953917	0.227618	0.154451	ABCA1/CCL7/INHBA	3
GO:0016052	carbohydrate catabolic process	5/228	198/18670	0.0958261	0.228508	0.155055	GK/IFNG/MGAM/BPGM/SLC4A1	5
GO:0014742	positive regulation of muscle hypertrophy	2/228	43/18670	0.096825	0.229712	0.155872	EDN1/NR4A3	2
GO:0030866	cortical actin cytoskeleton organization	2/228	43/18670	0.096825	0.229712	0.155872	TNF/RAB13	2
GO:0045332	phospholipid translocation	2/228	43/18670	0.096825	0.229712	0.155872	ABCA1/SLC4A1	2
GO:0050850	positive regulation of calcium-mediated signaling	2/228	43/18670	0.096825	0.229712	0.155872	TNF/CCL4	2
GO:0099054	presynapse assembly	2/228	43/18670	0.096825	0.229712	0.155872	IL1RAP/SNCA	2
GO:1901985	positive regulation of protein acetylation	2/228	43/18670	0.096825	0.229712	0.155872	IL1B/LIF	2
GO:1904646	cellular response to amyloid-beta	2/228	43/18670	0.096825	0.229712	0.155872	ICAM1/NAMPT	2
GO:2001038	regulation of cellular response to drug	2/228	43/18670	0.096825	0.229712	0.155872	IL10/NR4A3	2
GO:0007204	positive regulation of cytosolic calcium ion concentration	7/228	319/18670	0.0970143	0.230015	0.156077	CD55/PROK2/ADM/C3AR1/CCRL2/EDN1/SNCA	7
GO:0035966	response to topologically incorrect protein	5/228	199/18670	0.0973758	0.230725	0.156559	CXCL8/PPP1R15A/THBS1/CCL2/YOD1	5
GO:0043255	regulation of carbohydrate biosynthetic process	3/228	90/18670	0.0978368	0.23167	0.1572	DGAT2/NFKB1/SNCA	3
GO:0106106	cold-induced thermogenesis	4/228	143/18670	0.0982925	0.232453	0.157731	G0S2/ACSL1/GRB10/LCN2	4
GO:0120161	regulation of cold-induced thermogenesis	4/228	143/18670	0.0982925	0.232453	0.157731	G0S2/ACSL1/GRB10/LCN2	4
GO:0032412	regulation of ion transmembrane transporter activity	6/228	260/18670	0.0998873	0.235924	0.160087	IFNG/MMP9/PPIF/ANXA3/CCL2/PDE4B	6
GO:0072659	protein localization to plasma membrane	6/228	260/18670	0.0998873	0.235924	0.160087	IFNG/LGALS3/TMEM88/TNF/RAB13/SLC4A1	6
GO:0010828	positive regulation of glucose transmembrane transport	2/228	44/18670	0.100651	0.236228	0.160293	BRAF/NR4A3	2
GO:0032965	regulation of collagen biosynthetic process	2/228	44/18670	0.100651	0.236228	0.160293	IL6/VIM	2
GO:0034105	positive regulation of tissue remodeling	2/228	44/18670	0.100651	0.236228	0.160293	DCSTAMP/SPP1	2
GO:0034204	lipid translocation	2/228	44/18670	0.100651	0.236228	0.160293	ABCA1/SLC4A1	2
GO:0035850	epithelial cell differentiation involved in kidney development	2/228	44/18670	0.100651	0.236228	0.160293	MMP9/LIF	2
GO:0038084	vascular endothelial growth factor signaling pathway	2/228	44/18670	0.100651	0.236228	0.160293	CD63/SPRY2	2
GO:0042987	amyloid precursor protein catabolic process	2/228	44/18670	0.100651	0.236228	0.160293	IFNG/TNF	2
GO:0046189	phenol-containing compound biosynthetic process	2/228	44/18670	0.100651	0.236228	0.160293	SLC7A11/SNCA	2
GO:0070266	necroptotic process	2/228	44/18670	0.100651	0.236228	0.160293	PPIF/TNF	2
GO:1903573	negative regulation of response to endoplasmic reticulum stress	2/228	44/18670	0.100651	0.236228	0.160293	PPP1R15A/YOD1	2
GO:0006672	ceramide metabolic process	3/228	92/18670	0.102803	0.241126	0.163616	B4GALT5/TNF/SPHK1	3
GO:0030278	regulation of ossification	5/228	203/18670	0.103701	0.243079	0.164942	AREG/IL6/TNF/EGR2/LTF	5
GO:0009108	coenzyme biosynthetic process	4/228	146/18670	0.104029	0.243695	0.16536	ACSL1/NAMPT/PTGS2/SNCA	4
GO:0001974	blood vessel remodeling	2/228	45/18670	0.104519	0.244073	0.165616	CEACAM1/LIF	2
GO:0042771	intrinsic apoptotic signaling pathway in response to DNA damage by p53 class mediator	2/228	45/18670	0.104519	0.244073	0.165616	CD44/CDKN1A	2
GO:0044275	cellular carbohydrate catabolic process	2/228	45/18670	0.104519	0.244073	0.165616	GK/MGAM	2
GO:0045581	negative regulation of T cell differentiation	2/228	45/18670	0.104519	0.244073	0.165616	NFKBID/ZC3H12A	2
GO:0071827	plasma lipoprotein particle organization	2/228	45/18670	0.104519	0.244073	0.165616	ABCA1/MPO	2
GO:0034764	positive regulation of transmembrane transport	5/228	204/18670	0.105313	0.245642	0.166681	BRAF/IFNG/CCL2/NR4A3/SNCA	5
GO:0033273	response to vitamin	3/228	93/18670	0.105322	0.245642	0.166681	ARG1/PTGS2/SPP1	3
GO:0043524	negative regulation of neuron apoptotic process	4/228	147/18670	0.105975	0.247009	0.167608	SOD2/CCL2/NR4A3/SNCA	4
GO:0030100	regulation of endocytosis	5/228	205/18670	0.106938	0.249099	0.169026	LGALS3/CD177/CD63/SNCA/SPHK1	5
GO:0032369	negative regulation of lipid transport	2/228	46/18670	0.108426	0.250992	0.170311	NFKB1/THBS1	2
GO:0043277	apoptotic cell clearance	2/228	46/18670	0.108426	0.250992	0.170311	THBS1/CCL2	2
GO:0043300	regulation of leukocyte degranulation	2/228	46/18670	0.108426	0.250992	0.170311	CD177/CEACAM1	2
GO:0060443	mammary gland morphogenesis	2/228	46/18670	0.108426	0.250992	0.170311	AREG/ARG1	2
GO:0060711	labyrinthine layer development	2/228	46/18670	0.108426	0.250992	0.170311	ADM/IL10	2
GO:0099172	presynapse organization	2/228	46/18670	0.108426	0.250992	0.170311	IL1RAP/SNCA	2
GO:1900015	regulation of cytokine production involved in inflammatory response	2/228	46/18670	0.108426	0.250992	0.170311	ZC3H12A/IL1R2	2
GO:1904036	negative regulation of epithelial cell apoptotic process	2/228	46/18670	0.108426	0.250992	0.170311	ICAM1/TNFAIP3	2
GO:1904738	vascular associated smooth muscle cell migration	2/228	46/18670	0.108426	0.250992	0.170311	DOCK4/NR4A3	2
GO:1904752	regulation of vascular associated smooth muscle cell migration	2/228	46/18670	0.108426	0.250992	0.170311	DOCK4/NR4A3	2
GO:0006874	cellular calcium ion homeostasis	9/228	458/18670	0.109749	0.253219	0.171822	CD55/PROK2/ADM/C3AR1/CCL7/CCRL2/EDN1/ELANE/SNCA	9
GO:0009267	cellular response to starvation	4/228	149/18670	0.109916	0.253219	0.171822	CDKN1A/GLUL/UPP1/ZC3H12A	4
GO:0042100	B cell proliferation	3/228	95/18670	0.110434	0.253219	0.171822	CDKN1A/TNFRSF21/IL10	3
GO:0060337	type I interferon signaling pathway	3/228	95/18670	0.110434	0.253219	0.171822	EGR1/IFI27/OASL	3
GO:0071357	cellular response to type I interferon	3/228	95/18670	0.110434	0.253219	0.171822	EGR1/IFI27/OASL	3
GO:1903076	regulation of protein localization to plasma membrane	3/228	95/18670	0.110434	0.253219	0.171822	IFNG/LGALS3/TNF	3
GO:0006090	pyruvate metabolic process	4/228	150/18670	0.111911	0.253219	0.171822	IFNG/BPGM/NR4A3/SLC4A1	4
GO:0048754	branching morphogenesis of an epithelial tube	4/228	150/18670	0.111911	0.253219	0.171822	AREG/TNF/EDN1/SPRY2	4
GO:0002204	somatic recombination of immunoglobulin genes involved in immune response	2/228	47/18670	0.112372	0.253219	0.171822	NBN/IL10	2
GO:0002208	somatic diversification of immunoglobulins involved in immune response	2/228	47/18670	0.112372	0.253219	0.171822	NBN/IL10	2
GO:0007622	rhythmic behavior	2/228	47/18670	0.112372	0.253219	0.171822	EGR1/EGR2	2
GO:0014911	positive regulation of smooth muscle cell migration	2/228	47/18670	0.112372	0.253219	0.171822	DOCK4/NR4A3	2
GO:0030261	chromosome condensation	2/228	47/18670	0.112372	0.253219	0.171822	CDCA5/CDK1	2
GO:0045190	isotype switching	2/228	47/18670	0.112372	0.253219	0.171822	NBN/IL10	2
GO:0050435	amyloid-beta metabolic process	2/228	47/18670	0.112372	0.253219	0.171822	IFNG/TNF	2
GO:1903580	positive regulation of ATP metabolic process	2/228	47/18670	0.112372	0.253219	0.171822	IFNG/CDK1	2
GO:1990823	response to leukemia inhibitory factor	3/228	96/18670	0.113026	0.253219	0.171822	ICAM1/KLF5/SPRY2	3
GO:1990830	cellular response to leukemia inhibitory factor	3/228	96/18670	0.113026	0.253219	0.171822	ICAM1/KLF5/SPRY2	3
GO:0035303	regulation of dephosphorylation	5/228	209/18670	0.113561	0.253219	0.171822	IFNG/LGALS3/PPP1R15A/TNF/PHACTR1	5
GO:0007548	sex differentiation	6/228	270/18670	0.114034	0.253219	0.171822	EREG/ICAM1/INHBA/PTX3/RAB13/RETN	6
GO:0043523	regulation of neuron apoptotic process	5/228	210/18670	0.115247	0.253219	0.171822	SOD2/TNF/CCL2/NR4A3/SNCA	5
GO:0001503	ossification	8/228	398/18670	0.115623	0.253219	0.171822	AREG/IL6/TNF/CLEC5A/EGR2/LTF/PTGS2/SPP1	8
GO:0044773	mitotic DNA damage checkpoint	3/228	97/18670	0.11564	0.253219	0.171822	CDKN1A/NBN/CDK1	3
GO:0048709	oligodendrocyte differentiation	3/228	97/18670	0.11564	0.253219	0.171822	B4GALT5/TNFRSF21/DAAM2	3
GO:0003376	sphingosine-1-phosphate receptor signaling pathway	1/228	10/18670	0.11565	0.253219	0.171822	SPHK1	1
GO:0006222	UMP biosynthetic process	1/228	10/18670	0.11565	0.253219	0.171822	UPP1	1
GO:0007028	cytoplasm organization	1/228	10/18670	0.11565	0.253219	0.171822	FOSL1	1
GO:0009173	pyrimidine ribonucleoside monophosphate metabolic process	1/228	10/18670	0.11565	0.253219	0.171822	UPP1	1
GO:0009174	pyrimidine ribonucleoside monophosphate biosynthetic process	1/228	10/18670	0.11565	0.253219	0.171822	UPP1	1
GO:0010587	miRNA catabolic process	1/228	10/18670	0.11565	0.253219	0.171822	ZC3H12A	1
GO:0015801	aromatic amino acid transport	1/228	10/18670	0.11565	0.253219	0.171822	SLC7A5	1
GO:0015809	arginine transport	1/228	10/18670	0.11565	0.253219	0.171822	ARG1	1
GO:0019062	virion attachment to host cell	1/228	10/18670	0.11565	0.253219	0.171822	ICAM1	1
GO:0030311	poly-N-acetyllactosamine biosynthetic process	1/228	10/18670	0.11565	0.253219	0.171822	B4GALT5	1
GO:0030388	fructose 1,6-bisphosphate metabolic process	1/228	10/18670	0.11565	0.253219	0.171822	IFNG	1
GO:0032353	negative regulation of hormone biosynthetic process	1/228	10/18670	0.11565	0.253219	0.171822	NFKB1	1
GO:0033690	positive regulation of osteoblast proliferation	1/228	10/18670	0.11565	0.253219	0.171822	LTF	1
GO:0034058	endosomal vesicle fusion	1/228	10/18670	0.11565	0.253219	0.171822	SPHK1	1
GO:0034085	establishment of sister chromatid cohesion	1/228	10/18670	0.11565	0.253219	0.171822	CDCA5	1
GO:0034350	regulation of glial cell apoptotic process	1/228	10/18670	0.11565	0.253219	0.171822	CCL2	1
GO:0035646	endosome to melanosome transport	1/228	10/18670	0.11565	0.253219	0.171822	CD63	1
GO:0035672	oligopeptide transmembrane transport	1/228	10/18670	0.11565	0.253219	0.171822	SLC7A11	1
GO:0042536	negative regulation of tumor necrosis factor biosynthetic process	1/228	10/18670	0.11565	0.253219	0.171822	IL10	1
GO:0042758	long-chain fatty acid catabolic process	1/228	10/18670	0.11565	0.253219	0.171822	CYP4F3	1
GO:0043485	endosome to pigment granule transport	1/228	10/18670	0.11565	0.253219	0.171822	CD63	1
GO:0044359	modulation of molecular function in other organism	1/228	10/18670	0.11565	0.253219	0.171822	PTX3	1
GO:0045625	regulation of T-helper 1 cell differentiation	1/228	10/18670	0.11565	0.253219	0.171822	RIPK2	1
GO:0045657	positive regulation of monocyte differentiation	1/228	10/18670	0.11565	0.253219	0.171822	DCSTAMP	1
GO:0045713	low-density lipoprotein particle receptor biosynthetic process	1/228	10/18670	0.11565	0.253219	0.171822	FURIN	1
GO:0045741	positive regulation of epidermal growth factor-activated receptor activity	1/228	10/18670	0.11565	0.253219	0.171822	EREG	1
GO:0045988	negative regulation of striated muscle contraction	1/228	10/18670	0.11565	0.253219	0.171822	ZC3H12A	1
GO:0046049	UMP metabolic process	1/228	10/18670	0.11565	0.253219	0.171822	UPP1	1
GO:0046322	negative regulation of fatty acid oxidation	1/228	10/18670	0.11565	0.253219	0.171822	DGAT2	1
GO:0046642	negative regulation of alpha-beta T cell proliferation	1/228	10/18670	0.11565	0.253219	0.171822	CD274	1
GO:0046710	GDP metabolic process	1/228	10/18670	0.11565	0.253219	0.171822	MPP1	1
GO:0048021	regulation of melanin biosynthetic process	1/228	10/18670	0.11565	0.253219	0.171822	SLC7A11	1
GO:0048757	pigment granule maturation	1/228	10/18670	0.11565	0.253219	0.171822	CD63	1
GO:0051231	spindle elongation	1/228	10/18670	0.11565	0.253219	0.171822	PRC1	1
GO:0051918	negative regulation of fibrinolysis	1/228	10/18670	0.11565	0.253219	0.171822	THBS1	1
GO:0052205	modulation of molecular function in other organism involved in symbiotic interaction	1/228	10/18670	0.11565	0.253219	0.171822	PTX3	1
GO:0052646	alditol phosphate metabolic process	1/228	10/18670	0.11565	0.253219	0.171822	GK	1
GO:0060033	anatomical structure regression	1/228	10/18670	0.11565	0.253219	0.171822	NINJ1	1
GO:0060287	epithelial cilium movement involved in determination of left/right asymmetry	1/228	10/18670	0.11565	0.253219	0.171822	DNAAF1	1
GO:0060600	dichotomous subdivision of an epithelial terminal unit	1/228	10/18670	0.11565	0.253219	0.171822	AREG	1
GO:0070091	glucagon secretion	1/228	10/18670	0.11565	0.253219	0.171822	IL6	1
GO:0070099	regulation of chemokine-mediated signaling pathway	1/228	10/18670	0.11565	0.253219	0.171822	EDN1	1
GO:0070391	response to lipoteichoic acid	1/228	10/18670	0.11565	0.253219	0.171822	RIPK2	1
GO:0070862	negative regulation of protein exit from endoplasmic reticulum	1/228	10/18670	0.11565	0.253219	0.171822	YOD1	1
GO:0071223	cellular response to lipoteichoic acid	1/228	10/18670	0.11565	0.253219	0.171822	RIPK2	1
GO:0071609	chemokine (C-C motif) ligand 5 production	1/228	10/18670	0.11565	0.253219	0.171822	IL10	1
GO:0072124	regulation of glomerular mesangial cell proliferation	1/228	10/18670	0.11565	0.253219	0.171822	EGR1	1
GO:0072203	cell proliferation involved in metanephros development	1/228	10/18670	0.11565	0.253219	0.171822	EGR1	1
GO:0072531	pyrimidine-containing compound transmembrane transport	1/228	10/18670	0.11565	0.253219	0.171822	AQP9	1
GO:0090009	primitive streak formation	1/228	10/18670	0.11565	0.253219	0.171822	ETS2	1
GO:0090154	positive regulation of sphingolipid biosynthetic process	1/228	10/18670	0.11565	0.253219	0.171822	TNF	1
GO:0090557	establishment of endothelial intestinal barrier	1/228	10/18670	0.11565	0.253219	0.171822	ICAM1	1
GO:0097050	type B pancreatic cell apoptotic process	1/228	10/18670	0.11565	0.253219	0.171822	IL6	1
GO:0097278	complement-dependent cytotoxicity	1/228	10/18670	0.11565	0.253219	0.171822	CD55	1
GO:0106049	regulation of cellular response to osmotic stress	1/228	10/18670	0.11565	0.253219	0.171822	PTGS2	1
GO:1900122	positive regulation of receptor binding	1/228	10/18670	0.11565	0.253219	0.171822	MMP9	1
GO:1901033	positive regulation of response to reactive oxygen species	1/228	10/18670	0.11565	0.253219	0.171822	TNF	1
GO:1903799	negative regulation of production of miRNAs involved in gene silencing by miRNA	1/228	10/18670	0.11565	0.253219	0.171822	ZC3H12A	1
GO:1903862	positive regulation of oxidative phosphorylation	1/228	10/18670	0.11565	0.253219	0.171822	CDK1	1
GO:1903897	regulation of PERK-mediated unfolded protein response	1/228	10/18670	0.11565	0.253219	0.171822	PPP1R15A	1
GO:2000252	negative regulation of feeding behavior	1/228	10/18670	0.11565	0.253219	0.171822	RETN	1
GO:2000253	positive regulation of feeding behavior	1/228	10/18670	0.11565	0.253219	0.171822	NR4A3	1
GO:2000304	positive regulation of ceramide biosynthetic process	1/228	10/18670	0.11565	0.253219	0.171822	TNF	1
GO:2000317	negative regulation of T-helper 17 type immune response	1/228	10/18670	0.11565	0.253219	0.171822	ZC3H12A	1
GO:2000425	regulation of apoptotic cell clearance	1/228	10/18670	0.11565	0.253219	0.171822	CCL2	1
GO:2000644	regulation of receptor catabolic process	1/228	10/18670	0.11565	0.253219	0.171822	FURIN	1
GO:2000665	regulation of interleukin-13 secretion	1/228	10/18670	0.11565	0.253219	0.171822	TNFRSF21	1
GO:2000833	positive regulation of steroid hormone secretion	1/228	10/18670	0.11565	0.253219	0.171822	RETN	1
GO:0072521	purine-containing compound metabolic process	9/228	464/18670	0.116292	0.254013	0.172361	DGAT2/IFNG/ACSL1/BPGM/MPP1/PDE4B/SLC4A1/SNCA/TPST1	9
GO:0009311	oligosaccharide metabolic process	2/228	48/18670	0.116354	0.254013	0.172361	BRAF/MGAM	2
GO:0030865	cortical cytoskeleton organization	2/228	48/18670	0.116354	0.254013	0.172361	TNF/RAB13	2
GO:0051150	regulation of smooth muscle cell differentiation	2/228	48/18670	0.116354	0.254013	0.172361	EREG/SOD2	2
GO:0055023	positive regulation of cardiac muscle tissue growth	2/228	48/18670	0.116354	0.254013	0.172361	CDK1/EDN1	2
GO:0002042	cell migration involved in sprouting angiogenesis	3/228	98/18670	0.118277	0.258059	0.175106	EGR3/THBS1/PTGS2	3
GO:0061448	connective tissue development	6/228	273/18670	0.118466	0.258321	0.175284	CD44/CHI3L1/DGAT2/EGR1/TIMP1/EDN1	6
GO:0009132	nucleoside diphosphate metabolic process	4/228	154/18670	0.120049	0.260947	0.177066	IFNG/BPGM/MPP1/SLC4A1	4
GO:1990845	adaptive thermogenesis	4/228	154/18670	0.120049	0.260947	0.177066	G0S2/ACSL1/GRB10/LCN2	4
GO:0002534	cytokine production involved in inflammatory response	2/228	49/18670	0.120372	0.260947	0.177066	ZC3H12A/IL1R2	2
GO:0002704	negative regulation of leukocyte mediated immunity	2/228	49/18670	0.120372	0.260947	0.177066	ARG1/CEACAM1	2
GO:0008347	glial cell migration	2/228	49/18670	0.120372	0.260947	0.177066	AZU1/CCL2	2
GO:0010712	regulation of collagen metabolic process	2/228	49/18670	0.120372	0.260947	0.177066	IL6/VIM	2
GO:0030857	negative regulation of epithelial cell differentiation	2/228	49/18670	0.120372	0.260947	0.177066	IFNG/MMP9	2
GO:0071825	protein-lipid complex subunit organization	2/228	49/18670	0.120372	0.260947	0.177066	ABCA1/MPO	2
GO:0097300	programmed necrotic cell death	2/228	49/18670	0.120372	0.260947	0.177066	PPIF/TNF	2
GO:1903018	regulation of glycoprotein metabolic process	2/228	49/18670	0.120372	0.260947	0.177066	HBEGF/PTX3	2
GO:0030301	cholesterol transport	3/228	99/18670	0.120937	0.261713	0.177586	NFKB1/NFKBIA/ABCA1	3
GO:0034340	response to type I interferon	3/228	99/18670	0.120937	0.261713	0.177586	EGR1/IFI27/OASL	3
GO:0062014	negative regulation of small molecule metabolic process	3/228	99/18670	0.120937	0.261713	0.177586	DGAT2/NFKB1/CEACAM1	3
GO:0045930	negative regulation of mitotic cell cycle	7/228	338/18670	0.121213	0.261778	0.17763	CDKN1A/NBN/TNF/CCL2/CDK1/DCUN1D3/IL10	7
GO:0007215	glutamate receptor signaling pathway	3/228	100/18670	0.123618	0.261778	0.17763	IFNG/ANXA3/CCL2	3
GO:0015837	amine transport	3/228	100/18670	0.123618	0.261778	0.17763	AQP9/ARG1/SNCA	3
GO:0010810	regulation of cell-substrate adhesion	5/228	215/18670	0.123854	0.261778	0.17763	NINJ1/PLAU/THBS1/CEACAM6/OLFM4	5
GO:0055074	calcium ion homeostasis	9/228	471/18670	0.124193	0.261778	0.17763	CD55/PROK2/ADM/C3AR1/CCL7/CCRL2/EDN1/ELANE/SNCA	9
GO:0002931	response to ischemia	2/228	50/18670	0.124424	0.261778	0.17763	EGR1/PPIF	2
GO:0009161	ribonucleoside monophosphate metabolic process	2/228	50/18670	0.124424	0.261778	0.17763	UPP1/MPP1	2
GO:0010718	positive regulation of epithelial to mesenchymal transition	2/228	50/18670	0.124424	0.261778	0.17763	IL6/IL1B	2
GO:0034656	nucleobase-containing small molecule catabolic process	2/228	50/18670	0.124424	0.261778	0.17763	UPP1/UPB1	2
GO:0097035	regulation of membrane lipid distribution	2/228	50/18670	0.124424	0.261778	0.17763	ABCA1/SLC4A1	2
GO:1903793	positive regulation of anion transport	2/228	50/18670	0.124424	0.261778	0.17763	EDN1/IL1B	2
GO:0030522	intracellular receptor signaling pathway	6/228	278/18670	0.126043	0.261778	0.17763	CREM/NFKBIA/RIPK2/TNFAIP3/INAVA/NR4A3	6
GO:0043467	regulation of generation of precursor metabolites and energy	4/228	157/18670	0.126317	0.261778	0.17763	IFNG/PPIF/CDK1/SNCA	4
GO:0031532	actin cytoskeleton reorganization	3/228	101/18670	0.126321	0.261778	0.17763	CSF3/PHACTR1/PLEK2	3
GO:0097006	regulation of plasma lipoprotein particle levels	3/228	101/18670	0.126321	0.261778	0.17763	DGAT2/ABCA1/MPO	3
GO:0000050	urea cycle	1/228	11/18670	0.126456	0.261778	0.17763	ARG1	1
GO:0001574	ganglioside biosynthetic process	1/228	11/18670	0.126456	0.261778	0.17763	B4GALT5	1
GO:0001821	histamine secretion	1/228	11/18670	0.126456	0.261778	0.17763	EDN1	1
GO:0001976	nervous system process involved in regulation of systemic arterial blood pressure	1/228	11/18670	0.126456	0.261778	0.17763	SOD2	1
GO:0002604	regulation of dendritic cell antigen processing and presentation	1/228	11/18670	0.126456	0.261778	0.17763	THBS1	1
GO:0002836	positive regulation of response to tumor cell	1/228	11/18670	0.126456	0.261778	0.17763	CD274	1
GO:0002839	positive regulation of immune response to tumor cell	1/228	11/18670	0.126456	0.261778	0.17763	CD274	1
GO:0002923	regulation of humoral immune response mediated by circulating immunoglobulin	1/228	11/18670	0.126456	0.261778	0.17763	TNF	1
GO:0003356	regulation of cilium beat frequency	1/228	11/18670	0.126456	0.261778	0.17763	DNAAF1	1
GO:0006857	oligopeptide transport	1/228	11/18670	0.126456	0.261778	0.17763	SLC7A11	1
GO:0007256	activation of JNKK activity	1/228	11/18670	0.126456	0.261778	0.17763	RIPK2	1
GO:0008655	pyrimidine-containing compound salvage	1/228	11/18670	0.126456	0.261778	0.17763	UPP1	1
GO:0009629	response to gravity	1/228	11/18670	0.126456	0.261778	0.17763	FOSL1	1
GO:0010269	response to selenium ion	1/228	11/18670	0.126456	0.261778	0.17763	ARG1	1
GO:0014820	tonic smooth muscle contraction	1/228	11/18670	0.126456	0.261778	0.17763	EDN1	1
GO:0015791	polyol transport	1/228	11/18670	0.126456	0.261778	0.17763	AQP9	1
GO:0019371	cyclooxygenase pathway	1/228	11/18670	0.126456	0.261778	0.17763	PTGS2	1
GO:0019852	L-ascorbic acid metabolic process	1/228	11/18670	0.126456	0.261778	0.17763	SLC2A3	1
GO:0021561	facial nerve development	1/228	11/18670	0.126456	0.261778	0.17763	EGR2	1
GO:0021604	cranial nerve structural organization	1/228	11/18670	0.126456	0.261778	0.17763	EGR2	1
GO:0021610	facial nerve morphogenesis	1/228	11/18670	0.126456	0.261778	0.17763	EGR2	1
GO:0030309	poly-N-acetyllactosamine metabolic process	1/228	11/18670	0.126456	0.261778	0.17763	B4GALT5	1
GO:0031915	positive regulation of synaptic plasticity	1/228	11/18670	0.126456	0.261778	0.17763	PTGS2	1
GO:0032060	bleb assembly	1/228	11/18670	0.126456	0.261778	0.17763	EMP1	1
GO:0032276	regulation of gonadotropin secretion	1/228	11/18670	0.126456	0.261778	0.17763	INHBA	1
GO:0032351	negative regulation of hormone metabolic process	1/228	11/18670	0.126456	0.261778	0.17763	NFKB1	1
GO:0033089	positive regulation of T cell differentiation in thymus	1/228	11/18670	0.126456	0.261778	0.17763	EGR3	1
GO:0042482	positive regulation of odontogenesis	1/228	11/18670	0.126456	0.261778	0.17763	EDN1	1
GO:0043097	pyrimidine nucleoside salvage	1/228	11/18670	0.126456	0.261778	0.17763	UPP1	1
GO:0045351	type I interferon biosynthetic process	1/228	11/18670	0.126456	0.261778	0.17763	IL10	1
GO:0045628	regulation of T-helper 2 cell differentiation	1/228	11/18670	0.126456	0.261778	0.17763	NLRP3	1
GO:0045793	positive regulation of cell size	1/228	11/18670	0.126456	0.261778	0.17763	EDN1	1
GO:0045835	negative regulation of meiotic nuclear division	1/228	11/18670	0.126456	0.261778	0.17763	LIF	1
GO:0045919	positive regulation of cytolysis	1/228	11/18670	0.126456	0.261778	0.17763	PGLYRP1	1
GO:0046501	protoporphyrinogen IX metabolic process	1/228	11/18670	0.126456	0.261778	0.17763	ALAS2	1
GO:0046512	sphingosine biosynthetic process	1/228	11/18670	0.126456	0.261778	0.17763	SPHK1	1
GO:0046689	response to mercury ion	1/228	11/18670	0.126456	0.261778	0.17763	AQP9	1
GO:0051024	positive regulation of immunoglobulin secretion	1/228	11/18670	0.126456	0.261778	0.17763	IL6	1
GO:0051583	dopamine uptake involved in synaptic transmission	1/228	11/18670	0.126456	0.261778	0.17763	SNCA	1
GO:0051934	catecholamine uptake involved in synaptic transmission	1/228	11/18670	0.126456	0.261778	0.17763	SNCA	1
GO:0055015	ventricular cardiac muscle cell development	1/228	11/18670	0.126456	0.261778	0.17763	CDK1	1
GO:0055091	phospholipid homeostasis	1/228	11/18670	0.126456	0.261778	0.17763	ABCA1	1
GO:0070673	response to interleukin-18	1/228	11/18670	0.126456	0.261778	0.17763	RIPK2	1
GO:0071372	cellular response to follicle-stimulating hormone stimulus	1/228	11/18670	0.126456	0.261778	0.17763	INHBA	1
GO:0071803	positive regulation of podosome assembly	1/228	11/18670	0.126456	0.261778	0.17763	TNF	1
GO:0072110	glomerular mesangial cell proliferation	1/228	11/18670	0.126456	0.261778	0.17763	EGR1	1
GO:0072611	interleukin-13 secretion	1/228	11/18670	0.126456	0.261778	0.17763	TNFRSF21	1
GO:0090073	positive regulation of protein homodimerization activity	1/228	11/18670	0.126456	0.261778	0.17763	LGALS3	1
GO:0090193	positive regulation of glomerulus development	1/228	11/18670	0.126456	0.261778	0.17763	EGR1	1
GO:0099151	regulation of postsynaptic density assembly	1/228	11/18670	0.126456	0.261778	0.17763	IL1RAP	1
GO:1900003	regulation of serine-type endopeptidase activity	1/228	11/18670	0.126456	0.261778	0.17763	SPINK1	1
GO:1900102	negative regulation of endoplasmic reticulum unfolded protein response	1/228	11/18670	0.126456	0.261778	0.17763	PPP1R15A	1
GO:1901077	regulation of relaxation of muscle	1/228	11/18670	0.126456	0.261778	0.17763	PDE4B	1
GO:1901569	fatty acid derivative catabolic process	1/228	11/18670	0.126456	0.261778	0.17763	CYP4F3	1
GO:1902563	regulation of neutrophil activation	1/228	11/18670	0.126456	0.261778	0.17763	CD177	1
GO:1902571	regulation of serine-type peptidase activity	1/228	11/18670	0.126456	0.261778	0.17763	SPINK1	1
GO:1903011	negative regulation of bone development	1/228	11/18670	0.126456	0.261778	0.17763	LTF	1
GO:1903980	positive regulation of microglial cell activation	1/228	11/18670	0.126456	0.261778	0.17763	MMP8	1
GO:1904468	negative regulation of tumor necrosis factor secretion	1/228	11/18670	0.126456	0.261778	0.17763	ZC3H12A	1
GO:1905941	positive regulation of gonad development	1/228	11/18670	0.126456	0.261778	0.17763	RETN	1
GO:2000392	regulation of lamellipodium morphogenesis	1/228	11/18670	0.126456	0.261778	0.17763	CD44	1
GO:2001204	regulation of osteoclast development	1/228	11/18670	0.126456	0.261778	0.17763	LTF	1
GO:2001241	positive regulation of extrinsic apoptotic signaling pathway in absence of ligand	1/228	11/18670	0.126456	0.261778	0.17763	INHBA	1
GO:0000280	nuclear division	8/228	407/18670	0.126673	0.262082	0.177836	EREG/IL1A/CDCA5/EDN1/IL1B/LIF/PRC1/SPHK1	8
GO:0036294	cellular response to decreased oxygen levels	5/228	217/18670	0.127379	0.263396	0.178727	EGR1/ICAM1/EDN1/NAMPT/PTGS2	5
GO:0001954	positive regulation of cell-matrix adhesion	2/228	51/18670	0.128509	0.264556	0.179515	NINJ1/CEACAM6	2
GO:0002712	regulation of B cell mediated immunity	2/228	51/18670	0.128509	0.264556	0.179515	TNF/IL10	2
GO:0002889	regulation of immunoglobulin mediated immune response	2/228	51/18670	0.128509	0.264556	0.179515	TNF/IL10	2
GO:0006733	oxidoreduction coenzyme metabolic process	2/228	51/18670	0.128509	0.264556	0.179515	NAMPT/PTGS2	2
GO:0019369	arachidonic acid metabolic process	2/228	51/18670	0.128509	0.264556	0.179515	PNPLA8/PTGS2	2
GO:0045599	negative regulation of fat cell differentiation	2/228	51/18670	0.128509	0.264556	0.179515	IL6/TNF	2
GO:0045668	negative regulation of osteoblast differentiation	2/228	51/18670	0.128509	0.264556	0.179515	AREG/TNF	2
GO:0050999	regulation of nitric-oxide synthase activity	2/228	51/18670	0.128509	0.264556	0.179515	TNF/IL1B	2
GO:0030148	sphingolipid biosynthetic process	3/228	102/18670	0.129045	0.265513	0.180164	B4GALT5/TNF/SPHK1	3
GO:0050807	regulation of synapse organization	5/228	218/18670	0.129158	0.265599	0.180223	TNF/IL10/IL1RAP/SLC7A11/SNCA	5
GO:0007517	muscle organ development	8/228	410/18670	0.130476	0.26816	0.18196	EGR1/EGR3/HBEGF/CDK1/EDN1/EGR2/KLF5/LIF	8
GO:0006665	sphingolipid metabolic process	4/228	159/18670	0.13057	0.268206	0.181992	B4GALT5/CREM/TNF/SPHK1	4
GO:0034766	negative regulation of ion transmembrane transport	3/228	103/18670	0.13179	0.270562	0.18359	MMP9/PPIF/THBS1	3
GO:0044262	cellular carbohydrate metabolic process	6/228	282/18670	0.132271	0.271078	0.18394	B4GALT5/BRAF/DGAT2/GK/MGAM/SNCA	6
GO:0060047	heart contraction	6/228	282/18670	0.132271	0.271078	0.18394	HBEGF/ZC3H12A/ADM/EDN1/MYL4/PDE4B	6
GO:0006968	cellular defense response	2/228	52/18670	0.132624	0.271078	0.18394	FOSL1/CLEC5A	2
GO:0016447	somatic recombination of immunoglobulin gene segments	2/228	52/18670	0.132624	0.271078	0.18394	NBN/IL10	2
GO:0048168	regulation of neuronal synaptic plasticity	2/228	52/18670	0.132624	0.271078	0.18394	EGR2/SNCA	2
GO:0050885	neuromuscular process controlling balance	2/228	52/18670	0.132624	0.271078	0.18394	NBN/NR4A3	2
GO:0060421	positive regulation of heart growth	2/228	52/18670	0.132624	0.271078	0.18394	CDK1/EDN1	2
GO:2000677	regulation of transcription regulatory region DNA binding	2/228	52/18670	0.132624	0.271078	0.18394	IFNG/LIF	2
GO:0090100	positive regulation of transmembrane receptor protein serine/threonine kinase signaling pathway	3/228	104/18670	0.134555	0.271327	0.184109	LRG1/THBS1/INHBA	3
GO:0007188	adenylate cyclase-modulating G protein-coupled receptor signaling pathway	5/228	221/18670	0.134565	0.271327	0.184109	ABCA1/ADGRG3/ADM/EDN1/RGS1	5
GO:0035967	cellular response to topologically incorrect protein	4/228	161/18670	0.134883	0.271327	0.184109	CXCL8/PPP1R15A/CCL2/YOD1	4
GO:0007178	transmembrane receptor protein serine/threonine kinase signaling pathway	7/228	349/18670	0.13652	0.271327	0.184109	EGR1/FURIN/LRG1/THBS1/VIM/CD109/INHBA	7
GO:0000186	activation of MAPKK activity	2/228	53/18670	0.136769	0.271327	0.184109	GADD45B/RIPK2	2
GO:0050732	negative regulation of peptidyl-tyrosine phosphorylation	2/228	53/18670	0.136769	0.271327	0.184109	SPINK1/SAMSN1	2
GO:1902475	L-alpha-amino acid transmembrane transport	2/228	53/18670	0.136769	0.271327	0.184109	SLC7A11/SLC7A5	2
GO:0002002	regulation of angiotensin levels in blood	1/228	12/18670	0.13713	0.271327	0.184109	CTSG	1
GO:0002003	angiotensin maturation	1/228	12/18670	0.13713	0.271327	0.184109	CTSG	1
GO:0002468	dendritic cell antigen processing and presentation	1/228	12/18670	0.13713	0.271327	0.184109	THBS1	1
GO:0002674	negative regulation of acute inflammatory response	1/228	12/18670	0.13713	0.271327	0.184109	NLRP3	1
GO:0002862	negative regulation of inflammatory response to antigenic stimulus	1/228	12/18670	0.13713	0.271327	0.184109	IL10	1
GO:0002863	positive regulation of inflammatory response to antigenic stimulus	1/228	12/18670	0.13713	0.271327	0.184109	TNF	1
GO:0002921	negative regulation of humoral immune response	1/228	12/18670	0.13713	0.271327	0.184109	CD55	1
GO:0003334	keratinocyte development	1/228	12/18670	0.13713	0.271327	0.184109	FOSL2	1
GO:0003337	mesenchymal to epithelial transition involved in metanephros morphogenesis	1/228	12/18670	0.13713	0.271327	0.184109	LIF	1
GO:0006465	signal peptide processing	1/228	12/18670	0.13713	0.271327	0.184109	FURIN	1
GO:0006527	arginine catabolic process	1/228	12/18670	0.13713	0.271327	0.184109	ARG1	1
GO:0006534	cysteine metabolic process	1/228	12/18670	0.13713	0.271327	0.184109	SLC7A11	1
GO:0007077	mitotic nuclear envelope disassembly	1/228	12/18670	0.13713	0.271327	0.184109	CDK1	1
GO:0008228	opsonization	1/228	12/18670	0.13713	0.271327	0.184109	PTX3	1
GO:0016045	detection of bacterium	1/228	12/18670	0.13713	0.271327	0.184109	PGLYRP1	1
GO:0019755	one-carbon compound transport	1/228	12/18670	0.13713	0.271327	0.184109	AQP9	1
GO:0031581	hemidesmosome assembly	1/228	12/18670	0.13713	0.271327	0.184109	LAMB3	1
GO:0033197	response to vitamin E	1/228	12/18670	0.13713	0.271327	0.184109	ARG1	1
GO:0033700	phospholipid efflux	1/228	12/18670	0.13713	0.271327	0.184109	ABCA1	1
GO:0035630	bone mineralization involved in bone maturation	1/228	12/18670	0.13713	0.271327	0.184109	LTF	1
GO:0036005	response to macrophage colony-stimulating factor	1/228	12/18670	0.13713	0.271327	0.184109	DCSTAMP	1
GO:0036006	cellular response to macrophage colony-stimulating factor stimulus	1/228	12/18670	0.13713	0.271327	0.184109	DCSTAMP	1
GO:0042416	dopamine biosynthetic process	1/228	12/18670	0.13713	0.271327	0.184109	SNCA	1
GO:0043476	pigment accumulation	1/228	12/18670	0.13713	0.271327	0.184109	CD63	1
GO:0043482	cellular pigment accumulation	1/228	12/18670	0.13713	0.271327	0.184109	CD63	1
GO:0044650	adhesion of symbiont to host cell	1/228	12/18670	0.13713	0.271327	0.184109	ICAM1	1
GO:0045472	response to ether	1/228	12/18670	0.13713	0.271327	0.184109	ZC3H12A	1
GO:0045722	positive regulation of gluconeogenesis	1/228	12/18670	0.13713	0.271327	0.184109	DGAT2	1
GO:0046520	sphingoid biosynthetic process	1/228	12/18670	0.13713	0.271327	0.184109	SPHK1	1
GO:0051196	regulation of coenzyme metabolic process	1/228	12/18670	0.13713	0.271327	0.184109	SNCA	1
GO:0051608	histamine transport	1/228	12/18670	0.13713	0.271327	0.184109	EDN1	1
GO:0051798	positive regulation of hair follicle development	1/228	12/18670	0.13713	0.271327	0.184109	TNF	1
GO:0060707	trophoblast giant cell differentiation	1/228	12/18670	0.13713	0.271327	0.184109	LIF	1
GO:0061450	trophoblast cell migration	1/228	12/18670	0.13713	0.271327	0.184109	TIMP1	1
GO:0070243	regulation of thymocyte apoptotic process	1/228	12/18670	0.13713	0.271327	0.184109	NFKBID	1
GO:0070493	thrombin-activated receptor signaling pathway	1/228	12/18670	0.13713	0.271327	0.184109	SNCA	1
GO:0071639	positive regulation of monocyte chemotactic protein-1 production	1/228	12/18670	0.13713	0.271327	0.184109	IL1B	1
GO:0071888	macrophage apoptotic process	1/228	12/18670	0.13713	0.271327	0.184109	CTSL	1
GO:0072540	T-helper 17 cell lineage commitment	1/228	12/18670	0.13713	0.271327	0.184109	IL6	1
GO:0072578	neurotransmitter-gated ion channel clustering	1/228	12/18670	0.13713	0.271327	0.184109	SLC7A11	1
GO:0090085	regulation of protein deubiquitination	1/228	12/18670	0.13713	0.271327	0.184109	ZC3H12A	1
GO:0090331	negative regulation of platelet aggregation	1/228	12/18670	0.13713	0.271327	0.184109	CEACAM1	1
GO:0090520	sphingolipid mediated signaling pathway	1/228	12/18670	0.13713	0.271327	0.184109	SPHK1	1
GO:0099150	regulation of postsynaptic specialization assembly	1/228	12/18670	0.13713	0.271327	0.184109	IL1RAP	1
GO:0150052	regulation of postsynapse assembly	1/228	12/18670	0.13713	0.271327	0.184109	IL1RAP	1
GO:1900165	negative regulation of interleukin-6 secretion	1/228	12/18670	0.13713	0.271327	0.184109	ZC3H12A	1
GO:1900376	regulation of secondary metabolite biosynthetic process	1/228	12/18670	0.13713	0.271327	0.184109	SLC7A11	1
GO:1901163	regulation of trophoblast cell migration	1/228	12/18670	0.13713	0.271327	0.184109	TIMP1	1
GO:1902510	regulation of apoptotic DNA fragmentation	1/228	12/18670	0.13713	0.271327	0.184109	IL6	1
GO:1903909	regulation of receptor clustering	1/228	12/18670	0.13713	0.271327	0.184109	SLC7A11	1
GO:1905461	positive regulation of vascular associated smooth muscle cell apoptotic process	1/228	12/18670	0.13713	0.271327	0.184109	SOD2	1
GO:2000121	regulation of removal of superoxide radicals	1/228	12/18670	0.13713	0.271327	0.184109	TNF	1
GO:2000341	regulation of chemokine (C-X-C motif) ligand 2 production	1/228	12/18670	0.13713	0.271327	0.184109	TNF	1
GO:0006637	acyl-CoA metabolic process	3/228	105/18670	0.137341	0.271327	0.184109	DGAT2/ACSL1/SNCA	3
GO:0006641	triglyceride metabolic process	3/228	105/18670	0.137341	0.271327	0.184109	DGAT2/GK/ACSL1	3
GO:0035383	thioester metabolic process	3/228	105/18670	0.137341	0.271327	0.184109	DGAT2/ACSL1/SNCA	3
GO:0051260	protein homooligomerization	7/228	351/18670	0.139401	0.27525	0.186771	GLUL/SOD2/ALOX5AP/ARG1/LCN2/OLFM4/UPB1	7
GO:0009116	nucleoside metabolic process	3/228	106/18670	0.140146	0.276428	0.187571	UPP1/MPP1/UPB1	3
GO:0044774	mitotic DNA integrity checkpoint	3/228	106/18670	0.140146	0.276428	0.187571	CDKN1A/NBN/CDK1	3
GO:0035384	thioester biosynthetic process	2/228	54/18670	0.140943	0.277412	0.188238	ACSL1/SNCA	2
GO:0050994	regulation of lipid catabolic process	2/228	54/18670	0.140943	0.277412	0.188238	TNF/IL1B	2
GO:0061005	cell differentiation involved in kidney development	2/228	54/18670	0.140943	0.277412	0.188238	MMP9/LIF	2
GO:0071616	acyl-CoA biosynthetic process	2/228	54/18670	0.140943	0.277412	0.188238	ACSL1/SNCA	2
GO:0043588	skin development	8/228	419/18670	0.142233	0.279802	0.18986	CTSL/EREG/FOSL2/FURIN/TNF/CD109/INHBA/PI3	8
GO:0043954	cellular component maintenance	2/228	55/18670	0.145144	0.283461	0.192343	CD177/INAVA	2
GO:0048016	inositol phosphate-mediated signaling	2/228	55/18670	0.145144	0.283461	0.192343	TNF/EDN1	2
GO:0070830	bicellular tight junction assembly	2/228	55/18670	0.145144	0.283461	0.192343	TNF/RAB13	2
GO:0050803	regulation of synapse structure or activity	5/228	227/18670	0.145675	0.283461	0.192343	TNF/IL10/IL1RAP/SLC7A11/SNCA	5
GO:0006275	regulation of DNA replication	3/228	108/18670	0.145814	0.283461	0.192343	EREG/NBN/CDK1	3
GO:0002281	macrophage activation involved in immune response	1/228	13/18670	0.147674	0.283461	0.192343	SUCNR1	1
GO:0002430	complement receptor mediated signaling pathway	1/228	13/18670	0.147674	0.283461	0.192343	C3AR1	1
GO:0002679	respiratory burst involved in defense response	1/228	13/18670	0.147674	0.283461	0.192343	MPO	1
GO:0002829	negative regulation of type 2 immune response	1/228	13/18670	0.147674	0.283461	0.192343	ARG1	1
GO:0006670	sphingosine metabolic process	1/228	13/18670	0.147674	0.283461	0.192343	SPHK1	1
GO:0010642	negative regulation of platelet-derived growth factor receptor signaling pathway	1/228	13/18670	0.147674	0.283461	0.192343	SNCA	1
GO:0010763	positive regulation of fibroblast migration	1/228	13/18670	0.147674	0.283461	0.192343	THBS1	1
GO:0010838	positive regulation of keratinocyte proliferation	1/228	13/18670	0.147674	0.283461	0.192343	AREG	1
GO:0010839	negative regulation of keratinocyte proliferation	1/228	13/18670	0.147674	0.283461	0.192343	CD109	1
GO:0019627	urea metabolic process	1/228	13/18670	0.147674	0.283461	0.192343	ARG1	1
GO:0031115	negative regulation of microtubule polymerization	1/228	13/18670	0.147674	0.283461	0.192343	SNCA	1
GO:0032488	Cdc42 protein signal transduction	1/228	13/18670	0.147674	0.283461	0.192343	ABCA1	1
GO:0032530	regulation of microvillus organization	1/228	13/18670	0.147674	0.283461	0.192343	KLF5	1
GO:0032725	positive regulation of granulocyte macrophage colony-stimulating factor production	1/228	13/18670	0.147674	0.283461	0.192343	IL1B	1
GO:0032823	regulation of natural killer cell differentiation	1/228	13/18670	0.147674	0.283461	0.192343	PGLYRP1	1
GO:0033127	regulation of histone phosphorylation	1/228	13/18670	0.147674	0.283461	0.192343	IL1B	1
GO:0034374	low-density lipoprotein particle remodeling	1/228	13/18670	0.147674	0.283461	0.192343	MPO	1
GO:0036109	alpha-linolenic acid metabolic process	1/228	13/18670	0.147674	0.283461	0.192343	ACSL1	1
GO:0042178	xenobiotic catabolic process	1/228	13/18670	0.147674	0.283461	0.192343	ACSL1	1
GO:0042635	positive regulation of hair cycle	1/228	13/18670	0.147674	0.283461	0.192343	TNF	1
GO:0043301	negative regulation of leukocyte degranulation	1/228	13/18670	0.147674	0.283461	0.192343	CEACAM1	1
GO:0046133	pyrimidine ribonucleoside catabolic process	1/228	13/18670	0.147674	0.283461	0.192343	UPP1	1
GO:0047484	regulation of response to osmotic stress	1/228	13/18670	0.147674	0.283461	0.192343	PTGS2	1
GO:0048681	negative regulation of axon regeneration	1/228	13/18670	0.147674	0.283461	0.192343	SPP1	1
GO:0048711	positive regulation of astrocyte differentiation	1/228	13/18670	0.147674	0.283461	0.192343	LIF	1
GO:0048715	negative regulation of oligodendrocyte differentiation	1/228	13/18670	0.147674	0.283461	0.192343	DAAM2	1
GO:0050746	regulation of lipoprotein metabolic process	1/228	13/18670	0.147674	0.283461	0.192343	DGAT2	1
GO:0051386	regulation of neurotrophin TRK receptor signaling pathway	1/228	13/18670	0.147674	0.283461	0.192343	SPRY2	1
GO:0060312	regulation of blood vessel remodeling	1/228	13/18670	0.147674	0.283461	0.192343	CEACAM1	1
GO:0061029	eyelid development in camera-type eye	1/228	13/18670	0.147674	0.283461	0.192343	INHBA	1
GO:0061042	vascular wound healing	1/228	13/18670	0.147674	0.283461	0.192343	TNFAIP3	1
GO:0061469	regulation of type B pancreatic cell proliferation	1/228	13/18670	0.147674	0.283461	0.192343	NR4A3	1
GO:0070831	basement membrane assembly	1/228	13/18670	0.147674	0.283461	0.192343	LAMB3	1
GO:0072182	regulation of nephron tubule epithelial cell differentiation	1/228	13/18670	0.147674	0.283461	0.192343	LIF	1
GO:0090399	replicative senescence	1/228	13/18670	0.147674	0.283461	0.192343	CDKN1A	1
GO:0090677	reversible differentiation	1/228	13/18670	0.147674	0.283461	0.192343	SOD2	1
GO:0098712	L-glutamate import across plasma membrane	1/228	13/18670	0.147674	0.283461	0.192343	SLC7A11	1
GO:1902713	regulation of interferon-gamma secretion	1/228	13/18670	0.147674	0.283461	0.192343	ZC3H12A	1
GO:1903025	regulation of RNA polymerase II regulatory region sequence-specific DNA binding	1/228	13/18670	0.147674	0.283461	0.192343	LIF	1
GO:1903960	negative regulation of anion transmembrane transport	1/228	13/18670	0.147674	0.283461	0.192343	THBS1	1
GO:1904293	negative regulation of ERAD pathway	1/228	13/18670	0.147674	0.283461	0.192343	YOD1	1
GO:2000194	regulation of female gonad development	1/228	13/18670	0.147674	0.283461	0.192343	RETN	1
GO:0051480	regulation of cytosolic calcium ion concentration	7/228	357/18670	0.148221	0.284364	0.192956	CD55/PROK2/ADM/C3AR1/CCRL2/EDN1/SNCA	7
GO:0003015	heart process	6/228	292/18670	0.148466	0.284687	0.193175	HBEGF/ZC3H12A/ADM/EDN1/MYL4/PDE4B	6
GO:0071868	cellular response to monoamine stimulus	3/228	109/18670	0.148676	0.284796	0.193249	NR4A3/PDE4B/SNCA	3
GO:0071870	cellular response to catecholamine stimulus	3/228	109/18670	0.148676	0.284796	0.193249	NR4A3/PDE4B/SNCA	3
GO:0000768	syncytium formation by plasma membrane fusion	2/228	56/18670	0.149371	0.2851	0.193455	CD109/DCSTAMP	2
GO:0002381	immunoglobulin production involved in immunoglobulin mediated immune response	2/228	56/18670	0.149371	0.2851	0.193455	NBN/IL10	2
GO:0006977	DNA damage response, signal transduction by p53 class mediator resulting in cell cycle arrest	2/228	56/18670	0.149371	0.2851	0.193455	CDKN1A/CDK1	2
GO:0046148	pigment biosynthetic process	2/228	56/18670	0.149371	0.2851	0.193455	ALAS2/SLC7A11	2
GO:0070936	protein K48-linked ubiquitination	2/228	56/18670	0.149371	0.2851	0.193455	TNFAIP3/IFI27	2
GO:0120192	tight junction assembly	2/228	56/18670	0.149371	0.2851	0.193455	TNF/RAB13	2
GO:0140253	cell-cell fusion	2/228	56/18670	0.149371	0.2851	0.193455	CD109/DCSTAMP	2
GO:0021543	pallium development	4/228	169/18670	0.152696	0.291147	0.197558	BCL2A1/ANXA3/NR4A3/PHACTR1	4
GO:0030307	positive regulation of cell growth	4/228	169/18670	0.152696	0.291147	0.197558	CXCL16/HBEGF/EDN1/SPHK1	4
GO:0002066	columnar/cuboidal epithelial cell development	2/228	57/18670	0.153622	0.292165	0.198249	CDKN1A/KLF5	2
GO:0002886	regulation of myeloid leukocyte mediated immunity	2/228	57/18670	0.153622	0.292165	0.198249	ARG1/CD177	2
GO:0033344	cholesterol efflux	2/228	57/18670	0.153622	0.292165	0.198249	NFKBIA/ABCA1	2
GO:0072431	signal transduction involved in mitotic G1 DNA damage checkpoint	2/228	57/18670	0.153622	0.292165	0.198249	CDKN1A/CDK1	2
GO:1902400	intracellular signal transduction involved in G1 DNA damage checkpoint	2/228	57/18670	0.153622	0.292165	0.198249	CDKN1A/CDK1	2
GO:0043254	regulation of protein-containing complex assembly	8/228	429/18670	0.155893	0.292585	0.198534	CSF3/ICAM1/IFNG/TNF/ABCA1/MMP1/SNCA/SPTA1	8
GO:0015918	sterol transport	3/228	112/18670	0.157369	0.292585	0.198534	NFKB1/NFKBIA/ABCA1	3
GO:0043279	response to alkaloid	3/228	112/18670	0.157369	0.292585	0.198534	FOSB/ICAM1/SNCA	3
GO:0006949	syncytium formation	2/228	58/18670	0.157897	0.292585	0.198534	CD109/DCSTAMP	2
GO:0010676	positive regulation of cellular carbohydrate metabolic process	2/228	58/18670	0.157897	0.292585	0.198534	DGAT2/SNCA	2
GO:0035306	positive regulation of dephosphorylation	2/228	58/18670	0.157897	0.292585	0.198534	IFNG/PPP1R15A	2
GO:0001771	immunological synapse formation	1/228	14/18670	0.15809	0.292585	0.198534	LGALS3	1
GO:0009214	cyclic nucleotide catabolic process	1/228	14/18670	0.15809	0.292585	0.198534	PDE4B	1
GO:0010752	regulation of cGMP-mediated signaling	1/228	14/18670	0.15809	0.292585	0.198534	THBS1	1
GO:0010755	regulation of plasminogen activation	1/228	14/18670	0.15809	0.292585	0.198534	THBS1	1
GO:0010867	positive regulation of triglyceride biosynthetic process	1/228	14/18670	0.15809	0.292585	0.198534	DGAT2	1
GO:0010935	regulation of macrophage cytokine production	1/228	14/18670	0.15809	0.292585	0.198534	IRAK3	1
GO:0014854	response to inactivity	1/228	14/18670	0.15809	0.292585	0.198534	IL10	1
GO:0032802	low-density lipoprotein particle receptor catabolic process	1/228	14/18670	0.15809	0.292585	0.198534	FURIN	1
GO:0034392	negative regulation of smooth muscle cell apoptotic process	1/228	14/18670	0.15809	0.292585	0.198534	EDN1	1
GO:0035810	positive regulation of urine volume	1/228	14/18670	0.15809	0.292585	0.198534	EDN1	1
GO:0035815	positive regulation of renal sodium excretion	1/228	14/18670	0.15809	0.292585	0.198534	EDN1	1
GO:0043173	nucleotide salvage	1/228	14/18670	0.15809	0.292585	0.198534	UPP1	1
GO:0043455	regulation of secondary metabolic process	1/228	14/18670	0.15809	0.292585	0.198534	SLC7A11	1
GO:0043558	regulation of translational initiation in response to stress	1/228	14/18670	0.15809	0.292585	0.198534	PPP1R15A	1
GO:0043922	negative regulation by host of viral transcription	1/228	14/18670	0.15809	0.292585	0.198534	CCL4	1
GO:0044546	NLRP3 inflammasome complex assembly	1/228	14/18670	0.15809	0.292585	0.198534	NLRP3	1
GO:0045064	T-helper 2 cell differentiation	1/228	14/18670	0.15809	0.292585	0.198534	NLRP3	1
GO:0045591	positive regulation of regulatory T cell differentiation	1/228	14/18670	0.15809	0.292585	0.198534	IFNG	1
GO:0045953	negative regulation of natural killer cell mediated cytotoxicity	1/228	14/18670	0.15809	0.292585	0.198534	CEACAM1	1
GO:0046037	GMP metabolic process	1/228	14/18670	0.15809	0.292585	0.198534	MPP1	1
GO:0046131	pyrimidine ribonucleoside metabolic process	1/228	14/18670	0.15809	0.292585	0.198534	UPP1	1
GO:0046629	gamma-delta T cell activation	1/228	14/18670	0.15809	0.292585	0.198534	EGR3	1
GO:0048266	behavioral response to pain	1/228	14/18670	0.15809	0.292585	0.198534	THBS1	1
GO:0048308	organelle inheritance	1/228	14/18670	0.15809	0.292585	0.198534	CDK1	1
GO:0048313	Golgi inheritance	1/228	14/18670	0.15809	0.292585	0.198534	CDK1	1
GO:0051775	response to redox state	1/228	14/18670	0.15809	0.292585	0.198534	SLC7A11	1
GO:0051917	regulation of fibrinolysis	1/228	14/18670	0.15809	0.292585	0.198534	THBS1	1
GO:0051938	L-glutamate import	1/228	14/18670	0.15809	0.292585	0.198534	SLC7A11	1
GO:0060732	positive regulation of inositol phosphate biosynthetic process	1/228	14/18670	0.15809	0.292585	0.198534	SNCA	1
GO:0061051	positive regulation of cell growth involved in cardiac muscle cell development	1/228	14/18670	0.15809	0.292585	0.198534	EDN1	1
GO:0070307	lens fiber cell development	1/228	14/18670	0.15809	0.292585	0.198534	VIM	1
GO:0071361	cellular response to ethanol	1/228	14/18670	0.15809	0.292585	0.198534	CCL7	1
GO:0071941	nitrogen cycle metabolic process	1/228	14/18670	0.15809	0.292585	0.198534	ARG1	1
GO:0072567	chemokine (C-X-C motif) ligand 2 production	1/228	14/18670	0.15809	0.292585	0.198534	TNF	1
GO:0097154	GABAergic neuron differentiation	1/228	14/18670	0.15809	0.292585	0.198534	INHBA	1
GO:0097202	activation of cysteine-type endopeptidase activity	1/228	14/18670	0.15809	0.292585	0.198534	RIPK2	1
GO:0098543	detection of other organism	1/228	14/18670	0.15809	0.292585	0.198534	PGLYRP1	1
[truncated: 1,721 more rows]

## Sheet: S5 CC enriched terms
ID	Description	GeneRatio	BgRatio	pvalue	p.adjust	qvalue	geneID	Count
GO:0042581	specific granule	33/231	160/19717	8.94481e-32	2.34354e-29	2.10909e-29	ADGRG3/ANXA3/ARG1/BPI/C3AR1/CAMP/CD177/CEACAM1/CEACAM8/CHI3L1/CLEC5A/CRISP3/CXCL1/DEFA4/ELANE/FCAR/GPR84/LCN2/LRG1/LTF/MCEMP1/MMP8/NFKB1/OLFM4/OLR1/PGLYRP1/PLAU/PLAUR/PTX3/RETN/SLC2A3/SLPI/TCN1	33
GO:0070820	tertiary granule	27/231	164/19717	2.28428e-23	2.99241e-21	2.69305e-21	CAMP/CD177/CD55/CEACAM1/CEACAM8/CLEC5A/CRISP3/CXCL1/CYSTM1/FCAR/GPR84/LGALS3/LRG1/LTF/MCEMP1/MGAM/MMP8/MMP9/OLFM4/OLR1/PGLYRP1/PLAU/PTX3/SERPINB10/SLC2A3/TCN1/TNFAIP6	27
GO:0035580	specific granule lumen	19/231	62/19717	2.62804e-22	2.29515e-20	2.06554e-20	ARG1/BPI/CAMP/CHI3L1/CRISP3/CXCL1/DEFA4/ELANE/LCN2/LRG1/LTF/MMP8/NFKB1/OLFM4/PGLYRP1/PTX3/RETN/SLPI/TCN1	19
GO:0034774	secretory granule lumen	26/231	321/19717	9.43332e-15	5.48249e-13	4.93402e-13	ARG1/AZU1/BPI/CAMP/CHI3L1/CRISP3/CTSG/CXCL1/DEFA4/ELANE/LCN2/LRG1/LTF/MMP8/MPO/NFKB1/OLFM4/PGLYRP1/PTX3/RETN/RNASE3/S100P/SLPI/TCN1/THBS1/TIMP1	26
GO:0060205	cytoplasmic vesicle lumen	26/231	325/19717	1.2663e-14	5.48249e-13	4.93402e-13	ARG1/AZU1/BPI/CAMP/CHI3L1/CRISP3/CTSG/CXCL1/DEFA4/ELANE/LCN2/LRG1/LTF/MMP8/MPO/NFKB1/OLFM4/PGLYRP1/PTX3/RETN/RNASE3/S100P/SLPI/TCN1/THBS1/TIMP1	26
GO:0030667	secretory granule membrane	25/231	298/19717	1.41856e-14	5.48249e-13	4.93402e-13	ABCA13/ADGRG3/AZU1/C3AR1/CD109/CD177/CD44/CD55/CD63/CEACAM1/CEACAM6/CEACAM8/CLEC5A/CYSTM1/FCAR/GPR84/LGALS3/MCEMP1/MGAM/OLR1/PLAU/PLAUR/SERPINB10/SLC2A3/SNCA	25
GO:0031983	vesicle lumen	26/231	327/19717	1.46479e-14	5.48249e-13	4.93402e-13	ARG1/AZU1/BPI/CAMP/CHI3L1/CRISP3/CTSG/CXCL1/DEFA4/ELANE/LCN2/LRG1/LTF/MMP8/MPO/NFKB1/OLFM4/PGLYRP1/PTX3/RETN/RNASE3/S100P/SLPI/TCN1/THBS1/TIMP1	26
GO:1904724	tertiary granule lumen	12/231	55/19717	1.41319e-12	4.62819e-11	4.16519e-11	CAMP/CRISP3/CXCL1/LRG1/LTF/MMP8/MMP9/OLFM4/PGLYRP1/PTX3/TCN1/TNFAIP6	12
GO:0035579	specific granule membrane	13/231	91/19717	4.77923e-11	1.28896e-09	1.16001e-09	ADGRG3/C3AR1/CD177/CEACAM1/CEACAM8/CLEC5A/FCAR/GPR84/MCEMP1/OLR1/PLAU/PLAUR/SLC2A3	13
GO:0070821	tertiary granule membrane	12/231	73/19717	4.91971e-11	1.28896e-09	1.16001e-09	CD177/CEACAM1/CEACAM8/CLEC5A/CYSTM1/FCAR/GPR84/MCEMP1/MGAM/OLR1/PLAU/SLC2A3	12
GO:0005766	primary lysosome	14/231	155/19717	4.16069e-09	9.08417e-08	8.17539e-08	ABCA13/ARG1/AZU1/BPI/C3AR1/CD63/CEACAM6/CEACAM8/CTSG/DEFA4/ELANE/MPO/RETN/RNASE3	14
GO:0042582	azurophil granule	14/231	155/19717	4.16069e-09	9.08417e-08	8.17539e-08	ABCA13/ARG1/AZU1/BPI/C3AR1/CD63/CEACAM6/CEACAM8/CTSG/DEFA4/ELANE/MPO/RETN/RNASE3	14
GO:0005833	hemoglobin complex	4/231	12/19717	8.44051e-06	0.000170109	0.000153091	AHSP/HBD/HBM/HBQ1	4
GO:0035578	azurophil granule lumen	8/231	91/19717	1.15842e-05	0.00021679	0.000195103	ARG1/AZU1/BPI/CTSG/ELANE/MPO/RETN/RNASE3	8
GO:0005775	vacuolar lumen	10/231	172/19717	3.66848e-05	0.000640761	0.000576659	ARG1/AZU1/BPI/CTSG/CTSL/ELANE/MPO/RETN/RNASE3/SDC2	10
GO:0035577	azurophil granule membrane	6/231	58/19717	5.89701e-05	0.000965636	0.000869033	ABCA13/AZU1/C3AR1/CD63/CEACAM6/CEACAM8	6
GO:0101003	ficolin-1-rich granule membrane	6/231	61/19717	7.8567e-05	0.00121086	0.00108972	CD55/FCAR/LGALS3/MGAM/SERPINB10/SLC2A3	6
GO:0031838	haptoglobin-hemoglobin complex	3/231	11/19717	0.000244339	0.00355649	0.0032007	HBD/HBM/HBQ1	3
GO:0062023	collagen-containing extracellular matrix	14/231	406/19717	0.000327046	0.00450979	0.00405863	ADAMDEC1/CTSG/CTSL/ELANE/F3/ICAM1/LAMB3/LGALS3/MMP8/MMP9/SDC2/SLPI/THBS1/TIMP1	14
GO:0045335	phagocytic vesicle	7/231	132/19717	0.000944317	0.0123706	0.011133	ABCA1/ANXA3/ELANE/LTF/MPO/PGLYRP1/VIM	7
GO:0071682	endocytic vesicle lumen	3/231	20/19717	0.00156166	0.0194836	0.0175345	LTF/MPO/PGLYRP1	3
GO:0030139	endocytic vesicle	10/231	303/19717	0.00315506	0.0369283	0.033234	ABCA1/ANXA3/ELANE/HBEGF/LTF/MPO/PGLYRP1/RAB13/SPHK1/VIM	10
GO:0005791	rough endoplasmic reticulum	5/231	85/19717	0.0032418	0.0369283	0.033234	EDN1/GLUL/SLC7A11/SNCA/ZC3H12A	5
GO:0005741	mitochondrial outer membrane	7/231	178/19717	0.00509214	0.0555892	0.050028	ACSL1/ARG1/BCL2A1/GK/IFI27/PPP1R15A/SNCA	7
GO:0031968	organelle outer membrane	7/231	201/19717	0.00966433	0.101282	0.0911499	ACSL1/ARG1/BCL2A1/GK/IFI27/PPP1R15A/SNCA	7
[truncated: 237 more rows]

## Sheet: S6 Cytokine and Chemotaxis gene
Genes and categories of BP enriched terms associated with cytokine mediated immunity
[truncated: 140 more rows]

[truncated: 8 more sheets: S7 Neutrophil immunity genes, S8 pleiotropic genes, S9 DEGs COVID19_ICU vs _nonICU, S10 25 Genes and Proteomics, S11 Significant Plasma Proteins, S12 Enriched Pathways 158 Prot., S13 25 DEGs in add. datasets, S14 Enriched Terms of 11 genes]
